# Supplementary material for: The Arctic Ocean is a net sink for anthropogenic lead deposited into the Atlantic Ocean
Source: Nat Commun. 2025 Dec 17;16:11238. doi: 10.1038/s41467-025-67620-9 (PMC12714867; doi:10.1038/s41467-025-67620-9)
Supplement: Supplementary file 4 — Source Data [file 41467_2025_67620_MOESM4_ESM.zip]

Archive with 2 entries (2 files):
- Source-Data-Fig3_Pb-isotope-composition.xlsx
- Source-Data-Fig2_Fram-Strait_dPb-CTD.xlsx
