# Supplementary material for: The Arctic Ocean is a net sink for anthropogenic lead deposited into the Atlantic Ocean
Source: Nat Commun. 2025 Dec 17;16:11238. doi: 10.1038/s41467-025-67620-9 (PMC12714867; doi:10.1038/s41467-025-67620-9)
Supplement: Supplementary file 4 — Source Data [file 41467_2025_67620_MOESM4_ESM.zip › Source-Data-Fig3_Pb-isotope-composition.xlsx]

## Sheet: Arctic Ocean
	Water mass definition						206dPb/204dPb			206dPb/207dPb			207dPb/204dPb			208dPb/204dPb			208dPb/206dPb			208dPb/207dPb			Data source
	Abbrev.	Expedition	Sal	Tpot.	Stations*	Sampling Date	AVG	STD	n	AVG	STD	n	AVG	STD	n	AVG	STD	n	AVG	STD	n	AVG	STD	n
Fram Strait
West Spitsbergen Current
Atlantic Water (SW-Svalbard)	AW	GN05	35.01-35.12	2.3-5.4°C	T01	21.07.2016	18.33	3.5946e-05	1	1.17742	5.36373e-06	1	15.5674	3.57002e-05	1	38.0872	9.93254e-06	1				2.44661	1.4149e-05	1	Olivelli et al. 2024 (10.1594/PANGAEA.968782)
Atlantic Water (W-Svalbard)	AW	GN05	34.98-35.14	2.2-5.7°C	1-4	22.-25.07.2016	18.4094	0.00512129	2	1.17862	1.39723e-05	2	15.6191	0.00414762	2	38.2541	0.0137694	2				2.44919	0.000220332	2	Olivelli et al. 2024 (10.1594/PANGAEA.968782)
Arctic Intermediate Water	AIW	GN05	34.911-34.922	-0.53 to -0.03°C	T01, S1-S5	21.07.-26.07.2016
Nordic Sea Deep Water	NDW	GN05	34.9120-34.9148	-0.87 to -0.62°C	T01, 2-5, 7	21.07.-28.07.2016
East Greenland Current
East Greenland Current Polar Surface Water	PSW	GN05	<34.46	-1.8 to -0.1°C	8-10, 12-15,-17,25	31.07.-30.08.2016	18.3647	3.07552e-05	1	1.17623	4.67794e-06	1	15.6124	2.76588e-05	1	38.2327	7.45653e-06	1				2.44893	1.16503e-05	1	Olivelli et al. 2024 (10.1594/PANGAEA.968782)
Recirculating Atlantic Water	RAW	GN05	34.81-35.07	2.0-3.6°C	6, 14-16, 26	27.07.-01.09.2016	18.4197	3.24746e-05	1	1.17891	4.80641e-06	1	15.624	2.98289e-05	1	38.2827	7.86198e-06	1				2.45034	9.75973e-06	1	Olivelli et al. 2024 (10.1594/PANGAEA.968782)
Arctic Atlantic Water	AAW	GN05	34.61-34.96	0.1-1.9°C	6, 8 ,9, 14-16, 25,26	27.07.-01.09.2016	18.3779	3.29058e-05	1	1.17757	6.06217e-06	1	15.6063	3.09238e-05	1	38.2009	9.44179e-06	1				2.44797	1.22613e-05	1	Olivelli et al. 2024 (10.1594/PANGAEA.968782)
Upper Polar Deep Water	UPDW	GN05	34.89-34.92	-0.54 to -0.01°C	6, 8, 9, 14-16, 25, 26	27.07.-01.09.2016	18.3722	3.41501e-05	1	1.1765	5.93893e-06	1	15.6161	3.2762e-05	1	38.2062	8.66651e-06	1				2.44663	9.83918e-06	1	Olivelli et al. 2024 (10.1594/PANGAEA.968782)
Canadian Basin Deep Water	CBDW	GN05	34.9151-34.9236	-0.75 to -0.51°C	6, 7 , 9, 14, 16, 26	27.07.-01.09.2016
Eurasian Basin & Greenland Sea Deep Waters*	EBDW/GSDW	GN05	34.9151-34.9324	-0.85 to -0.76°C	4-9, 14-16	25.07.-08.08.2016	18.3995	2.42429e-05	1	1.17775	5.72187e-06	1	15.6221	2.2741e-05	1	38.197	5.91883e-06	1				2.44509	9.33013e-06	1	Olivelli et al. 2024 (10.1594/PANGAEA.968782)
Barents Sea
Atlantic Water	AW	GN04	34.11-35.18	2.8-9.0°C	B149, B153, B157, B161, B169, B173	07.-09.10.2015
Arctic Atlantic Water	AAW	GN04	34.17-34.90	1.4-2.5°C	B147	06.10.2015
Nansen Basin
Polar Surface Water	PSW	GN04		<0°C	B32, B40, B50, B54, B58, B64	22.08.-01.09.2015
Arctic Atlantic Water	AAW	GN04	34.5-35	>0°C	B32, B50, B54, B58, B64	22.08.-01.09.2015
Intermediate Water	IW	GN04	34.87-34.92	-0.5 - 0°C	B32, B50, B54, B58, B64	22.08.-01.09.2015
Deep Water	DW	GN04		<-0.55°C	B32, B50, B54, B58	22.08.-29.08.2015
Amundsen Basin
Halocline Layer	HL	GN01	32.7 - 34.7	-1.8 to 1.6°C	D32	06.09.2015	18.5967	0.107652	6	1.18735	0.00693223	6										2.4504	0.00335956	6	GEOTRACES IDP 2021 (10.5285/ff46f034-f47c-05f9-e053-6c86abc0dc7e)
Fram Strait Branch Atlantic Water	FSB	GN01	34.86	>0°C	D32	06.09.2015	18.604	0.0823654	5	1.18646	0.00381293	5										2.45152	0.00066453	5	GEOTRACES IDP 2021 (10.5285/ff46f034-f47c-05f9-e053-6c86abc0dc7e)
Deep Water	DW	GN01	>1200 m depth		D32	06.09.2015	18.5133	0.0447214	9	1.18114	0.00284648	9										2.44904	0.00218078	9	GEOTRACES IDP 2021 (10.5285/ff46f034-f47c-05f9-e053-6c86abc0dc7e)
Deep Water	DW	GN04		<-0.55°C	B69, B70, B81, B87, B117, B119, B121, B125	02.09.-22.09.2015
Makarov Basin
Polar Mixed Layer	PML	GN01	22 - 31	-1.8 to 1.8°C	D26, D30, D38, D41, D43	28.08.-16.09.2015	18.57	0.0778892	3	1.18847	0.00466214	3										2.44953	0.000821922	3	GEOTRACES IDP 2021 (10.5285/ff46f034-f47c-05f9-e053-6c86abc0dc7e)
Halocline Layer	HL	GN01	31 - 34.3	-1.5 to 0.7°C	D26, D30, D38, D41, D43	28.08.-16.09.2015	18.58	0.21436	4	1.19275	0.00478879	4										2.45043	0.00354498	4	GEOTRACES IDP 2021 (10.5285/ff46f034-f47c-05f9-e053-6c86abc0dc7e)
Fram Strait Branch Atlantic Water	FSB	GN01	34.86	>0°C	D26, D30, D38, D43	28.08.-16.09.2015	18.5117	0.169058	6	1.19015	0.00419156	6										2.4536	0.00339755	6	GEOTRACES IDP 2021 (10.5285/ff46f034-f47c-05f9-e053-6c86abc0dc7e)
Deep Water	DW	GN01	>1200 m depth		D26, D30, D38, D43	28.08.-16.09.2015	18.4644	0.140405	9	1.18307	0.00459323	9										2.44851	0.00294069	9	GEOTRACES IDP 2021 (10.5285/ff46f034-f47c-05f9-e053-6c86abc0dc7e)
Canada Basin
Polar Mixed Layer	PML	GN01, GN03	22 - 31	-1.8 to 1.8 °C	D10, D12, D14, D19, D46, D48, D51-D54, D57, D60, CB1-CB4	19.08.-05.10.2015	18.4727	0.211535	11	1.17872	0.0114415	17							2.08673	0.00916771	6	2.44917	0.00457823	11	GEOTRACES IDP 2021 (10.5285/ff46f034-f47c-05f9-e053-6c86abc0dc7e)
Upper halocline layer	UHL	GN01, GN03	31 -33.1	-1.5 to 0.4°C	D10, D12, D14, D19, D46, D48, D51-D54, D57, D60, CB1-CB4	19.08.-05.10.2015	18.6747	0.163099	17	1.18441	0.0218788	25							2.1002	0.0212589	8	2.45479	0.00326145	17	GEOTRACES IDP 2021 (10.5285/ff46f034-f47c-05f9-e053-6c86abc0dc7e)
Lower halocline layer	LHL	GN01, GN03	33.1 - 34.7	-1.5 to 0.3°C	D10, D14, D19, D46, D48, D52, D57, D60, CB1-CB4	19.08.-05.10.2015	18.6686	0.155235	7	1.18077	0.0212527	12							2.09577	0.0205067	5	2.45346	0.00686916	7	GEOTRACES IDP 2021 (10.5285/ff46f034-f47c-05f9-e053-6c86abc0dc7e)
Fram Strait Branch Atlantic Water	FSB	GN01, GN03	34.86	>0°C	D14, D19, D48, D52, D57, D60, CB1-CB4	19.08.-05.10.2015	18.6433	0.0988549	12	1.18512	0.0230884	17							2.10488	0.0119452	5	2.45734	0.00677993	12	GEOTRACES IDP 2021 (10.5285/ff46f034-f47c-05f9-e053-6c86abc0dc7e)
Barents Sea Branch Atlantic Water	BSB	GN01, GN03	34.88	>-0.15 - 0°C	D14, D19, D48, D52, CB1-CB4	19.08.-05.10.2015	18.5633	0.0449691	3	1.17622	0.0199764	5							2.10084	0.0196065	2	2.4543	0.00598498	3	GEOTRACES IDP 2021 (10.5285/ff46f034-f47c-05f9-e053-6c86abc0dc7e)
Deep Water	DW	GN01, GN03	>1200 m depth		D14, D19, D48, D52, D57, D60, CB1-CB4	19.08.-05.10.2015	18.6287	0.121913	31	1.18601	0.0157596	45							2.08915	0.0145983	14	2.45451	0.00422166	31	GEOTRACES IDP 2021 (10.5285/ff46f034-f47c-05f9-e053-6c86abc0dc7e)
Canadian Arctic Archipelago (McClure Strait - CAA entrance)
Polar Surface Water	PSW	GN03	22 - 31	-1.8 to 1.8 °C	CB1	07.09.2015				1.18759	0.007	1							2.06817	0.007	1	2.45615	0.00679692	1	GEOTRACES IDP 2021 (10.5285/ff46f034-f47c-05f9-e053-6c86abc0dc7e)
Upper halocline layer	UHL	GN03	31 -33.1	-1.5 to 0.4°C	CB1	07.09.2015				1.14021	0.0015075	2							2.11769	0.000898	2	2.41461	0.00138846	2	GEOTRACES IDP 2021 (10.5285/ff46f034-f47c-05f9-e053-6c86abc0dc7e)
Lower halocline layer	LHL	GN03	33.1 - 34.7	-1.5 to 0.3°C	CB1	07.09.2015				1.19344	0.007	1							2.05742	0.007	1	2.45541	0.00678076	1	GEOTRACES IDP 2021 (10.5285/ff46f034-f47c-05f9-e053-6c86abc0dc7e)
Canadian Arctic Archipelago (Parry Channel)
Polar Surface Water	PSW	GN02, GN03	22 - 31	-1.8 to 1.8 °C	CAA4, CAA7-CAA9	14.08.-27.09.2015				1.20668	0.0208095	4							2.05378	0.0152296	4	2.47824	0.018772	4	GEOTRACES IDP 2021 (10.5285/ff46f034-f47c-05f9-e053-6c86abc0dc7e)
Upper halocline layer	UHL	GN02, GN03	31 -33.1	-1.5 to 0.4°C	CAA4, CAA7-CAA9	14.08.-27.09.2015				1.15131	0.0128389	4							2.10826	0.0120792	4	2.42726	0.0125373	4	GEOTRACES IDP 2021 (10.5285/ff46f034-f47c-05f9-e053-6c86abc0dc7e)
Lower halocline layer	LHL	GN02, GN03	33.1 - 34.7	-1.5 to 0.3°C	CAA7-CAA9	16.08.-27.09.2015				1.17504	0.0223837	3							2.07851	0.0257376	3	2.44232	0.0227203	3	GEOTRACES IDP 2021 (10.5285/ff46f034-f47c-05f9-e053-6c86abc0dc7e)
Bering Strait		GN01			D4, D5	16.08.2015	18.985	0.0550005	2	1.2121	0.0057	2										2.47555	0.00525	2	GEOTRACES IDP 2021 (10.5285/ff46f034-f47c-05f9-e053-6c86abc0dc7e)
Chukchi Shelf		GN01			D6-D9, D61-D66	16.08.-07.10.2015	18.7938	0.203036	8	1.20566	0.00636532	8										2.46859	0.00753167	8	GEOTRACES IDP 2021 (10.5285/ff46f034-f47c-05f9-e053-6c86abc0dc7e)
*Notation 'B' in front of station number refer to expedition GN04, 'CB' and 'CAA' to GN02/GN03, and 'D' refer to GN01.
Uncertainty of Pb isotope measurements refer to standard deviation of the mean from n samples (1σ). Standard deviation for single point menasurements (n = 1) represents measurements uncertainty (2σ).

## Sheet: N Pacific
North Pacific dPb isotope composition as per Zurbrick et al (2017)
Station #	Lat	Lon	Depth [m]	206Pb/207Pb	2 S.E.	208Pb/206Pb	2 S.E.	206Pb/204Pb	2 S.E.	208Pb/207Pb	n
1	34.47 °N	146.99 °E	0 *	1.165	0.001	2.107	0.001	18.16	0.04	2.45466	3
1	34.47 °N	146.99 °E	40	1.167	0.002	2.104	0.003	18.27	0.07	2.45537	2
1	34.47 °N	146.99 °E	200	1.164	0.001	2.111	0.005	18.18	0.04	2.4572	8
1	34.47 °N	146.99 °E	455	1.16	0.002	2.112	0.007	18.07	0.08	2.44992	4
1	34.47 °N	146.99 °E	527	1.174	0.001	2.089	0.004	18.29	0.2	2.45249	4
1	34.47 °N	146.99 °E	1342	1.167	0.001	2.099	0.007	18.3	0.06	2.44953	2
2	44 °N	155 °E	0 *	1.157	0.002	2.114	0.006	17.97	0.18	2.4459	3
2	44 °N	155 °E	20	1.159	< 0.001	2.113	0.005	18.06	0.03	2.44897	2
2	44 °N	155 °E	60	1.164	0.002	2.108	0.007	18.19	0.02	2.45371	4
2	44 °N	155 °E	100	1.158	< 0.001	2.117	0.003	18.07	0.09	2.45149	2
2	44 °N	155 °E	300	1.168	0.002	2.098	0.004	18.2	0.04	2.45046	2
2	44 °N	155 °E	1200	1.172	0.001	2.093	0.005	18.25	0.08	2.453	6
2	44 °N	155 °E	2525	1.172	< 0.001	2.086	0.005	18.21	0.08	2.44479	2
2	44 °N	155 °E	5000	1.185	0.002	2.073	0.001	18.49	0.08	2.4565	2
3	50 °N	167 °E	0 *	1.162	0.002	2.099	0.003	18.02	0.04	2.43904	5
3	50 °N	167 °E	24	1.17	0.003	2.095	0.008	18.2	0.06	2.45115	4
3	50 °N	167 °E	103	1.166	0.003	2.097	0.005	18.07	0.01	2.4451	2
3	50 °N	167 °E	300	1.17	0.003	2.098	0.005	18.27	0.11	2.45466	2
3	50 °N	167 °E	1500	1.173	0.004	2.098	0.01	18.29	0.1	2.46095	4
4	39.36 °N	170.58 °E	0 *	1.16	0.002	2.109	0.001	18.02	< 0.01	2.44644	2
4	39.36 °N	170.58 °E	20	1.164	0.001	2.105	0.003	18.19	0.04	2.45022	7
4	39.36 °N	170.58 °E	80	1.164	0.002	2.106	0.004	18.16	0.06	2.45138	7
4	39.36 °N	170.58 °E	175	1.157	0.002	2.113	0.005	18.07	0.05	2.44474	5
4	39.36 °N	170.58 °E	250	1.163	< 0.001	2.107	0.003	18.22	0.02	2.45044	2
4	39.36 °N	170.58 °E	300	1.162	< 0.001	2.109	0.003	18.13	< 0.01	2.45066	2
4	39.36 °N	170.58 °E	900	1.173	0.003	2.095	0.009	18.34	0.05	2.45744	4
4	39.36 °N	170.58 °E	1500	1.169	0.002	2.097	0.003	18.3	0.08	2.45139	6
5	33.77 °N	170.58 °E	0 *	1.163	0.002	2.105	0.005	18.2	< 0.01	2.44812	2
5	33.77 °N	170.58 °E	20**	1.176	0.001	2.087	0.003	18.39	0.05	2.45431	9
5	33.77 °N	170.58 °E	175	1.16	0.002	2.113	0.005	18.12	0.08	2.45108	7
5	33.77 °N	170.58 °E	300	1.164	0.001	2.106	0.004	18.18	0.07	2.45138	7
5	33.77 °N	170.58 °E	500	1.162	< 0.001	2.108	0.003	18.15	0.06	2.4495	3
5	33.77 °N	170.58 °E	1500	1.172	0.002	2.094	0.002	18.21	0.08	2.45417	2
6	30.50 °N	170.58 °E	0 *	1.162	0.001	2.106	0.003	18.17	0.03	2.44717	5
6	30.50 °N	170.58 °E	20	1.167	0.001	2.1	0.004	18.2	0.06	2.4507	2
6	30.50 °N	170.58 °E	150	1.164	0.002	2.109	0.004	18.23	0.02	2.45488	3
6	30.50 °N	170.58 °E	300	1.164	0.001	2.108	0.002	18.16	0.06	2.45371	3
6	30.50 °N	170.58 °E	1500	1.17	0.003	2.099	0.006	18.31	0.03	2.45583	2
7	24.25 °N	170.33 °E	0 *	1.163	0.001	2.104	0.004	18.16	0.19	2.44695	4
7	24.25 °N	170.33 °E	20	1.171	0.002	2.095	0.003	18.31	0.04	2.45325	6
7	24.25 °N	170.33 °E	60	1.169	0.001	2.099	0.002	18.26	0.03	2.45373	2
7	24.25 °N	170.33 °E	100	1.163	0.002	2.106	0.003	18.15	0.03	2.44928	6
7	24.25 °N	170.33 °E	299	1.167	0.001	2.101	0.006	18.21	0.07	2.45187	4
7	24.25 °N	170.33 °E	648	1.167	0.001	2.1	0.002	18.19	0.06	2.4507	6
7	24.25 °N	170.33 °E	997	1.169	0.002	2.097	0.003	18.24	0.07	2.45139	4
7	24.25 °N	170.33 °E	1196	1.174	0.001	2.089	0.005	18.32	0.06	2.45249	10
7	24.25 °N	170.33 °E	2998	1.185	0.002	2.087	0.005	18.51	0.07	2.4731	5
7	24.25 °N	170.33 °E	4496	1.191	0.001	2.065	< 0.001	18.56	0.03	2.45941	2
7	24.25 °N	170.33 °E	5396**	1.173	0.002	2.1	0.007	18.32	0.11	2.4633	4
8	26.00 °N	175.00 °W	0 *	1.164	0.003	2.103	0.013	18.21	0.25	2.44789	3
8	26.00 °N	175.00 °W	43	1.171	0.002	2.088	0.005	18.29	0.05	2.44505	4
8	26.00 °N	175.00 °W	80	1.167	0.002	2.099	0.004	18.25	0.03	2.44953	4
8	26.00 °N	175.00 °W	173	1.162	0.002	2.111	0.003	18.15	0.06	2.45298	4
8	26.00 °N	175.00 °W	300	1.163	0.001	2.108	0.004	18.13	0.09	2.4516	4
8	26.00 °N	175.00 °W	700	1.164	0.003	2.106	0.006	18.22	0.06	2.45138	4
8	26.00 °N	175.00 °W	900	1.176	0.003	2.086	0.008	18.42	0.17	2.45314	2
8	26.00 °N	175.00 °W	1500	1.176	0.001	2.093	0.005	18.37	0.09	2.46137	2
9	22.75 °N	158.00 °W	0 *	1.166	< 0.001	2.093	< 0.001	18.19	0.26	2.44044	2
9	22.75 °N	158.00 °W	20	1.18	< 0.001	2.08	0.003	18.47	0.08	2.4544	4
9	22.75 °N	158.00 °W	60	1.177	0.001	2.086	0.002	18.4	0.01	2.45522	2
9	22.75 °N	158.00 °W	100	1.169	0.001	2.099	0.002	18.25	0.01	2.45373	2
9	22.75 °N	158.00 °W	200	1.16	0.003	2.11	0.007	18.12	0.07	2.4476	5
9	22.75 °N	158.00 °W	300	1.162	0.003	2.105	0.004	18.24	0.23	2.44601	4
9	22.75 °N	158.00 °W	500	1.171	0.005	2.086	0.018	18.44	0.13	2.44271	3
9	22.75 °N	158.00 °W	950	1.177	0.001	2.09	0.003	18.4	< 0.01	2.45993	2
9	22.75 °N	158.00 °W	1750	1.179	0.001	2.086	< 0.001	18.41	0.05	2.45939	2
9	22.75 °N	158.00 °W	2508	1.194	0.004	2.064	0.01	18.51	0.16	2.46442	3
9	22.75 °N	158.00 °W	4508	1.193	0.002	2.064	0.003	18.63	0.14	2.46235	2
* Values from Gallon et al. listed here for reference
** Suspected of contamination; values excluded in discussion of results.

## Sheet: N Atlantic
North Atlantic dPb isotope composition as per Zurbrick et al (2018)
Station #	Lat [°N]	Lon [°E]	Pressure [dbar]	206Pb/207Pb	Quality Flag	208Pb/207Pb	Quality Flag	206Pb/204Pb	Quality Flag
1	40.3333	-10.036	3578.5	1.2121	4	2.4583	4	19.03	4
1	40.3333	-10.036	3250.2	1.18	4	2.4475	4	18.53	4
1	40.3333	-10.036	3001.3	1.1816	4	2.4521	4	18.64	4
1	40.3333	-10.036	2500.1	1.1804	4	2.4506	4	18.57	4
1	40.3333	-10.036	2000.6	1.2065	4	2.4601	4	19.01	4
1	40.3333	-10.036	1799.9	1.1934	4	2.4548	4	18.71	4
1	40.3333	-10.036	1600.2	1.1913	4	2.4536	4	18.73	4
1	40.3333	-10.036	1399.7	1.1975	4	2.457	4	18.76	4
1	40.3333	-10.036	1000.2	1.1814	4	2.4516	4	18.55	4
1	40.3333	-10.036	898	1.1885	4	2.4547	4	18.67	4
1	40.3333	-10.036	799.7	1.1822	4	2.4512	4	18.55	4
1	40.3333	-10.036	699.6	1.1867	4	2.4534	4	18.61	4
1	40.3333	-10.036	594.7	1.1934	4	2.4544	4	18.77	4
1	40.3333	-10.036	302.8	1.1793	4	2.4487	4	18.55	4
1	40.3333	-10.036	202.5	1.1855	4	2.4518	4	18.66	4
1	40.3333	-10.036	152.2	1.1918	4	2.4551	4	18.72	4
1	40.3333	-10.036	102.5	1.1702	4	2.4406	4	18.39	4
1	40.3333	-10.036	81.4	1.2018	4	2.4571	4	18.91	4
1	40.3333	-10.036	60.4	1.1826	4	2.4512	4	18.57	4
1	40.3333	-10.036	21	1.1794	4	2.4485	4	18.51	4
11	40.3332	-12.219	5347.9	1.2084	3	2.4565	3	18.79	3
11	40.3332	-12.219	4999.4	1.1812	1	2.4486	1	18.47	1
11	40.3332	-12.219	4000.7	1.1825	1	2.451	1	18.32	1
11	40.3332	-12.219	3500.2	1.1806	1	2.4515	1	18.53	1
11	40.3332	-12.219	2998	1.2014	3	2.4577	3	18.92	3
11	40.3332	-12.219	2500.1	1.1843	1	2.4485	1	18.51	1
11	40.3332	-12.219	2000.4	1.1853	1	2.4508	1	18.41	1
11	40.3332	-12.219	1801	1.1869	1	2.4512	1	18.46	1
11	40.3332	-12.219	1600.2	1.1803	1	2.4491	1	18.45	1
11	40.3332	-12.219	1200.9	1.1838	1	2.4508	1	18.5	1
11	40.3332	-12.219	1001.1	1.1799	1	2.4493	1	18.43	1
11	40.3332	-12.219	800.4	1.1815	1	2.4537	1	18.55	1
11	40.3332	-12.219	701.2	1.182	1	2.4512	1	18.67	1
11	40.3332	-12.219	501.1	1.1789	1	2.4514	1	18.51	1
11	40.3332	-12.219	200.5	1.1871	1	2.4515	1	18.67	1
11	40.3332	-12.219	101	1.1728	3	2.4449	3	18.5	3
11	40.3332	-12.219	80.4	1.1927	3	2.4504	3	18.64	3
11	40.3332	-12.219	54	1.1781	1	2.4495	1	18.43	1
11	40.3332	-12.219	25.4	1.1771	1	2.4479	1	18.5	1
11	40.3332	-12.219	14.9	1.1798	1	2.4483	1	18.59	1
13	41.3829	-13.8877	5436.9	1.2082	3	2.4579	3	19	3
13	41.3829	-13.8877	4999.4	1.1852	1	2.4529	1	18.64	1
13	41.3829	-13.8877	4001.2	1.1833	1	2.4515	1	18.56	1
13	41.3829	-13.8877	2501.4	1.1994	3	2.4564	3	18.83	3
13	41.3829	-13.8877	1999.9	1.1872	1	2.4527	1	18.61	1
13	41.3829	-13.8877	1500.6	1.1852	1	2.4526	1	18.6	1
13	41.3829	-13.8877	1201.1	1.1894	1	2.4544	1	18.66	1
13	41.3829	-13.8877	1000.6	1.1827	1	2.4509	1	18.58	1
13	41.3829	-13.8877	800.3	1.1815	1	2.4493	1	18.57	1
13	41.3829	-13.8877	601.2	1.1795	1	2.4501	1	18.54	1
13	41.3829	-13.8877	500.6	1.1837	1	2.4497	1	18.59	1
13	41.3829	-13.8877	400.6	1.1895	1	2.4544	1	18.7	1
13	41.3829	-13.8877	300.6	1.1676	1	2.4379	1	18.3	1
13	41.3829	-13.8877	201	1.1781	1	2.4487	1	18.47	1
13	41.3829	-13.8877	150.8	1.1894	1	2.4517	1	18.69	1
13	41.3829	-13.8877	101	1.1635	3	2.436	3	18.23	3
13	41.3829	-13.8877	75.4	1.2033	3	2.4567	3	18.94	3
13	41.3829	-13.8877	51.2	1.1832	1	2.4505	1	18.57	1
13	41.3829	-13.8877	30.7	1.1779	1	2.4484	1	18.5	1
13	41.3829	-13.8877	11.1	1.182	1	2.4492	1	18.55	1
17	43.7829	-17.0314	4061.7	1.1988	3	2.4551	3	18.84	3
17	43.7829	-17.0314	3500.5	1.1821	1	2.4517	1	18.56	1
17	43.7829	-17.0314	3000.1	1.1827	1	2.4506	1	18.55	1
17	43.7829	-17.0314	2500	1.1821	1	2.45	1	18.56	1
17	43.7829	-17.0314	2001.1	1.1942	3	2.4546	3	18.79	3
17	43.7829	-17.0314	1800.5	1.1866	1	2.4524	1	18.63	1
17	43.7829	-17.0314	1600.3	1.1845	1	2.453	1	18.59	1
17	43.7829	-17.0314	1400.5	1.1893	2	2.454	2	18.68	2
17	43.7829	-17.0314	1200.6	1.1828	1	2.4519	1	18.58	1
17	43.7829	-17.0314	1000.3	1.1815	1	2.4509	1	18.56	1
17	43.7829	-17.0314	799.9	1.1819	1	2.4509	1	18.54	1
17	43.7829	-17.0314	600.4	1.1802	1	2.4508	1	18.52	1
17	43.7829	-17.0314	500.3	1.1808	1	2.4496	1	18.51	1
17	43.7829	-17.0314	399.2	1.1803	1	2.4494	1	18.52	1
17	43.7829	-17.0314	351.2	1.1777	1	2.4475	1	18.49	1
17	43.7829	-17.0314	200.3	1.179	1	2.4538	1	18.74	1
17	43.7829	-17.0314	100	1.1833	1	2.4509	1	18.7	1
17	43.7829	-17.0314	69.6	1.1729	3	2.4441	3	18.41	3
17	43.7829	-17.0314	60.8	1.1897	3	2.4528	3	18.69	3
17	43.7829	-17.0314	44.7	1.1789	1	2.4498	1	18.49	1
17	43.7829	-17.0314	30.2	1.1786	1	2.449	1	18.5	1
17	43.7829	-17.0314	14.8	1.1777	1	2.4483	1	18.47	1
21	46.5444	-19.6725	4592	1.1982	3	2.4545	3	18.82	3
21	46.5444	-19.6725	4500.4	1.1826	1	2.4536	1	18.54	1
21	46.5444	-19.6725	3499.4	1.182	1	2.4508	1	18.56	1
21	46.5444	-19.6725	3000.4	1.1822	1	2.4501	1	18.56	1
21	46.5444	-19.6725	2800.2	1.1901	3	2.4534	3	18.7	3
21	46.5444	-19.6725	2300.2	1.1857	1	2.4511	1	18.58	1
21	46.5444	-19.6725	2001.6	1.1845	1	2.4516	1	18.54	1
21	46.5444	-19.6725	1500	1.1907	2	2.4547	2	18.69	2
21	46.5444	-19.6725	1250.4	1.1833	1	2.4529	1	18.58	1
21	46.5444	-19.6725	999.9	1.182	1	2.4513	1	18.48	1
21	46.5444	-19.6725	799.8	1.1833	1	2.4524	1	18.59	1
21	46.5444	-19.6725	700.4	1.1817	1	2.4505	1	18.55	1
21	46.5444	-19.6725	599.5	1.1826	1	2.4515	1	18.57	1
21	46.5444	-19.6725	500.5	1.1819	1	2.4504	1	18.56	1
21	46.5444	-19.6725	400.4	1.1783	1	2.4486	1	18.48	1
21	46.5444	-19.6725	299.9	1.1796	1	2.45	1	18.46	1
21	46.5444	-19.6725	200	1.1889	1	2.4522	1	18.61	1
21	46.5444	-19.6725	99.8	1.1722	3	2.4438	3	18.44	3
21	46.5444	-19.6725	79.8	1.1931	3	2.4551	3	18.7	3
21	46.5444	-19.6725	49.3	1.1822	1	2.4509	1	18.51	1
21	46.5444	-19.6725	29.9	1.1725	1	2.4443	1	18.35	1
21	46.5444	-19.6725	19.2	1.1803	1	2.45	1	18.56	1
26	50.2778	-22.6046	4192.2	1.1967	3	2.4549	3	18.86	3
26	50.2778	-22.6046	4000.3	1.1826	1	2.4516	1	18.57	1
26	50.2778	-22.6046	2999.7	1.1817	1	2.4496	1	18.65	1
26	50.2778	-22.6046	2299.9	1.1818	1	2.4501	1	18.52	1
26	50.2778	-22.6046	2000.3	1.1884	3	2.4523	3	18.65	3
26	50.2778	-22.6046	1599.8	1.1842	1	2.4502	1	18.55	1
26	50.2778	-22.6046	1400.3	1.182	1	2.4518	1	18.53	1
26	50.2778	-22.6046	1200.1	1.1852	1	2.4527	1	18.59	1
26	50.2778	-22.6046	1000.4	1.1832	1	2.4516	1	18.56	1
26	50.2778	-22.6046	900.7	1.1818	1	2.4519	1	18.52	1
26	50.2778	-22.6046	749.7	1.1858	1	2.4545	1	18.59	1
26	50.2778	-22.6046	600.1	1.1858	1	2.4551	1	18.6	1
26	50.2778	-22.6046	500.5	1.1867	1	2.4553	1	18.59	1
26	50.2778	-22.6046	400	1.1867	1	2.4565	1	18.63	1
26	50.2778	-22.6046	300	1.1831	1	2.4533	1	18.53	1
26	50.2778	-22.6046	200.7	1.1832	1	2.4531	1	18.57	1
26	50.2778	-22.6046	151	1.1831	1	2.452	1	18.57	1
26	50.2778	-22.6046	98.2	1.1837	1	2.4538	1	18.57	1
26	50.2778	-22.6046	70	1.185	1	2.454	1	18.63	1
26	50.2778	-22.6046	50.2	1.1789	3	2.4486	3	18.48	3
26	50.2778	-22.6046	34.7	1.1912	3	2.4554	3	18.73	3
26	50.2778	-22.6046	20.2	1.1823	1	2.4502	1	18.57	1
29	53.02	-24.752	3584	1.2019	3	2.4558	3	18.88	3
29	53.02	-24.752	3000.1	1.184	1	2.4522	1	18.59	1
29	53.02	-24.752	2501	1.1839	1	2.4524	1	18.59	1
29	53.02	-24.752	1999.9	1.1838	1	2.4525	1	18.6	1
29	53.02	-24.752	1800	1.1918	3	2.4563	3	18.74	3
29	53.02	-24.752	1601.3	1.1877	1	2.4542	1	18.72	1
29	53.02	-24.752	1399.4	1.1845	1	2.4544	1	18.63	1
29	53.02	-24.752	1199.1	1.1883	1	2.4551	1	18.67	1
29	53.02	-24.752	1099.5	1.1844	1	2.4538	1	18.6	1
29	53.02	-24.752	899.7	1.1748	3	2.4467	3	18.42	3
29	53.02	-24.752	799.1	1.1823	1	2.4536	1	18.56	1
29	53.02	-24.752	599.7	1.1852	1	2.4567	1	18.63	1
29	53.02	-24.752	500.2	1.1857	1	2.4575	1	18.62	1
29	53.02	-24.752	401.4	1.1869	1	2.4576	1	18.66	1
29	53.02	-24.752	300.8	1.1838	1	2.4566	1	18.63	1
29	53.02	-24.752	200.3	1.1841	1	2.4553	1	18.65	1
29	53.02	-24.752	150.4	1.1834	1	2.4561	1	18.64	1
29	53.02	-24.752	100.1	1.1846	1	2.4563	1	18.63	1
29	53.02	-24.752	76	1.1866	1	2.4547	1	18.65	1
29	53.02	-24.752	50.7	1.1803	3	2.4524	3	18.55	3
29	53.02	-24.752	25.1	1.1869	3	2.4567	3	18.63	3
29	53.02	-24.752	15	1.1831	1	2.4543	1	18.57	1
32	56.015	-26.703	3271.6	1.198	3	2.4515	3	18.71	3
32	56.015	-26.703	3000	1.1816	1	2.4517	1	18.7	1
32	56.015	-26.703	2801.6	1.1807	1	2.4494	1	18.55	1
32	56.015	-26.703	2500.9	1.1812	1	2.4487	1	18.7	1
32	56.015	-26.703	2250.6	1.1859	3	2.4517	3	18.61	3
32	56.015	-26.703	2001.4	1.1861	1	2.4517	1	18.63	1
32	56.015	-26.703	1701.8	1.1835	1	2.4518	1	18.72	1
32	56.015	-26.703	1552.1	1.186	1	2.4535	1	18.6	1
32	56.015	-26.703	1400.4	1.1826	1	2.4517	1	18.5	1
32	56.015	-26.703	1200.5	1.1783	3	2.4487	3	18.49	3
32	56.015	-26.703	1001.4	1.1843	1	2.4547	1	18.56	1
32	56.015	-26.703	801.4	1.1847	1	2.4549	1	18.55	1
32	56.015	-26.703	698.4	1.1864	1	2.4537	1	18.64	1
32	56.015	-26.703	601.9	1.1858	1	2.456	1	18.54	1
32	56.015	-26.703	450.6	1.1846	1	2.4545	1	18.55	1
32	56.015	-26.703	379.9	1.1826	1	2.4531	1	18.52	1
32	56.015	-26.703	300.8	1.1857	1	2.4559	1	18.57	1
32	56.015	-26.703	200.4	1.1834	1	2.454	1	18.52	1
32	56.015	-26.703	101.6	1.1847	1	2.4539	1	18.64	1
32	56.015	-26.703	51.7	1.1785	3	2.4494	3	18.51	3
32	56.015	-26.703	26.1	1.1896	3	2.4547	3	18.68	3
32	56.015	-26.703	15.8	1.1825	1	2.4519	1	18.54	1
38	58.8428	-31.2661	1353.8	1.1875	3	2.4485	3	18.76	3
38	58.8428	-31.2661	1300.7	1.1837	1	2.4531	1	18.68	1
38	58.8428	-31.2661	1162.7	1.1832	1	2.4522	1	18.54	1
38	58.8428	-31.2661	1001.3	1.1833	1	2.4517	1	18.62	1
38	58.8428	-31.2661	950.6	1.1887	3	2.4547	3	18.62	3
38	58.8428	-31.2661	800.6	1.1875	1	2.4543	1	18.64	1
38	58.8428	-31.2661	650.6	1.1845	1	2.4543	1	18.62	1
38	58.8428	-31.2661	574.7	1.1867	1	2.4546	1	18.65	1
38	58.8428	-31.2661	499.9	1.1835	1	2.4532	1	18.57	1
38	58.8428	-31.2661	400.9	1.1847	1	2.4534	1	18.6	1
38	58.8428	-31.2661	300.4	1.1832	1	2.4538	1	18.59	1
38	58.8428	-31.2661	200.5	1.1831	1	2.4522	1	18.56	1
38	58.8428	-31.2661	100.6	1.186	1	2.4534	1	18.63	1
38	58.8428	-31.2661	69.6	1.1821	1	2.4522	1	18.58	1
38	58.8428	-31.2661	59.9	1.1822	1	2.4525	1	18.53	1
38	58.8428	-31.2661	49.2	1.1876	1	2.454	1	18.67	1
38	58.8428	-31.2661	30.1	1.1723	3	2.4437	3	18.35	3
38	58.8428	-31.2661	20.3	1.1927	3	2.4534	3	18.74	3
40	59.1021	-33.828	2307.3	1.1826	1	2.451	1	18.57	1
40	59.1021	-33.828	2098.7	1.1833	1	2.4512	1	18.6	1
40	59.1021	-33.828	1598.9	1.1839	1	2.4545	1	18.61	1
40	59.1021	-33.828	1298.4	1.1843	1	2.4534	1	18.6	1
40	59.1021	-33.828	999.6	1.1833	1	2.4537	1	18.58	1
40	59.1021	-33.828	599.3	1.1837	1	2.4548	1	18.59	1
40	59.1021	-33.828	349.1	1.184	1	2.4547	1	18.57	1
40	59.1021	-33.828	150.3	1.1826	1	2.4538	1	18.56	1
40	59.1021	-33.828	68.9	1.1828	1	2.4539	1	18.57	1
40	59.1021	-33.828	37.5	1.1698	3	2.4426	3	18.35	3
40	59.1021	-33.828	20.3	1.1827	1	2.4535	1	18.58	1
44	59.6227	-38.9541	2963.8	1.1918	3	2.4508	3	18.7	3
44	59.6227	-38.9541	2901.4	1.1798	1	2.4496	1	18.48	1
44	59.6227	-38.9541	2798.6	1.1806	1	2.45	1	18.59	1
44	59.6227	-38.9541	2600.7	1.182	1	2.4499	1	18.54	1
44	59.6227	-38.9541	2250.9	1.1867	3	2.4515	3	18.62	3
44	59.6227	-38.9541	2000.6	1.1847	1	2.4514	1	18.56	1
44	59.6227	-38.9541	1801	1.183	1	2.4517	1	18.55	1
44	59.6227	-38.9541	1601.8	1.1844	1	2.4509	1	18.55	1
44	59.6227	-38.9541	1400.2	1.1842	1	2.4513	1	18.57	1
44	59.6227	-38.9541	1251	1.1812	2	2.4508	2	18.49	2
44	59.6227	-38.9541	1100.5	1.1836	1	2.4528	1	18.57	1
44	59.6227	-38.9541	1001.4	1.1832	1	2.4532	1	18.56	1
44	59.6227	-38.9541	901.7	1.1826	1	2.4531	1	18.55	1
44	59.6227	-38.9541	700.7	1.1821	1	2.4518	1	18.52	1
44	59.6227	-38.9541	501.2	1.1834	1	2.4525	1	18.55	1
44	59.6227	-38.9541	301.6	1.1816	1	2.4525	1	18.52	1
44	59.6227	-38.9541	200.3	1.1826	1	2.4528	1	18.53	1
44	59.6227	-38.9541	101.2	1.1828	1	2.4528	1	18.53	1
44	59.6227	-38.9541	50.8	1.1852	1	2.4539	1	18.58	1
44	59.6227	-38.9541	40.6	1.1716	3	2.4431	3	18.36	3
44	59.6227	-38.9541	31	1.1847	3	2.4533	3	18.59	3
44	59.6227	-38.9541	20.9	1.1799	1	2.4509	1	18.49	1
60	59.7993	-42.0131	1737.8	1.1899	3	2.454	3	18.71	3
60	59.7993	-42.0131	1647.4	1.1854	1	2.451	1	18.59	1
60	59.7993	-42.0131	1499.9	1.1825	1	2.4521	1	18.58	1
60	59.7993	-42.0131	1300.4	1.1818	1	2.4523	1	18.6	1
60	59.7993	-42.0131	1151.1	1.1882	3	2.4544	3	18.67	3
60	59.7993	-42.0131	949.3	1.1855	1	2.4529	1	18.64	1
60	59.7993	-42.0131	850.5	1.1838	1	2.4528	1	18.59	1
60	59.7993	-42.0131	749.3	1.186	1	2.4546	1	18.65	1
60	59.7993	-42.0131	649.5	1.1825	1	2.4532	1	18.58	1
60	59.7993	-42.0131	548.6	1.1831	1	2.4531	1	18.57	1
60	59.7993	-42.0131	449.6	1.1833	1	2.4531	1	18.61	1
60	59.7993	-42.0131	348.4	1.1832	1	2.4533	1	18.58	1
60	59.7993	-42.0131	299.7	1.184	1	2.4542	1	18.61	1
60	59.7993	-42.0131	250.2	1.1835	1	2.4532	1	18.6	1
60	59.7993	-42.0131	200.9	1.1817	1	2.4523	1	18.59	1
60	59.7993	-42.0131	150	1.181	1	2.4517	1	18.56	1
60	59.7993	-42.0131	99.8	1.182	1	2.4521	1	18.58	1
60	59.7993	-42.0131	77.7	1.1815	1	2.4518	1	18.55	1
60	59.7993	-42.0131	59.2	1.1838	1	2.4529	1	18.58	1
60	59.7993	-42.0131	38.8	1.1764	3	2.4472	3	18.46	3
60	59.7993	-42.0131	28.2	1.1832	3	2.4528	3	18.56	3
60	59.7993	-42.0131	19	1.1823	1	2.4524	1	18.57	1
64	59.0677	-46.0832	2502.2	1.1913	3	2.4508	3	18.7	3
64	59.0677	-46.0832	2401	1.1834	1	2.4519	1	18.59	1
64	59.0677	-46.0832	2151.1	1.1833	1	2.4508	1	18.56	1
64	59.0677	-46.0832	2001.3	1.1811	1	2.4492	1	18.56	1
64	59.0677	-46.0832	1800.4	1.1849	3	2.4522	3	18.58	3
64	59.0677	-46.0832	1601.2	1.1857	1	2.4522	1	18.61	1
64	59.0677	-46.0832	1400.7	1.1837	1	2.4532	1	18.51	1
64	59.0677	-46.0832	1150.8	1.1868	1	2.454	1	18.62	1
64	59.0677	-46.0832	1050.7	1.1838	1	2.4529	1	18.54	1
64	59.0677	-46.0832	900.4	1.183	1	2.4537	1	18.56	1
64	59.0677	-46.0832	800.9	1.1843	1	2.454	1	18.55	1
64	59.0677	-46.0832	700.6	1.1833	1	2.4531	1	18.55	1
64	59.0677	-46.0832	500.9	1.1824	1	2.4523	1	18.53	1
64	59.0677	-46.0832	400.9	1.1842	1	2.4534	1	18.57	1
64	59.0677	-46.0832	320.2	1.1824	1	2.453	1	18.53	1
64	59.0677	-46.0832	200.4	1.1818	1	2.4543	1	18.62	1
64	59.0677	-46.0832	151.5	1.1826	1	2.4526	1	18.58	1
64	59.0677	-46.0832	100.6	1.1831	1	2.4528	1	18.56	1
64	59.0677	-46.0832	50.2	1.1847	1	2.4526	1	18.58	1
64	59.0677	-46.0832	35.7	1.174	3	2.4446	3	18.42	3
64	59.0677	-46.0832	25.5	1.1855	3	2.4534	3	18.61	3
64	59.0677	-46.0832	15.3	1.1823	1	2.4524	1	18.57	1
69	55.8411	-48.0935	3735.7	1.1918	3	2.4504	3	18.76	3
69	55.8411	-48.0935	3699.9	1.1848	1	2.4512	1	18.59	1
69	55.8411	-48.0935	3500.3	1.1825	1	2.4517	1	18.57	1
69	55.8411	-48.0935	3250.6	1.1808	1	2.45	1	18.57	1
69	55.8411	-48.0935	2800.6	1.1857	3	2.4522	3	18.65	3
69	55.8411	-48.0935	2400.4	1.1831	1	2.4512	1	18.59	1
69	55.8411	-48.0935	2100.2	1.1834	1	2.4516	1	18.55	1
69	55.8411	-48.0935	1799.9	1.1854	1	2.4516	1	18.6	1
69	55.8411	-48.0935	1600.6	1.1833	1	2.4537	1	18.56	1
69	55.8411	-48.0935	1397.9	1.1827	1	2.4529	1	18.56	1
69	55.8411	-48.0935	1100	1.1818	1	2.4559	1	18.56	1
69	55.8411	-48.0935	800.5	1.1846	1	2.4545	1	18.51	1
69	55.8411	-48.0935	500.4	1.1848	1	2.4548	1	18.6	1
69	55.8411	-48.0935	179.9	1.1832	1	2.4547	1	18.59	1
69	55.8411	-48.0935	129.7	1.1828	1	2.4555	1	18.57	1
69	55.8411	-48.0935	90.4	1.1835	1	2.4552	1	18.57	1
69	55.8411	-48.0935	60.3	1.1818	1	2.4568	1	18.51	1
69	55.8411	-48.0935	40.2	1.1838	1	2.4567	1	18.59	1
69	55.8411	-48.0935	29.9	1.1707	3	2.4466	3	18.32	3
69	55.8411	-48.0935	25.8	1.1844	3	2.4577	3	18.6	3
69	55.8411	-48.0935	14.5	1.1811	1	2.4543	1	18.56	1
77	52.9947	-51.0959	2543.3	1.1929	3	2.4543	3	19.05	3
77	52.9947	-51.0959	2450.7	1.1847	1	2.4534	1	18.85	1
77	52.9947	-51.0959	2400.5	1.1841	1	2.453	1	18.79	1
77	52.9947	-51.0959	2100.5	1.1864	3	2.4528	3	18.84	3
77	52.9947	-51.0959	1900.3	1.1869	1	2.4515	1	18.81	1
77	52.9947	-51.0959	1700.6	1.1829	1	2.4519	1	18.66	1
77	52.9947	-51.0959	1500.2	1.1855	1	2.4523	1	18.65	1
77	52.9947	-51.0959	1300.1	1.1835	1	2.453	1	18.63	1
77	52.9947	-51.0959	1199.9	1.1836	1	2.4533	1	18.61	1
77	52.9947	-51.0959	1100.5	1.1834	1	2.4545	1	18.6	1
77	52.9947	-51.0959	1000.5	1.1836	1	2.4533	1	18.53	1
77	52.9947	-51.0959	700.5	1.1848	1	2.4549	1	18.57	1
77	52.9947	-51.0959	400.4	1.184	1	2.4541	1	18.63	1
77	52.9947	-51.0959	150.5	1.1852	1	2.4567	1	18.62	1
77	52.9947	-51.0959	100.5	1.1847	1	2.4549	1	18.6	1
77	52.9947	-51.0959	80.4	1.1862	1	2.4597	1	18.65	1
77	52.9947	-51.0959	60.2	1.1864	1	2.4596	1	18.64	1
77	52.9947	-51.0959	40	1.1782	3	2.4532	3	18.5	3
77	52.9947	-51.0959	30.6	1.1888	3	2.4607	3	18.76	3
77	52.9947	-51.0959	15.1	1.1862	1	2.4603	1	18.63	1

## Sheet: Greenlandic snow
Pb isotope composition of Greenlandic snow as per Sherrell et al (2000)											Pb isotope composition of Greenlandic snow as per Wensman et al (2022)
											Note: "Summit #"-rep-a, -rep-b: replicated run of same sample material
	MIT				Toulouse
Sample	206Pb/207Pb	STD (2σ)	208Pb/207Pb	STD (2σ)	206Pb/207Pb	STD (2σ)	208Pb/207Pb	STD (2σ)			Sample	Year (AD)	206Pb/204Pb	2 S.E.	207Pb/204Pb	2 S.E.	208Pb/204Pb	2 S.E.	208Pb/206Pb	2 S.E.	206Pb/207Pb	2 S.E.	208Pb/207Pb	2 S.E.
2					1.153	0.004	2.432	0.008			Summit 1	1759.7	18.45	0.16	15.6	0.16	38.37	0.36	2.08	0.003	1.183	0.003	2.46	0.006
4	1.183	0.005	2.441	0.012							Summit 2	1760.9	18.41	0.15	15.6	0.11	38.33	0.3	2.082	0.001	1.181	0.002	2.458	0.005
16	1.153	0.004	2.429	0.012	1.151	0.005	2.424	0.008			Summit 3	1762.2	18.46	0.04	15.59	0.07	38.43	0.13	2.082	0.003	1.184	0.003	2.464	0.004
17					1.148	0.004	2.429	0.003			Summit 3-rep-a	1762.2	18.82	0.16	15.83	0.11	39.01	0.32	2.073	0.002	1.189	0.003	2.465	0.005
19	1.154	0.003	2.436	0.008		0.007		0.016			Summit 3-rep-b	1762.2	18.64	0.1	15.67	0.07	38.74	0.14	2.078	0.007	1.19	0.003	2.473	0.004
19	1.154	0.004	2.435	0.01	1.154	0.002	2.433	0.003			Summit 4	1763.4	18.04	0.1	15.53	0.09	37.96	0.17	2.104	0.004	1.162	0.001	2.444	0.004
20	1.163	0.003	2.443	0.008	1.17	0.009	2.45	0.022			Summit 4-rep	1763.4	18.11	0.07	15.53	0.06	38	0.15	2.098	0.005	1.166	0.003	2.447	0.003
32					1.145	0.005	2.42	0.012			Summit 5	1764.6	18.46	0.15	15.55	0.13	38.34	0.34	2.077	0.004	1.187	0.001	2.466	0.004
38	1.163	0.008	2.436	0.018							Summit 5-rep	1764.6	18.51	0.1	15.61	0.07	38.54	0.18	2.082	0.002	1.186	0.002	2.469	0.004
47					1.157	0.006	2.436	0.007			Summit 6	1765.8	18.63	0.11	15.74	0.08	38.78	0.26	2.081	0.003	1.184	0.002	2.464	0.004
46	1.159	0.015	2.441	0.034							Summit 6-rep	1765.8	18.56	0.06	15.69	0.03	38.7	0.1	2.085	0.004	1.183	0.002	2.466	0.003
51	1.162	0.004	2.434	0.009							Summit 7	1767.2	18.54	0.1	15.66	0.1	38.57	0.19	2.08	0.008	1.184	0.003	2.463	0.008
60	1.141	0.006	2.42	0.015							Summit 7-rep	1767.2	18.46	0.1	15.55	0.11	38.35	0.26	2.077	0.004	1.188	0.003	2.466	0.003
60	1.141	0.004	2.421	0.011							Summit 8	1770	18.58	0.13	15.7	0.12	38.48	0.28	2.072	0.001	1.184	0.001	2.452	0.002
64	1.167	0.003	2.433	0.008							Summit 14	1775.2	18.12	0.08	15.6	0.06	38.04	0.19	2.099	0.002	1.162	0.002	2.439	0.006
73	1.179	0.008	2.459	0.017							Summit 14-rep	1775.2	17.95	0.07	15.59	0.05	37.89	0.13	2.111	0.005	1.152	0.002	2.431	0.002
73	1.179	0.003	2.46	0.005							Summit 15	1777.2	18.59	0.21	15.65	0.19	38.64	0.45	2.079	0.001	1.188	0.003	2.469	0.007
74	1.171	0.007	2.451	0.016							Summit 16	1779.1	18.52	0.1	15.62	0.1	38.46	0.17	2.077	0.002	1.186	0.002	2.463	0.005
83	1.153	0.004	2.422	0.011							Summit 17	1780.8	18.58	0.04	15.71	0.03	38.63	0.1	2.08	0.004	1.183	0.001	2.46	0.002
89	1.18	0.005	2.439	0.012							Summit 17-rep	1780.8	18.62	0.11	15.74	0.08	38.73	0.2	2.08	0.003	1.183	0.003	2.46	0.002
102	1.183	0.006	2.441	0.014							Summit 18	1782.5	18.58	0.12	15.59	0.1	38.48	0.29	2.071	0.004	1.192	0.002	2.468	0.005
102	1.185	0.007	2.441	0.017							Summit 18-rep	1782.5	18.57	0.12	15.65	0.11	38.46	0.26	2.071	0.002	1.187	0.003	2.457	0.005
103	1.172	0.012	2.438	0.028							Summit 19	1784.2	18.38	0.13	15.52	0.08	38.21	0.25	2.079	0.004	1.185	0.003	2.463	0.003
113	1.18	0.005	2.435	0.01							Summit 19-rep	1784.2	18.57	0.06	15.7	0.08	38.71	0.11	2.084	0.004	1.183	0.004	2.465	0.006
113	1.181	0.01	2.436	0.022							Summit 20	1785.5	18.55	0.1	15.63	0.1	38.52	0.21	2.077	0.003	1.187	0.001	2.464	0.004
118					1.156	0.0003	2.43	0.001			Summit 20-rep	1785.5	18.46	0.09	15.55	0.11	38.28	0.19	2.074	0.003	1.187	0.003	2.462	0.005
											Summit 21	1786.7	18.47	0.1	15.59	0.07	38.4	0.17	2.079	0.004	1.185	0.004	2.463	0.006
											Summit 22	1788.2	18.63	0.09	15.73	0.1	38.73	0.2	2.079	0.004	1.184	0.003	2.462	0.003
											Summit 22-rep	1788.2	18.54	0.15	15.7	0.14	38.6	0.29	2.082	0.003	1.181	0.002	2.458	0.005
											Summit 23	1790	18.45	0.13	15.64	0.1	38.44	0.26	2.083	0.002	1.18	0.002	2.459	0.003
											Summit 23-rep	1790	18.5	0.09	15.61	0.11	38.5	0.24	2.081	0.003	1.185	0.002	2.466	0.002
											Summit 24	1791.8	18.15	0.08	15.48	0.05	37.99	0.14	2.093	0.004	1.173	0.002	2.455	0.004
											Summit 24-rep	1791.8	18.34	0.17	15.64	0.13	38.34	0.34	2.091	0.004	1.172	0.002	2.451	0.002
											Summit 25	1793.5	18.47	0.11	15.67	0.09	38.56	0.21	2.088	0.003	1.178	0.002	2.46	0.004
											Summit 26	1795.1	18.38	0.07	15.55	0.07	38.32	0.16	2.085	0.003	1.182	0.002	2.464	0.002
											Summit 27	1796.5	18.48	0.08	15.59	0.07	38.38	0.15	2.076	0.003	1.185	0.002	2.461	0.003
											Summit 32	1801.3	18.43	0.22	15.62	0.17	38.45	0.35	2.086	0.006	1.179	0.003	2.461	0.006
											Summit 32-rep	1801.3	18.47	0.05	15.65	0.06	38.63	0.07	2.091	0.004	1.18	0.002	2.468	0.006
											Summit 33	1803	18.53	0.12	15.73	0.11	38.66	0.25	2.087	0.005	1.178	0.003	2.458	0.002
											Summit 34	1804.6	18.53	0.05	15.64	0.05	38.59	0.15	2.082	0.004	1.185	0.001	2.467	0.006
											Summit 35	1806.1	18.52	0.13	15.63	0.11	38.59	0.23	2.084	0.004	1.185	0.003	2.47	0.002
											Summit 36	1807.6	18.63	0.1	15.72	0.1	38.76	0.21	2.08	0.004	1.186	0.003	2.467	0.003
											Summit 36-rep	1807.6	18.59	0.09	15.65	0.07	38.63	0.15	2.078	0.004	1.188	0.002	2.468	0.005
											Summit 37	1809	18.39	0.08	15.65	0.08	38.49	0.2	2.092	0.005	1.175	0.002	2.459	0.004
											Summit 38	1810.4	18.48	0.12	15.63	0.11	38.53	0.23	2.085	0.002	1.182	0.002	2.465	0.004
											Summit 38-rep	1810.4	18.52	0.17	15.67	0.14	38.62	0.4	2.085	0.004	1.182	0.001	2.465	0.006
											Summit 39	1814	18.46	0.07	15.66	0.04	38.55	0.14	2.088	0.002	1.179	0.002	2.461	0.006
											Summit 39-rep	1814	18.45	0.09	15.65	0.07	38.54	0.14	2.089	0.004	1.179	0.002	2.463	0.003
											Summit 40	1817.7	18.36	0.06	15.59	0.06	38.4	0.11	2.092	0.004	1.177	0.002	2.463	0.004
											Summit 40-rep	1817.7	18.48	0.11	15.68	0.09	38.63	0.18	2.09	0.004	1.179	0.002	2.464	0.006
											Summit 42	1865.1	18.9	0.17	15.73	0.12	39.08	0.39	2.068	0.004	1.202	0.003	2.485	0.007
											Summit 43	1866.8	18.8	0.1	15.74	0.07	38.84	0.23	2.066	0.008	1.195	0.003	2.468	0.007
											Summit 45	1870.4	18.83	0.08	15.59	0.06	38.72	0.2	2.056	0.003	1.208	0.002	2.484	0.004
											Summit 45-rep	1870.4	18.99	0.07	15.76	0.05	39.02	0.17	2.054	0.003	1.205	0.002	2.476	0.005
											Summit 46	1872	18.75	0.11	15.81	0.1	39	0.21	2.08	0.002	1.186	0.001	2.467	0.003
											Summit 48	1872.3	18.56	0.1	15.69	0.05	38.59	0.2	2.08	0.01	1.183	0.003	2.46	0.009
											Summit 48-rep	1872.3	18.66	0.18	15.8	0.16	38.85	0.41	2.082	0.003	1.181	0.001	2.459	0.003
											Summit 49	1873.6	18.41	0.15	15.53	0.1	38.22	0.28	2.077	0.006	1.185	0.002	2.461	0.005
											Summit 49-rep	1873.6	18.42	0.05	15.6	0.02	38.4	0.09	2.085	0.001	1.18	0.002	2.461	0.003
											Summit 50	1874.9	18.58	0.22	15.62	0.19	38.56	0.51	2.075	0.003	1.189	0.004	2.468	0.008
											Summit 51	1876.2	18.46	0.08	15.62	0.06	38.45	0.2	2.083	0.004	1.182	0.003	2.461	0.005
											Summit 51-rep-a	1876.2	18.68	0.05	15.75	0.05	38.81	0.09	2.078	0.003	1.186	0.002	2.465	0.008
											Summit 51-rep-b	1876.2	18.51	0.17	15.66	0.15	38.57	0.38	2.083	0.001	1.183	0.002	2.463	0.004
											Summit 52	1877.5	18.87	0.17	15.7	0.14	38.95	0.36	2.064	0.007	1.202	0.002	2.48	0.005
											Summit 53	1878.8	18.55	0.17	15.58	0.13	38.54	0.3	2.078	0.007	1.191	0.002	2.474	0.007
											Summit 53-rep-a	1878.8	18.52	0.09	15.54	0.1	38.39	0.17	2.074	0.005	1.192	0.003	2.471	0.005
											Summit 53-rep-b	1878.8	18.73	0.11	15.75	0.1	38.9	0.25	2.077	0.003	1.189	0.002	2.47	0.003
											Summit 54	1880	18.92	0.1	15.85	0.1	39.13	0.22	2.068	0.006	1.194	0.002	2.469	0.006
											Summit 55	1881.4	18.42	0.18	15.68	0.13	38.68	0.41	2.1	0.005	1.175	0.003	2.467	0.007
											Summit 56	1882.8	18.26	0.2	15.55	0.16	38.34	0.35	2.1	0.005	1.174	0.003	2.466	0.008
											Summit 57	1884.2	18.5	0.15	15.7	0.12	38.86	0.21	2.101	0.007	1.178	0.002	2.474	0.005
											Summit 58	1885.4	18.23	0.08	15.6	0.08	38.46	0.18	2.11	0.003	1.169	0.001	2.466	0.003
											Summit 59	1886.8	18.5	0.11	15.64	0.1	38.64	0.25	2.088	0.007	1.183	0.003	2.471	0.005
											Summit 64	1888.3	18.4	0.11	15.66	0.11	38.62	0.21	2.099	0.005	1.175	0.003	2.466	0.007
											Summit 64-rep-a	1888.3	18.34	0.08	15.63	0.08	38.54	0.16	2.101	0.004	1.173	0.003	2.465	0.003
											Summit 64-rep-b	1888.3	18.3	0.09	15.61	0.08	38.52	0.2	2.104	0.003	1.172	0.001	2.467	0.004
											Summit 65	1889.4	18.17	0.14	15.53	0.18	38.17	0.37	2.101	0.004	1.17	0.005	2.458	0.007
											Summit 65-rep	1889.4	18.11	0.11	15.5	0.08	38.1	0.18	2.104	0.005	1.168	0.002	2.458	0.001
											Summit 66	1890.7	18.16	0.12	15.57	0.13	38.23	0.26	2.105	0.001	1.167	0.002	2.456	0.004
											Summit 66-rep	1890.7	18.01	0.15	15.5	0.1	37.98	0.26	2.109	0.004	1.161	0.004	2.45	0.007
											Summit 67	1892.1	18.2	0.1	15.64	0.1	38.32	0.21	2.106	0.003	1.164	0.001	2.45	0.004
											Summit 67-rep	1892.1	18.21	0.06	15.58	0.06	38.3	0.13	2.103	0.003	1.169	0.001	2.458	0.003
											Summit 68	1893.7	18.15	0.1	15.56	0.08	38.07	0.24	2.097	0.004	1.166	0.001	2.446	0.003
											Summit 68-rep	1893.7	18.22	0.02	15.61	0.03	38.29	0.05	2.101	0.001	1.167	0.001	2.452	0.002
											Summit 69	1895.4	18.26	0.1	15.64	0.1	38.38	0.23	2.102	0.003	1.167	0.001	2.454	0.003
											Summit 75	1898.1	18.21	0.17	15.66	0.15	38.37	0.44	2.107	0.007	1.163	0.003	2.45	0.007
											Summit 76	1899.8	18.28	0.09	15.69	0.09	38.43	0.19	2.102	0.009	1.166	0.005	2.45	0.007
											Summit 77	1901.5	18.24	0.18	15.64	0.12	38.3	0.35	2.1	0.004	1.166	0.004	2.449	0.005
											Summit 77-rep	1901.5	18.07	0.07	15.57	0.07	38.03	0.13	2.104	0.002	1.161	0.001	2.443	0.004
											Summit 78	1903.1	18.23	0.15	15.6	0.13	38.33	0.27	2.103	0.003	1.168	0.002	2.457	0.005
											Summit 79	1905	18.05	0.18	15.54	0.15	38	0.35	2.105	0.006	1.162	0.003	2.446	0.003
											Summit 79-rep	1905	18.1	0.06	15.57	0.05	38.13	0.12	2.107	0.002	1.162	0.001	2.448	0.002
											Summit 80	1906.9	18.27	0.11	15.73	0.11	38.43	0.33	2.103	0.009	1.162	0.005	2.443	0.006
											Summit 80-rep	1906.9	18.01	0.07	15.6	0.06	38.05	0.14	2.112	0.002	1.155	0.001	2.439	0.003
											Summit 81	1908.6	18.29	0.19	15.63	0.13	38.41	0.36	2.1	0.003	1.17	0.004	2.457	0.007
											Summit 81-rep-a	1908.6	18.15	0.09	15.58	0.06	38.16	0.2	2.103	0.002	1.165	0.001	2.449	0.003
											Summit 81-rep-b	1908.6	18.16	0.09	15.59	0.07	38.14	0.18	2.1	0.002	1.165	0.001	2.446	0.002
											Summit 81-rep-c	1908.6	18.21	0.15	15.6	0.14	38.24	0.34	2.1	0.005	1.167	0.004	2.451	0.007
											Summit 82	1910.3	18.29	0.27	15.7	0.23	38.46	0.59	2.103	0.007	1.165	0.003	2.449	0.006
											Summit 82-rep-a	1910.3	18.16	0.07	15.58	0.06	38.19	0.15	2.103	0.001	1.166	0.001	2.451	0.002
											Summit 82-rep-b	1910.3	18.21	0.05	15.62	0.03	38.24	0.05	2.1	0.003	1.166	0.002	2.448	0.002
											Summit 83	1911.8	17.95	0.12	15.5	0.08	37.86	0.26	2.11	0.004	1.157	0.002	2.442	0.004
											Summit 83-rep-a	1911.8	17.96	0.07	15.56	0.05	37.93	0.14	2.112	0.001	1.154	0.002	2.437	0.002
											Summit 83-rep-b	1911.8	18.01	0.04	15.54	0.04	37.95	0.1	2.107	0.002	1.159	0.001	2.442	0.001
											Summit 83-rep-c	1911.8	17.95	0.16	15.52	0.15	37.92	0.37	2.112	0.003	1.157	0.003	2.443	0.003
											Summit 84	1913.2	18.02	0.13	15.54	0.1	38.05	0.25	2.112	0.002	1.159	0.002	2.448	0.004
											Summit 84-rep	1913.2	18.14	0.05	15.69	0.05	38.31	0.11	2.111	0.002	1.156	0.003	2.441	0.006
											Summit 86	1914.5	18.26	0.14	15.73	0.14	38.32	0.32	2.098	0.011	1.161	0.006	2.437	0.003
											Summit 87	1915.5	18.03	0.13	15.64	0.11	38.18	0.29	2.118	0.005	1.152	0.003	2.441	0.004
											Summit 87-rep	1915.5	18.14	0.2	15.69	0.18	38.22	0.42	2.106	0.002	1.157	0.004	2.436	0.006
											Summit 88	1916.5	17.63	0.08	15.45	0.02	37.55	0.08	2.13	0.008	1.141	0.004	2.43	0.003
											Summit 89	1917.5	17.99	0.23	15.56	0.23	37.94	0.56	2.109	0.004	1.156	0.003	2.438	0.004
											Summit 89-rep-a	1917.5	18.1	0.04	15.61	0.03	38.14	0.06	2.108	0.003	1.159	0.002	2.443	0.002
											Summit 89-rep-b	1917.5	18.06	0.08	15.59	0.06	38.05	0.15	2.107	0.002	1.158	0.001	2.441	0.002
											Summit 89-rep-c	1917.5	18.25	0.19	15.76	0.19	38.49	0.47	2.109	0.006	1.158	0.002	2.443	0.007
											Summit 90	1918.7	18.05	0.09	15.52	0.1	37.92	0.24	2.101	0.006	1.163	0.004	2.444	0.003
											Summit 91	1920	18.15	0.13	15.67	0.12	38.14	0.26	2.101	0.003	1.158	0.002	2.433	0.003
											Summit 91-rep	1920	17.99	0.07	15.57	0.1	37.93	0.17	2.108	0.004	1.156	0.006	2.437	0.01
											Summit 92	1921.2	18.37	0.2	15.69	0.19	38.36	0.41	2.088	0.003	1.171	0.003	2.445	0.005
											Summit 93	1922.3	18.3	0.18	15.59	0.16	38.22	0.4	2.088	0.002	1.174	0.002	2.451	0.005
											Summit 94	1923.5	18.34	0.11	15.64	0.12	38.29	0.27	2.088	0.007	1.172	0.002	2.448	0.009
											Summit 95	1924.8	18.27	0.04	15.63	0.05	38.17	0.1	2.089	0.003	1.169	0.002	2.443	0.005
											Summit 100	1927	18.15	0.13	15.55	0.09	38.12	0.26	2.1	0.004	1.167	0.003	2.452	0.004
											Summit 101	1928.2	18.11	0.11	15.49	0.1	37.94	0.23	2.095	0.004	1.169	0.002	2.449	0.004
											Summit 102	1929.3	18.07	0.15	15.56	0.15	37.99	0.33	2.102	0.002	1.161	0.002	2.441	0.004
											Summit 103	1930.4	18.03	0.05	15.5	0.03	38.05	0.21	2.11	0.009	1.163	0.002	2.455	0.014
											Summit 103-rep	1930.4	17.91	0.18	15.38	0.17	37.6	0.33	2.099	0.004	1.165	0.003	2.444	0.009
											Summit 104	1931.6	18.27	0.15	15.6	0.12	38.17	0.27	2.089	0.006	1.171	0.004	2.447	0.009
											Summit 105	1932.6	18.27	0.06	15.62	0.07	38.21	0.17	2.092	0.009	1.169	0.003	2.446	0.008
											Summit 106	1933.5	18.2	0.13	15.56	0.07	38.06	0.22	2.091	0.007	1.17	0.004	2.446	0.005
											Summit 106-rep	1933.5	18.24	0.07	15.62	0.06	38.17	0.17	2.093	0.002	1.168	0.003	2.444	0.004
											Summit 107	1934.5	18.31	0.16	15.66	0.14	38.3	0.3	2.092	0.007	1.169	0.004	2.445	0.003
											Summit 108	1935.6	18.06	0.14	15.58	0.12	38.07	0.33	2.108	0.005	1.159	0.002	2.444	0.006
											Summit 109	1936.8	18.14	0.21	15.62	0.18	38.14	0.45	2.103	0.004	1.161	0.001	2.442	0.005
											Summit 109-rep	1936.8	17.92	0.25	15.44	0.19	37.67	0.36	2.102	0.011	1.161	0.005	2.44	0.008
											Summit 110	1938	18.13	0.22	15.65	0.18	38.19	0.44	2.106	0.005	1.159	0.002	2.441	0.003
											Summit 111	1939.1	17.89	0.04	15.51	0.07	37.84	0.14	2.115	0.006	1.154	0.003	2.44	0.004
											Summit 112	1940.1	18.19	0.12	15.69	0.2	38.14	0.34	2.097	0.007	1.159	0.007	2.431	0.011
											Summit 112-rep	1940.1	17.97	0.11	15.48	0.1	37.78	0.25	2.103	0.005	1.161	0.003	2.441	0.008
											Summit 113	1941.2	18.16	0.1	15.59	0.11	38.08	0.15	2.097	0.005	1.165	0.003	2.442	0.008
											Summit 114	1942.2	17.87	0.21	15.51	0.18	37.71	0.43	2.111	0.007	1.152	0.004	2.431	0.005
											Summit 121	1944	17.89	0.12	15.38	0.08	37.48	0.19	2.095	0.006	1.163	0.003	2.437	0.008
											Summit 122	1945.3	18.23	0.16	15.55	0.14	37.9	0.27	2.079	0.006	1.172	0.003	2.437	0.008
											Summit 123	1946.4	18.19	0.12	15.59	0.09	38.03	0.29	2.091	0.006	1.167	0.002	2.44	0.007
											Summit 124	1947.7	18.13	0.05	15.57	0.03	38	0.07	2.096	0.004	1.164	0.001	2.44	0.004
											Summit 125	1949.1	18.33	0.12	15.69	0.1	38.29	0.3	2.09	0.003	1.168	0.002	2.44	0.008
											Summit 126	1950.7	18.07	0.16	15.5	0.15	37.73	0.31	2.088	0.004	1.166	0.003	2.434	0.004
											Summit 126-rep-a	1950.7	18.14	0.04	15.59	0.03	38.02	0.1	2.096	0.002	1.164	0.001	2.439	0.003
											Summit 126-rep-b	1950.7	18.07	0.14	15.55	0.12	37.89	0.25	2.098	0.005	1.162	0.004	2.437	0.007
											Summit 127	1952.4	18.24	0.07	15.51	0.06	37.91	0.15	2.078	0.004	1.176	0.004	2.444	0.003
											Summit 128	1953.6	18.44	0.18	15.64	0.11	38.37	0.33	2.081	0.005	1.179	0.003	2.453	0.004
											Summit 129	1954.7	18.43	0.25	15.69	0.2	38.4	0.51	2.084	0.006	1.175	0.003	2.448	0.002
											Summit 129-rep-a	1954.7	18.3	0.04	15.63	0.06	38.19	0.1	2.087	0.003	1.171	0.002	2.443	0.004
											Summit 129-rep-b	1954.7	18.33	0.1	15.64	0.09	38.06	0.28	2.076	0.005	1.172	0.003	2.434	0.005
											Summit 130	1955.8	18.38	0.2	15.63	0.13	38.31	0.36	2.085	0.005	1.175	0.004	2.45	0.007
											Summit 131	1957.1	18.26	0.17	15.54	0.15	38.03	0.41	2.082	0.004	1.175	0.003	2.447	0.005
											Summit 132	1958.3	18.17	0.09	15.62	0.11	38.06	0.17	2.094	0.003	1.164	0.003	2.437	0.006
											Summit 133	1959.4	18.25	0.1	15.69	0.08	38.23	0.17	2.095	0.004	1.163	0.004	2.436	0.008
											Summit 133-rep	1959.4	18.18	0.05	15.6	0.03	38	0.1	2.09	0.002	1.165	0.001	2.436	0.002
											Summit 134	1960.6	18.2	0.1	15.64	0.07	38.09	0.21	2.093	0.004	1.163	0.002	2.434	0.005
											Summit 135	1961.9	18.01	0.09	15.46	0.05	37.6	0.15	2.088	0.006	1.165	0.005	2.432	0.007
											Summit 136	1963.1	18.09	0.11	15.56	0.08	37.87	0.2	2.094	0.005	1.163	0.003	2.434	0.009
											Summit 137	1964.1	18.17	0.15	15.63	0.12	38.07	0.32	2.096	0.004	1.162	0.002	2.436	0.007
											Summit 138	1965.3	17.99	0.14	15.5	0.15	37.77	0.27	2.099	0.004	1.161	0.003	2.436	0.006
											Summit 139	1966.6	18.13	0.18	15.57	0.19	37.84	0.37	2.087	0.007	1.165	0.005	2.431	0.007
											Summit 140	1967.8	17.98	0.11	15.59	0.1	37.87	0.24	2.107	0.002	1.153	0.002	2.429	0.003
											Summit 145	1970.2	18.11	0.2	15.55	0.16	37.88	0.37	2.091	0.004	1.164	0.003	2.435	0.006
											Summit 146	1971.6	18.45	0.23	15.66	0.19	38.2	0.47	2.071	0.005	1.178	0.002	2.439	0.003
											Summit 147	1972.9	18.44	0.18	15.62	0.1	38.06	0.29	2.064	0.006	1.181	0.007	2.437	0.008
											Summit 147-rep	1972.9	18.39	0.17	15.59	0.15	38.1	0.35	2.071	0.001	1.18	0.003	2.443	0.006
											Summit 148	1974.3	18.22	0.12	15.53	0.12	37.82	0.26	2.075	0.003	1.173	0.002	2.435	0.004
											Summit 148-rep-a	1974.3	18.18	0.08	15.58	0.09	37.95	0.16	2.088	0.003	1.167	0.003	2.436	0.008
											Summit 148-rep-b	1974.3	18.2	0.08	15.58	0.06	37.93	0.12	2.084	0.003	1.169	0.001	2.435	0.002
											Summit 148-rep-c	1974.3	18.11	0.12	15.49	0.1	37.69	0.22	2.082	0.006	1.169	0.005	2.433	0.004
											Summit 149	1975.6	18.21	0.08	15.5	0.08	37.71	0.2	2.071	0.003	1.175	0.001	2.433	0.002
											Summit 149-rep	1975.6	18.4	0.15	15.69	0.16	38.25	0.4	2.078	0.007	1.173	0.003	2.437	0.006
											Summit 150	1976.8	18.27	0.14	15.56	0.13	37.84	0.3	2.071	0.003	1.174	0.003	2.432	0.005
											Summit 150-rep-a	1976.8	18.41	0.15	15.59	0.12	38.12	0.3	2.07	0.006	1.181	0.004	2.446	0.002
											Summit 150-rep-b	1976.8	18.45	0.03	15.64	0.04	38.19	0.07	2.07	0.001	1.179	0.002	2.442	0.004
											Summit 151	1978.1	18.63	0.11	15.69	0.14	38.29	0.24	2.055	0.001	1.188	0.004	2.441	0.007
											Summit 152	1979.4	18.35	0.1	15.74	0.08	38.18	0.15	2.081	0.004	1.165	0.003	2.426	0.005
											Summit 153	1982.4	18.38	0.19	15.69	0.14	38.19	0.37	2.077	0.005	1.171	0.003	2.433	0.005
											Summit 163	1983.7	17.98	0.07	15.58	0.1	37.7	0.21	2.096	0.005	1.154	0.003	2.42	0.006
											Summit 164	1984.9	17.88	0.19	15.46	0.16	37.64	0.39	2.105	0.004	1.157	0.004	2.435	0.005
											Summit 165	1986.2	17.95	0.06	15.56	0.07	37.77	0.14	2.104	0.005	1.154	0.002	2.428	0.004
											Summit 166	1987.4	17.92	0.06	15.46	0.03	37.71	0.1	2.104	0.004	1.159	0.004	2.439	0.006
											Summit 167	1988.6	17.89	0.07	15.47	0.07	37.77	0.1	2.111	0.006	1.156	0.004	2.44	0.007
											Summit 167-rep	1988.6	18.01	0.05	15.64	0.05	37.99	0.1	2.109	0.003	1.152	0.003	2.429	0.007
											Summit 168	1989.9	17.95	0.12	15.44	0.1	37.65	0.2	2.098	0.007	1.162	0.002	2.438	0.009
											Summit 169	1991	18.14	0.2	15.71	0.17	38.06	0.44	2.099	0.007	1.154	0.002	2.423	0.006
											Summit 170	1992.1	18.06	0.07	15.62	0.08	37.94	0.22	2.101	0.006	1.156	0.004	2.429	0.01
											Summit 171	1993.5	18.16	0.13	15.66	0.11	38.02	0.28	2.094	0.002	1.159	0.001	2.428	0.005
											Summit 172	1994.8	18.14	0.15	15.66	0.13	38.27	0.27	2.109	0.003	1.159	0.002	2.445	0.004
											Summit 172-rep	1994.8	18.05	0.07	15.59	0.06	37.95	0.21	2.103	0.006	1.158	0.003	2.434	0.004
											Summit 173	1995.8	17.93	0.18	15.58	0.2	37.92	0.41	2.115	0.005	1.151	0.004	2.434	0.006
											Summit 174	1996.8	18.06	0.13	15.65	0.05	38.14	0.27	2.113	0.005	1.154	0.006	2.438	0.012
											Summit 175	1997.8	18.03	0.21	15.6	0.18	38.16	0.44	2.117	0.007	1.155	0.004	2.445	0.005
											Summit 176	1999.9	17.93	0.15	15.58	0.12	37.88	0.3	2.113	0.002	1.15	0.002	2.431	0.004
											Summit 182	2001	18.07	0.17	15.57	0.15	38	0.35	2.103	0.006	1.161	0.004	2.441	0.005
											Summit 183	2002.2	18.11	0.11	15.72	0.08	38.38	0.18	2.119	0.005	1.152	0.004	2.441	0.004
											Summit 184	2003.2	17.89	0.1	15.55	0.09	37.88	0.22	2.118	0.002	1.15	0.002	2.435	0.003
											Summit 184-rep	2003.2	18.14	0.17	15.68	0.09	38.12	0.23	2.102	0.011	1.157	0.004	2.432	0.005
											Summit 185	2004.1	18.14	0.17	15.64	0.13	38.12	0.32	2.102	0.004	1.16	0.002	2.437	0.007
											Summit 185-rep-a	2004.1	18.04	0.08	15.62	0.07	38.11	0.15	2.112	0.002	1.155	0.001	2.44	0.003
											Summit 185-rep-b	2004.1	18.12	0.12	15.65	0.11	38.26	0.24	2.112	0.003	1.157	0.003	2.444	0.006
											Summit 185-rep-c	2004.1	18.02	0.19	15.57	0.16	38.1	0.37	2.114	0.004	1.157	0.003	2.447	0.004
											Summit 186	2005.1	18.07	0.22	15.51	0.17	37.9	0.36	2.098	0.008	1.165	0.004	2.444	0.004
											Summit 187	2006.1	18.09	0.14	15.61	0.15	38.2	0.29	2.112	0.003	1.159	0.003	2.448	0.008
											Summit 188	2007.2	17.97	0.14	15.46	0.12	37.86	0.27	2.107	0.009	1.163	0.003	2.449	0.004
											Summit 189	2008.3	18.1	0.07	15.61	0.07	38.08	0.2	2.104	0.004	1.16	0.004	2.44	0.008

## Sheet: US
Isotope composition of US-American aerosol Pb as per Bollhöfer & Rosman (2001)
Site	206Pb/207Pb	208Pb/207Pb	206Pb/204Pb
Tampa	1.214	2.452	18.88 ± 0.02
Pasadena	1.188	2.446	18.57 ± 0.02
Puerto Rico	1.176	2.429	18.24 ± 0.05
Argonne	1.211	2.457	18.96 ± 0.02
Wilmington	1.223	2.461	19.18 ± 0.02
South Holland	1.22	2.459	19.12 ± 0.02
Sioux	1.195	2.45	18.62 ± 0.02
Dallas	1.202	2.445	18.78 ± 0.10
New York	1.197–1.223	2.459–2.464	18.89–19.19
Tampa	1.208–1.231	2.459–2.470	19.01–19.39
Woods Hole	1.173–1.195	2.438–2.451	18.33–18.69
Davis	1.160–1.186	2.431–2.455	18.12–18.54
Berkeley	1.159–1.174	2.426–2.439	18.10–18.35
Pasadena	1.174–1.181	2.435–2.439	18.37–18.45
Isotope composition of US-American aerosol Pb as per Bollhöfer & Rosman (2002)
Site	206Pb/207Pb	208Pb/207Pb	206Pb/204Pb
Davis	1.1863	2.4416	18.54
	1.175	2.4361	18.35
	1.1811	2.4425	18.47
	1.1692	2.4339	18.24
	1.1746	2.4334	18.33
	1.1846	2.4546	18.5
	1.1599	2.4334	18.21
	1.1652	2.4306	18.21
	1.1751	2.4373	18.44
Berkeley	1.1588	2.4261	18.1
	1.166	2.4392	18.32
	1.1604	2.4362	18.2
	1.1736	2.439	18.33
	1.1716	2.4338	18.35
	1.1658	2.4297	18.17
Pasadena	1.1809	2.4392	18.45
	1.1741	2.4351	18.37
	1.1742	2.439	18.39
Tampa	1.2105	2.4603	19.02
	1.208	2.4595	19.01
	1.2314	2.4703	19.39
	1.2159	2.4624	19.06
	1.2131	2.4621	19.05
Woodshole	1.1955	2.4511	18.69
	1.1733	2.4413	18.33
	1.1801	2.4386	18.43
	1.1762	2.4375	18.36
	1.1797	2.4404	18.43
New York	1.2232	2.4636	19.19
	1.197	2.4589	18.89
	1.2141	2.4621	19.04

## Sheet: Canada
Isotope composition of Canadian aerosol Pb as per Bollhöfer & Rosman (2001)
Site	206Pb/207Pb	208Pb/207Pb	206Pb/204Pb	207Pb/204Pb	208Pb/204Pb
Burnaby	1.177	2.425	18.20 ± 0.03
Chicoutimi	1.167	2.43	18.20 ± 0.03
Victoria	1.141–1.149	2.411–2.419	18.10–18.35
Calgary	1.158–1.171	2.419–2.432	18.15–18.30
Winnipeg	1.094–1.156	2.365–2.418	16.98–18.06
Toronto	1.150–1.171	2.419–2.433	17.91–18.26
New Foundland	1.169	2.431–2.438	18.21–18.27
Alberta	1.152	2.417	17.96	15.59	37.7
	1.137	2.406	17.69	15.55	37.42
	1.15	2.417	17.93	15.59	37.67
	1.178	2.438	18.36	15.59	38
	1.162	2.431	18.07	15.55	37.78
	1.159	2.435	18.08	15.61	37.85
	1.157	2.421	18.08	15.6	37.83
	1.152	2.418	17.82	15.47	37.45
	1.149	2.417	17.94	15.56	37.64
Salt Lakes-Ft. Smith	1.165	2.432	18.17	15.59	37.92
Louise Falls	1.158	2.431	18.06	15.59	37.92
British Columbia	1.144	2.412	17.82	15.58	37.58
	1.157	2.423	17.99	15.56	37.7
	1.176	2.445	18.33	15.59	38.11
	1.162	2.433	18.19	15.66	38.07
	1.169	2.43	18.18	15.55	37.78
	1.18	2.447	18.42	15.61	38.17
	1.183	2.457	18.55	15.67	38.52
	1.184	2.457	18.48	15.61	38.21
	1.174	2.439	18.38	15.65	38.17
	1.176	2.435	18.37	15.63	38.05
Liard River-hot spr.	1.171	2.437	18.3	15.63	38.1
Liard River	1.151	2.417	17.92	15.57	37.63
Fort St. John	1.161	2.428	18.12	15.61	37.89
NW territories	1.16	2.426	18.1	15.61	37.88
	1.147	2.413	17.89	15.6	37.63
	1.189	2.456	18.61	15.65	38.45
Fort Simpson	1.163	2.433	18.51	15.6	37.93
Yellowknife River	1.142	2.399	17.72	15.51	37.22
Vancouver Island	1.162	2.423	18.14	15.6	37.81
	1.17	2.439	18.28	15.63	38.14
	1.17	2.435	18.31	15.66	38.13
	1.19	2.441	18.61	15.64	38.16
	1.154	2.419	18.01	15.61	37.75
	1.168	2.428	18.27	15.64	37.95
	1.155	2.419	18.03	15.61	37.76
Yukon	1.173	2.442	18.32	15.62	38.15
	1.17	2.437	18.3	15.64	38.13
	1.167	2.436	18.23	15.62	38.06
	1.177	2.44	18.42	15.64	38.17
	1.178	2.446	18.43	15.65	38.29
	1.17	2.435	18.31	15.64	38.08
	1.163	2.429	18.18	15.63	37.98
	1.163	2.432	18.16	15.62	37.98
	1.165	2.431	18.19	15.61	37.96
	1.16	2.428	18.17	15.63	37.96
	1.178	2.447	18.42	15.63	38.25

## Sheet: Europe
Isotope composition of European aerosol Pb as per Bollhöfer & Rosman (2001)
Site	206Pb/207Pb	208Pb/207Pb	206Pb/204Pb
Germany
Mainz	1.133	2.405	17.63 ± 0.02
Nürnberg	1.145	2.42	17.86 ± 0.02
Heidelberg	1.137	2.41	17.73 ± 0.02
Hamburg	1.143	2.416	17.78 ± 0.02
Schwarzheide	1.141	2.42	17.80 ± 0.02
Heidelberg	1.152	2.426	17.98 ± 0.02
	1.155	2.433	18.01 ± 0.02
Constance	1.138	2.411	17.75–17.95
Constance	1.148	2.428	17.75–17.95
Plön	1.147	2.418	17.89–18.20
	1.165	2.44	17.89–18.20
Austria
Innsbruck	1.157	2.432	18.03 ± 0.02
Denmark
Odense	1.144	2.415	17.79 ± 0.02
Copenhagen	1.139	2.414	17.75 ± 0.02
Rejkjavik	1.123	2.387	17.33 ± 0.02
Holland
Groningen	1.133	2.407	17.66 ± 0.02
Emmen	1.137	2.409	17.72 ± 0.02
France
Montpellier	1.13	2.401	17.61 ± 0.02
Grenoble	1.142	2.408	17.82 ± 0.02
	1.139	2.407	17.78 ± 0.02
	1.124	2.398	17.48–17.76
	1.134	2.405	17.48–17.76
	1.105	2.381	17.25–17.38
	1.115	2.388	17.25–17.38
Paris	1.132	2.404	17.63 ± 0.02
Chateauneuf	1.137	2.41	17.74 ± 0.02
Avignon	1.124	2.39	17.55–17.70
	1.134	2.402	17.55–17.70
Spain
Madrid	1.097	2.372	17.03 ± 0.02
Valencia	1.114	2.385	17.31–17.59
	1.128	2.405	17.31–17.59
Italy
Venice	1.151	2.428	17.98 ± 0.02
	1.148	2.419	17.95–18.13
	1.16	2.43	17.95–18.13
Rome	1.108	2.376	17.24–17.47
	1.121	2.387	17.24–17.47
Greece
Athens	1.14	2.417	17.78 ± 0.02
Isotope composition of European aerosol Pb as per Bollhöfer & Rosman (2002)
Site	206Pb/207Pb	208Pb/207Pb	206Pb/204Pb
Plön (Germany)	1.1466	2.4217	17.89
	1.1378	2.4112	17.74
	1.1443	2.416	17.84
	1.1448	2.4194	17.84
	1.1647	2.4399	18.2
	1.1545	2.4287	18.02
	1.1567	2.4307	18.06
	1.1471	2.4176	17.89
	1.1513	2.4209	17.98
Grenoble (France)	1.1618	2.4367	18.15
	1.1343	2.4048	17.68
	1.1278	2.4052	17.76
	1.1248	2.3987	17.52
	1.1236	2.398	17.48
	1.1046	2.3863	17.28
	1.1098	2.3819	17.25
	1.1155	2.3884	17.38
	1.1136	2.3858	17.35
	1.1134	2.3854	17.35
	1.1122	2.3808	17.29
Avignon (France)	1.134	2.3942	17.69
	1.1265	2.3904	17.56
	1.1291	2.3975	17.6
	1.1334	2.4024	17.69
	1.1241	2.3956	17.55
	1.1315	2.393	17.62
Valencia (Spain)	1.1209	2.3957	17.46
	1.1282	2.4054	17.59
	1.1232	2.3971	17.48
	1.1152	2.3896	17.36
	1.1137	2.3853	17.31
	1.1205	2.4003	17.54
Venice (Italy)	1.1597	2.4299	18.13
	1.1534	2.4232	18.03
	1.1516	2.4206	17.98
	1.1485	2.4187	17.95
	1.1488	2.43	18.09
	1.1564	2.4276	18.05
Rome (Italy)	1.1147	2.38	17.37
	1.1183	2.3832	17.42
	1.1199	2.3857	17.46
	1.1205	2.3871	17.47
	1.1164	2.3828	17.39
	1.108	2.3758	17.24
Oxford (UK)	1.1237	2.3922	17.5
	1.1235	2.394	17.5
	1.1245	2.3933	17.5
	1.1183	2.3871	17.42
	1.122	2.3956	17.5
	1.1227	2.3902	17.49
Isotope composition of European aerosol Pb as per Cloquet et al (2015)
Domain	206Pb/207Pb	208Pb/207Pb	208Pb/206Pb
Northeastern France
urban	1.1461	2.42182	2.1131
suburban	1.1496	2.42267	2.1074
rural	1.1548	2.42693	2.1016
industrial	1.1566	2.42944	2.1005

## Sheet: Russia
Isotope composition of Russian aerosol Pb as per Bollhöfer & Rosman (2001)
Site	206Pb/207Pb	208Pb/207Pb	206Pb/204Pb
St. Petersburg	1.156	2.434	18.00 ± 0.02
Moscow	1.148	2.423	17.87 ± 0.02
	1.159	2.439	18.06–18.19
	1.163	2.443	18.06–18.19
Apatity	1.149	2.428	17.91 ± 0.02
Isotope composition of Russian aerosol Pb as per Bollhöfer & Rosman (2002)
Site	206Pb/207Pb	208Pb/207Pb	206Pb/204Pb
Moscow	1.1631	2.4426	18.19
	1.1596	2.4431	18.19
	1.1609	2.4406	18.12
	1.1596	2.4428	18.13
	1.1599	2.4393	18.06
	1.1591	2.4399	18.09

## Sheet: China
Isotope composition of Chinese aerosol Pb as per Bollhöfer & Rosman (2001)
Site	206Pb/207Pb	208Pb/207Pb	206Pb/204Pb
Hong Kong	1.149	2.44	17.97 ± 0.02
Xin Shao	1.177	2.465	18.45 ± 0.02
Cheng Du	1.166	2.457	18.25 ± 0.02
Beijing	1.141	2.435	17.78 ± 0.02
Isotope composition of Chinese aerosol Pb as per Lee et al (2007)
Site/Domain			204Pb/207Pb	206Pb/207Pb	208Pb/207Pb
PU		Range	0.06313–0.06495	1.1463–1.1791	2.4290–2.4695
Urban	Winter	Mean	0.06363	1.1631	2.4579
	Summer	Mean	0.0641	1.1549	2.439
	Annual	Mean	0.06386	1.1611	2.4506
HT		Range	0.06306–0.06520	1.1255–1.1819	2.4065–2.4707
Suburban	Winter	Mean	0.0639	1.1636	2.4566
	Summer	Mean	0.06408	1.1516	2.436
	Annual	Mean	0.06396	1.1606	2.4491
ZU		Range	0.06309–0.06395	1.1551–1.1750	2.4446–2.4679
Urban	Winter	Mean	0.06378	1.169	2.4598
	Summer	Mean	0.0636	1.1661	2.4519
	Annual	Mean	0.06366	1.1677	2.4561
BY		Range	0.06320–0.06403	1.1545–1.1783	2.4487–2.4695
Suburban	Winter	Mean	0.06374	1.1698	2.4627
	Summer	Mean	0.06369	1.1677	2.4549
	Annual	Mean	0.06367	1.169	2.4586
Isotope composition of Chinese aerosol Pb as compiled by Xu et al (2012)
Location	Material	207Pb/206Pb	208Pb/206Pb	206Pb/207Pb	208Pb/207Pb
Xi’an	Ambient sample (Summer)	0.86	2.039	1.16279	2.37093
	Ambient sample (winter)	0.843	1.908	1.18624	2.26335
Shanghai	Vehicle exhaust sample	0.885	2.145	1.12994	2.42373
	Vehicle exhaust sample (leaded gasoline)	0.901	2.194	1.10988	2.43507
	Vehicle exhaust sample (unleaded gasoline)	0.872	2.124	1.14679	2.43578
Beijing	Vehicle exhaust sample	0.866		1.15473
Hong Kong	Vehicle exhaust sample	0.862	2.089	1.16009	2.42343
Pearl River Delta	Vehicle exhaust sample	0.862	2.085	1.16009	2.41879
Beijing	Coal combustion sample	0.849		1.17786
Shanghai	Coal combustion sample	0.86		1.16279
	Coal combustion dust sample	0.857		1.16686
	Coal fly ash	0.858		1.1655

## Sheet: Arctic sediments
Isotope composition of Arctic marine sediment Pb as per Maccali et al (2018)
Code name	Sample ID	Water depth (m)	Sediment depth (cm)	Lat [°N]	Lon [°E]	206Pb/207Pb	208Pb/207Pb	208Pb/204Pb	±	207Pb/204Pb	±	206Pb/204Pb	±
A1	87200-0013	–	0 - 3	82.123	-102.583	1.21278	2.48832	38.895	0.004	15.631	0.002	18.957	0.002
A2	84ARCTIC KIGGIAK-MTW01	–	152 - 178	69.348	-137.987	1.24082	2.50548	39.306	0.002	15.688	0.001	19.466	0.001
A3	PL96-112BC	286	–	71.737	42.611	1.19715	2.47625	38.622	0.009	15.597	0.003	18.672	0.005
A4	GF93-B29BC	403	–	73.048	58.949	1.20901	2.4896	38.915	0.003	15.631	0.001	18.898	0.002
A5	87200-0023	–	0 - 3	80.478	-102.606	1.21224	2.49529	38.904	0.003	15.591	0.001	18.9	0.002
A6	87200-0023	–	0 - 3	80.478	-102.606	1.21353	2.49487	38.895	0.005	15.59	0.002	18.919	0.002
A7	NKARA67-034PH	390	6 - 9	78.483	66.917	1.20461	2.48491	38.777	0	15.605	0	18.798	0
A8	NKARA67-012PH	202	8 - 11	81.42	77.925	1.21576	2.48112	38.765	0.003	15.624	0.001	18.995	0.001
A9	89200-E5	–	0 - 3	79.426	-107.255	1.21219	2.49542	38.926	0.004	15.599	0.001	18.909	0.001
A10	89200-E5	–	0 - 3	79.426	-107.255	1.21494	2.49571	38.968	0.002	15.614	0.001	18.97	0.001
A11	89200-B8	–	0 - 3	79.261	-102.199	1.21345	2.4924	38.849	0.003	15.587	0.001	18.914	0.001
A12	86027-0120A	–	–	74.875	-106.413	1.21456	2.51264	39.265	0.003	15.627	0.001	18.98	0.001
A13	NW063-122	15	6 - 7	71.5	130.917	1.20014	2.48713	38.747	0.003	15.579	0.001	18.697	0.004
A14	NW063-067	23	4 - 5	71.922	160.033	1.20008	2.48645	38.724	0.005	15.574	0.002	18.69	0.002
A16	NW063-153	33	0 - 1	74.525	125.933	1.20478	2.49429	38.891	0.004	15.592	0.001	18.785	0.002
A17	NW063-057	24	7.5 - 8.5	70.092	165	1.19747	2.48567	38.682	0	15.562	0	18.635	0
A18	NW063-098	21	2 - 3	74.317	138.967	1.19566	2.47744	38.606	0.003	15.583	0.001	18.632	0.001
A19	NW063-014	48	5 - 6	67.467	-170.367	1.22179	2.48727	38.881	0.002	15.632	0.001	19.099	0.001
A20	87TULLY-0033	–	0 - 3	69.87	-133.973	1.24106	2.50182	39.241	0.003	15.685	0.001	19.466	0.001
A21	85200-0019	–	0 - 3	81.165	-96.092	1.20787	2.49772	38.967	0.002	15.601	0.001	18.844	0.001
A22	NW063-038	48	0 - 1	69.975	179.888	1.2147	2.48862	38.83	0.003	15.603	0.001	18.953	0.001
A23	NW063-118	16	0 - 9	73.75	133.883	1.21901	2.48604	38.832	0.004	15.62	0.002	19.041	0.005
A24	SI689-22	81	3 - 5	71.75	-156.5	1.23441	2.49374	39.032	0.003	15.652	0.001	19.321	0.002
A25	SI689-36	43	0 - 3	69.8	-165.5	1.23266	2.49185	38.985	0.002	15.645	0.001	19.285	0.001
A29	NW063-084	39	2 - 3	73.967	155.4	1.20107	2.49031	38.804	0.003	15.582	0.001	18.715	0.001
A30	NW063-090	10	0 - 3	72.583	149.5	1.22021	2.52054	39.444	0.003	15.649	0.001	19.095	0.001
A31	NW063-181	15	0 - 6	74.333	122	1.19932	2.47231	38.526	0.003	15.583	0.001	18.689	0.002
A32	NW063-046	45	4.5 - 5.5	70.45	175	1.21058	2.48449	38.758	0.002	15.6	0.001	18.885	0.001
A33	NW063-054	30	3 - 4	70.717	170	1.20366	2.48273	38.681	0.004	15.58	0.001	18.753	0.002
A34	NW063-166	45	5 - 6	75.5	120	1.17671	2.47066	38.436	0.005	15.557	0.002	18.306	0.002
A35	NW063-021	46	5 - 6	67.583	-173.408	1.21693	2.48495	38.81	0.003	15.618	0.001	19.006	0.001
A36	NW063-094	17	8 - 10	74.325	143.733	1.19439	2.48152	38.667	0.002	15.582	0.001	18.611	0.001
A47	PLS 91-5	4018	3 - 4	84.807	40.599	1.21805	2.49105	38.945	0.003	15.634	0.001	19.043	0.001
A48	PLS 91-8	1345	0 - 1	82.662	47.889	1.2111	2.49136	38.91	0.003	15.618	0.001	18.915	0.001
A49	JR142 GC02 Sec1	96	0 - 1	79.574	25.838	1.23684	2.51503	39.418	0.003	15.673	0.001	19.385	0.001
A50	JR142 GC21 Sec1	212	6 - 7	78.569	34.061	1.2206	2.49348	39.008	0.003	15.644	0.001	19.095	0.001
A51	HLY0301-05GC	797	7 - 8	81.621	-63.258	1.21512	2.48142	38.735	0.004	15.61	0.002	18.968	0.002
Isotope composition of Arctic marine sediment Pb as per Bazhenova et al (2017)
	Sample ID	Water depth (m)	Sediment depth (cm)	Lat [°N]	Lon [°E]	206Pb/207Pb	208Pb/207Pb	208Pb/204Pb	±	207Pb/204Pb	±	206Pb/204Pb	±	208Pb/206Pb	±	207Pb/206Pb	±
	RUSALCA-2009_G2	49	0	65.9337	-169.616	1.21464	2.48244	38.8019	0.0025	15.6304	0.0009	18.9854	0.0011	2.04377	5e-05	0.82329	1e-05
	RUSALCA-2009_G33	45	0	69.8249	177.995	1.21436	2.4821	38.7971	0.0022	15.6308	0.0009	18.981	0.0009	2.04396	4e-05	0.82348	1e-05
	RUSALCA-2009_G36	45	0	72.4297	174.012	1.21783	2.48765	38.8988	0.0019	15.6371	0.0008	19.0432	0.0009	2.04268	3e-05	0.82113	1e-05
	PS72/287-1	353	0	74.266	-90.9856	1.20311	2.47547	38.5895	0.0026	15.5888	0.0011	18.7554	0.0012	2.05756	3e-05	0.83118	1e-05
	PS72/287-1	353	0	74.266	-90.9856	1.20317	2.47547	38.5868	0.0017	15.5876	0.0006	18.7546	0.0006	2.05746	3e-05	0.83114	1e-05
	PS72/289-1	3533	0	75.1098	-136.585	1.23042	2.6407	39.1187	0.0015	15.6745	0.0006	19.2861	0.0007	2.14618	2e-05	0.81273	1e-05
	PS72/289-1	3533	0	75.1098	-136.585	1.23044	2.64081	39.1155	0.002	15.6732	0.0008	19.2846	0.0008	2.14624	4e-05	0.81272	1e-05
	PS72/291-1	1548	0	71.2692	-137.18	1.22722	2.49243	39.057	0.0013	15.6703	0.0005	19.2309	0.0007	2.03096	2e-05	0.81485	1e-05
	PS72/291-1	1548	0	71.2692	-137.18	1.22719	2.49245	39.0582	0.0015	15.6708	0.0005	19.231	0.0006	2.03102	3e-05	0.81487	1e-05
	PS72/343-3	1227	0	77.306	179.047	1.20279	2.47879	38.6967	0.0016	15.6148	0.0006	18.7811	0.0006	2.06087	4e-05	0.8314	1e-05
	PS72/343-3	1227	0	77.306	179.047	1.20276	2.4788	38.6956	0.0022	15.6161	0.0009	18.7823	0.001	2.06092	4e-05	0.83142	1e-05
	PS72/343-3	1227	0	77.306	179.047	1.19477	2.47142	38.5815	0.0026	15.6113	0.0009	18.6517	0.0011	2.06853	5e-05	0.83698	1e-05
	PS72/344-1	1265	0	77.5997	174.54	1.20341	2.47904	38.7163	0.002	15.6177	0.0007	18.7943	0.0007	2.06001	4e-05	0.83097	1e-05
	PS72/340-5	2351	0	77.6038	-171.493	1.21071	2.48576	38.8446	0.0021	15.6269	0.0008	18.9194	0.0009	2.05314	4e-05	0.82596	1e-05
	ISSS-08_YS-11	11	0	73.019	129.989	1.18906	2.48328	38.6616	0.0015	15.5686	0.0004	18.5119	0.0005	2.08844	3e-05	0.841	1e-05
	ISSS-08_YS-19	27	0	73.035	133.456	1.19299	2.48336	38.6778	0.0013	15.5748	0.0005	18.5804	0.0005	2.08163	4e-05	0.83823	1e-05
	ISSS-08_YS-26	16	0	72.46	150.596	1.18896	2.48724	38.7206	0.0015	15.5678	0.0005	18.5094	0.0006	2.09194	4e-05	0.84107	1e-05
	ISSS-08_YS-30	9	0	71.358	152.153	1.19002	2.48222	38.6335	0.0014	15.5638	0.0006	18.5216	0.0007	2.08586	3e-05	0.84032	1e-05
	ISSS-08_YS-31	20	0	71.592	161.694	1.18956	2.47875	38.5668	0.0011	15.5592	0.0004	18.5086	0.0004	2.08376	3e-05	0.84065	1e-05
	ISSS-08_YS-33	8	0	70.168	161.217	1.18769	2.47786	38.538	0.0014	15.5533	0.0005	18.4726	0.0005	2.08628	3e-05	0.84197	1e-05
	ISSS-08_YS-34B	10	0	69.708	162.689	1.19134	2.47875	38.5482	0.0016	15.5516	0.0005	18.5274	0.0006	2.08064	3e-05	0.83939	1e-05
	ISSS-08_YS-37	42	0	70.135	168.007	1.19362	2.47911	38.5965	0.0014	15.5691	0.0004	18.5835	0.0004	2.07697	3e-05	0.83779	1e-05
	ISSS-08_YS-38	36	0	70.698	169.132	1.19571	2.48111	38.6326	0.0013	15.5708	0.0005	18.6181	0.0005	2.075	3e-05	0.83632	1e-05
