# Supplementary material for: The Arctic Ocean is a net sink for anthropogenic lead deposited into the Atlantic Ocean
Source: Nat Commun. 2025 Dec 17;16:11238. doi: 10.1038/s41467-025-67620-9 (PMC12714867; doi:10.1038/s41467-025-67620-9)
Supplement: Supplementary file 4 — Source Data [file 41467_2025_67620_MOESM4_ESM.zip › Source-Data-Fig2_Fram-Strait_dPb-CTD.xlsx]

## Sheet: dPb
Event#	Date/Time	station#	Bottle #	Depth [m]	Latitude [°N]	Longitude [°E]	Bottom Depth [m]	dPb [nM/L]	STD [nM/L]	STD [%]	Quality Flag
PS100/013-1	2016-07-21T09:36:00	TO1	1	1882.1	77.4972	9.277	-1964.6	0.0243121	0.00102639	4.22171	2
PS100/013-1	2016-07-21T09:36:00	TO1	2	1700.3	77.4972	9.277	-1964.6	0.00878338	0.000633921	7.21728	2
PS100/013-1	2016-07-21T09:36:00	TO1	4	1399.9	77.4972	9.277	-1964.6	0.0112669	0.000613723	5.44713	2
PS100/013-1	2016-07-21T09:36:00	TO1	5	1250.5	77.4972	9.277	-1964.6	0.0130637	0.000704794	5.39506	2
PS100/013-1	2016-07-21T09:36:00	TO1	6	1100	77.4972	9.277	-1964.6	0.0117187	0.000720102	6.14492	2
PS100/013-1	2016-07-21T09:36:00	TO1	7	949.7	77.4972	9.277	-1964.6	0.0134471	0.0007677	5.70904	2
PS100/013-1	2016-07-21T09:36:00	TO1	8	850.2	77.4972	9.277	-1964.6	0.0143002	0.000760612	5.3189	2
PS100/013-1	2016-07-21T09:36:00	TO1	9	749.7	77.4972	9.277	-1964.6	0.0130901	0.000687743	5.25391	2
PS100/013-1	2016-07-21T09:36:00	TO1	10	650.9	77.4972	9.277	-1964.6	0.0147481	0.00109353	7.41474	2
PS100/013-1	2016-07-21T09:36:00	TO1	11	550.9	77.4972	9.277	-1964.6	0.0146144	0.000920441	6.29818	2
PS100/013-1	2016-07-21T09:36:00	TO1	12	449.3	77.4972	9.277	-1964.6	0.0128916	0.000937895	7.27526	2
PS100/013-1	2016-07-21T09:36:00	TO1	13	372.8	77.4972	9.277	-1964.6	0.0157087	0.00108184	6.88688	2
PS100/013-1	2016-07-21T09:36:00	TO1	15	249.7	77.4972	9.277	-1964.6	0.0138683	0.000887219	6.39747	2
PS100/013-1	2016-07-21T09:36:00	TO1	16	200.2	77.4972	9.277	-1964.6	0.01432	0.000865479	6.04384	2
PS100/013-1	2016-07-21T09:36:00	TO1	17	159.4	77.4972	9.277	-1964.6	0.0270189	0.00124528	4.60894	2
PS100/013-1	2016-07-21T09:36:00	TO1	18	140.5	77.4972	9.277	-1964.6	0.0168505	0.000972831	5.77331	2
PS100/013-1	2016-07-21T09:36:00	TO1	19	100.7	77.4972	9.277	-1964.6	0.0181948	0.00168997	9.28817	2
PS100/013-1	2016-07-21T09:36:00	TO1	21	60.3	77.4972	9.277	-1964.6	0.0209157	0.0012947	6.19008	2
PS100/013-1	2016-07-21T09:36:00	TO1	22	38.8	77.4972	9.277	-1964.6	0.0261906	0.00155877	5.95163	2
PS100/013-1	2016-07-21T09:36:00	TO1	23	23.2	77.4972	9.277	-1964.6	0.017705	0.00117481	6.63549	2
PS100/013-1	2016-07-21T09:36:00	TO1	24	8.5	77.4972	9.277	-1964.6	0.0155622	0.00128828	8.27826	2
PS100/015-1	2016-07-22T19:15:00	1	2	690.2	79.0012	8.3283	-793.2	0.012556	0.00140964	11.2269	2
PS100/015-1	2016-07-22T19:15:00	1	3	599.7	79.0012	8.3283	-793.2	0.0138711	0.00122551	8.83497	2
PS100/015-1	2016-07-22T19:15:00	1	4	499.5	79.0012	8.3283	-793.2	0.0155963	0.00173759	11.141	2
PS100/015-1	2016-07-22T19:15:00	1	5	449.4	79.0012	8.3283	-793.2	0.0150154	0.00182783	12.173	2
PS100/015-1	2016-07-22T19:15:00	1	6	400	79.0012	8.3283	-793.2	0.0163617	0.00212646	12.9966	2
PS100/015-1	2016-07-22T19:15:00	1	7	350.1	79.0012	8.3283	-793.2	0.0145028	0.00134069	9.24435	2
PS100/015-1	2016-07-22T19:15:00	1	9	249.5	79.0012	8.3283	-793.2	0.0154073	0.00130744	8.48584	2
PS100/015-1	2016-07-22T19:15:00	1	10	200.2	79.0012	8.3283	-793.2	0.0180648	0.00135183	7.48321	2
PS100/015-1	2016-07-22T19:15:00	1	11	175.5	79.0012	8.3283	-793.2	0.0186254	0.00144731	7.77061	2
PS100/015-1	2016-07-22T19:15:00	1	12	150	79.0012	8.3283	-793.2	0.0177699	0.00242134	13.6261	2
PS100/015-1	2016-07-22T19:15:00	1	13	125.3	79.0012	8.3283	-793.2	0.0192655	0.0028571	14.8301	2
PS100/015-1	2016-07-22T19:15:00	1	14	100.6	79.0012	8.3283	-793.2	0.0186904	0.00110518	5.91309	2
PS100/015-1	2016-07-22T19:15:00	1	15	85.3	79.0012	8.3283	-793.2	0.0177101	0.00116369	6.57075	2
PS100/015-1	2016-07-22T19:15:00	1	16	71.3	79.0012	8.3283	-793.2	0.0206399	0.0014195	6.87745	2
PS100/015-1	2016-07-22T19:15:00	1	17	60	79.0012	8.3283	-793.2	0.0189201	0.00193733	10.2395	2
PS100/015-1	2016-07-22T19:15:00	1	18	38.2	79.0012	8.3283	-793.2	0.0196073	0.00112611	5.74332	2
PS100/015-1	2016-07-22T19:15:00	1	19	23.1	79.0012	8.3283	-793.2	0.0193807	0.00125733	6.48754	2
PS100/015-1	2016-07-22T19:15:00	1	20	10.4	79.0012	8.3283	-793.2	0.0187107	0.00126924	6.78354	2
PS100/021-1	2016-07-24T00:25:00	2	2	1152.2	79.0003	7.4983	-1223.9	0.00759814	0.00079329	10.4406	2
PS100/021-1	2016-07-24T00:25:00	2	3	1001.5	79.0003	7.4983	-1223.9	0.00962331	0.00113599	11.8046	2
PS100/021-1	2016-07-24T00:25:00	2	4	900.7	79.0003	7.4983	-1223.9	0.00971206	0.000727347	7.48911	2
PS100/021-1	2016-07-24T00:25:00	2	5	799.2	79.0003	7.4983	-1223.9	0.00891091	0.000765563	8.5913	2
PS100/021-1	2016-07-24T00:25:00	2	6	700.6	79.0003	7.4983	-1223.9	0.00906617	0.000800177	8.82596	2
PS100/021-1	2016-07-24T00:25:00	2	7	600	79.0003	7.4983	-1223.9	0.0106318	0.000754747	7.09893	2
PS100/021-1	2016-07-24T00:25:00	2	8	499.5	79.0003	7.4983	-1223.9	0.0119076	0.00090744	7.62067	2
PS100/021-1	2016-07-24T00:25:00	2	9	450.6	79.0003	7.4983	-1223.9	0.0126022	0.00145584	11.5523	2
PS100/021-1	2016-07-24T00:25:00	2	10	401.7	79.0003	7.4983	-1223.9	0.0121037	0.00116779	9.64818	2
PS100/021-1	2016-07-24T00:25:00	2	11	351.6	79.0003	7.4983	-1223.9	0.0141623	0.00145303	10.2599	2
PS100/021-1	2016-07-24T00:25:00	2	12	300	79.0003	7.4983	-1223.9	0.0134742	0.00124445	9.23579	2
PS100/021-1	2016-07-24T00:25:00	2	13	251.1	79.0003	7.4983	-1223.9	0.0126875	0.00121613	9.58528	2
PS100/021-1	2016-07-24T00:25:00	2	16	150.5	79.0003	7.4983	-1223.9	0.0141505	0.00109374	7.72936	2
PS100/021-1	2016-07-24T00:25:00	2	17	125.2	79.0003	7.4983	-1223.9	0.0153172	0.00218525	14.2666	2
PS100/021-1	2016-07-24T00:25:00	2	18	99.9	79.0003	7.4983	-1223.9	0.016956	0.00148597	8.76368	2
PS100/021-1	2016-07-24T00:25:00	2	19	85	79.0003	7.4983	-1223.9	0.0169955	0.00145059	8.53514	2
PS100/021-1	2016-07-24T00:25:00	2	20	59.8	79.0003	7.4983	-1223.9	0.0165568	0.00118655	7.16655	2
PS100/021-1	2016-07-24T00:25:00	2	21	38.6	79.0003	7.4983	-1223.9	0.0198034	0.00159959	8.07732	2
PS100/021-1	2016-07-24T00:25:00	2	22	23.6	79.0003	7.4983	-1223.9	0.0160679	0.00113332	7.05327	2
PS100/021-1	2016-07-24T00:25:00	2	24	9.2	79.0003	7.4983	-1223.9	0.0140919	0.00140323	9.95774	2
PS100/028-1	2016-07-24T19:20:00	3	2	1128.6	78.986	6.9943	-1200.2	0.00774933	0.000395524	5.10397	2
PS100/028-1	2016-07-24T19:20:00	3	3	1000.8	78.986	6.9943	-1200.2	0.0104953	0.000226825	2.16121	2
PS100/028-1	2016-07-24T19:20:00	3	4	900.2	78.986	6.9943	-1200.2	0.0091942	0.000399294	4.3429	2
PS100/028-1	2016-07-24T19:20:00	3	5	800	78.986	6.9943	-1200.2	0.0103555	0.000383766	3.7059	2
PS100/028-1	2016-07-24T19:20:00	3	6	700	78.986	6.9943	-1200.2	0.0107539	0.000330942	3.07741	2
PS100/028-1	2016-07-24T19:20:00	3	7	600.5	78.986	6.9943	-1200.2	0.0102626	0.000465512	4.53601	2
PS100/028-1	2016-07-24T19:20:00	3	9	400.1	78.986	6.9943	-1200.2	0.0145242	0.000374387	2.57768	2
PS100/028-1	2016-07-24T19:20:00	3	10	349.8	78.986	6.9943	-1200.2	0.0157712	0.000576105	3.65289	2
PS100/028-1	2016-07-24T19:20:00	3	11	300.3	78.986	6.9943	-1200.2	0.0162299	0.000635516	3.9157	2
PS100/028-1	2016-07-24T19:20:00	3	12	250.2	78.986	6.9943	-1200.2	0.0146526	0.0012614	8.60877	2
PS100/028-1	2016-07-24T19:20:00	3	13	200.4	78.986	6.9943	-1200.2	0.0151502	0.00100782	6.65222	2
PS100/028-1	2016-07-24T19:20:00	3	14	175.8	78.986	6.9943	-1200.2	0.0169515	0.000843114	4.97368	2
PS100/028-1	2016-07-24T19:20:00	3	15	150.6	78.986	6.9943	-1200.2	0.0166119	0.000775918	4.67087	2
PS100/028-1	2016-07-24T19:20:00	3	16	125.2	78.986	6.9943	-1200.2	0.0181689	0.000426297	2.34631	2
PS100/028-1	2016-07-24T19:20:00	3	17	100.5	78.986	6.9943	-1200.2	0.0170812	0.000566406	3.31596	2
PS100/028-1	2016-07-24T19:20:00	3	18	74.4	78.986	6.9943	-1200.2	0.017802	0.00138598	7.78551	2
PS100/028-1	2016-07-24T19:20:00	3	19	49.9	78.986	6.9943	-1200.2	0.0190855	0.00114305	5.98913	2
PS100/028-1	2016-07-24T19:20:00	3	21	25.1	78.986	6.9943	-1200.2	0.0181288	0.00219332	12.0985	2
PS100/028-1	2016-07-24T19:20:00	3	22	10.2	78.986	6.9943	-1200.2	0.0170735	0.00152871	8.9537	2
PS100/033-1	2016-07-25T18:15:00	4	1	2603.4	78.8193	4.9973	-2688	0.0138221	0.000192061	1.38952	2
PS100/033-1	2016-07-25T18:15:00	4	2	2551.4	78.8193	4.9973	-2688	0.00519355	4.79318e-05	0.922911	2
PS100/033-1	2016-07-25T18:15:00	4	3	2199.7	78.8193	4.9973	-2688	0.00612593	0.000110544	1.80453	2
PS100/033-1	2016-07-25T18:15:00	4	4	1900	78.8193	4.9973	-2688	0.00772921	8.48894e-05	1.09829	2
PS100/033-1	2016-07-25T18:15:00	4	5	1650.5	78.8193	4.9973	-2688	0.00843858	0.000206214	2.4437	2
PS100/033-1	2016-07-25T18:15:00	4	6	1399.5	78.8193	4.9973	-2688	0.0112882	0.000130453	1.15565	2
PS100/033-1	2016-07-25T18:15:00	4	7	1200.3	78.8193	4.9973	-2688	0.010588	0.000487993	4.60893	2
PS100/033-1	2016-07-25T18:15:00	4	9	798.9	78.8193	4.9973	-2688	0.00970514	0.000150406	1.54975	2
PS100/033-1	2016-07-25T18:15:00	4	10	599.7	78.8193	4.9973	-2688	0.00770241	0.000295246	3.83316	2
PS100/033-1	2016-07-25T18:15:00	4	11	499.8	78.8193	4.9973	-2688	0.00974643	0.000535343	5.49271	2
PS100/033-1	2016-07-25T18:15:00	4	12	401	78.8193	4.9973	-2688	0.00975999	0.000370193	3.79297	2
PS100/033-1	2016-07-25T18:15:00	4	13	300.1	78.8193	4.9973	-2688	0.0118785	0.000734407	6.18267	2
PS100/033-1	2016-07-25T18:15:00	4	15	200.8	78.8193	4.9973	-2688	0.0139698	0.000672215	4.81194	2
PS100/033-1	2016-07-25T18:15:00	4	16	175.5	78.8193	4.9973	-2688	0.0130503	0.000396264	3.03644	2
PS100/033-1	2016-07-25T18:15:00	4	17	150.1	78.8193	4.9973	-2688	0.0130297	0.00082059	6.29783	2
PS100/033-1	2016-07-25T18:15:00	4	18	125.5	78.8193	4.9973	-2688	0.0146233	0.000611697	4.18304	2
PS100/033-1	2016-07-25T18:15:00	4	19	99.9	78.8193	4.9973	-2688	0.0161764	0.000527008	3.25789	2
PS100/033-1	2016-07-25T18:15:00	4	20	74.9	78.8193	4.9973	-2688	0.0149785	0.000463364	3.09354	2
PS100/033-1	2016-07-25T18:15:00	4	21	51.6	78.8193	4.9973	-2688	0.0113414	0.000400977	3.53551	2
PS100/033-1	2016-07-25T18:15:00	4	22	35.1	78.8193	4.9973	-2688	0.0102106	0.000197757	1.93677	2
PS100/033-1	2016-07-25T18:15:00	4	23	25.1	78.8193	4.9973	-2688	0.0119882	0.00016535	1.37927	2
PS100/033-1	2016-07-25T18:15:00	4	24	10	78.8193	4.9973	-2688	0.0154708	0.00087037	5.62589	2
PS100/037-1	2016-07-26T15:57:00	5	1	2201	78.8333	3.5025	-2301	0.00714216	5.40167e-05	0.756307	2
PS100/037-1	2016-07-26T15:57:00	5	5	1999.7	78.8333	3.5025	-2301	0.0258745	0.000314298	1.2147	2
PS100/037-1	2016-07-26T15:57:00	5	6	1501.2	78.8333	3.5025	-2301	0.00753621	0.000180268	2.39202	2
PS100/037-1	2016-07-26T15:57:00	5	7	1250.2	78.8333	3.5025	-2301	0.00715634	0.000286689	4.00609	2
PS100/037-1	2016-07-26T15:57:00	5	8	1000.2	78.8333	3.5025	-2301	0.010078	0.00011448	1.13594	2
PS100/037-1	2016-07-26T15:57:00	5	9	800.6	78.8333	3.5025	-2301	0.00840453	0.000368335	4.38258	2
PS100/037-1	2016-07-26T15:57:00	5	10	600.9	78.8333	3.5025	-2301	0.00602208	0.000137942	2.2906	2
PS100/037-1	2016-07-26T15:57:00	5	12	399.7	78.8333	3.5025	-2301	0.00600365	6.41035e-05	1.06774	2
PS100/037-1	2016-07-26T15:57:00	5	13	300.3	78.8333	3.5025	-2301	0.00621728	0.000210269	3.382	2
PS100/037-1	2016-07-26T15:57:00	5	17	150.4	78.8333	3.5025	-2301	0.00796805	0.00019301	2.4223	2
PS100/037-1	2016-07-26T15:57:00	5	18	124.6	78.8333	3.5025	-2301	0.00815977	0.000257539	3.1562	2
PS100/037-1	2016-07-26T15:57:00	5	19	99.7	78.8333	3.5025	-2301	0.00676835	0.000117628	1.73791	2
PS100/037-1	2016-07-26T15:57:00	5	21	51	78.8333	3.5025	-2301	0.0048433	4.4803e-05	0.92505	2
PS100/037-1	2016-07-26T15:57:00	5	24	9.9	78.8333	3.5025	-2301	0.00382783	4.11926e-05	1.07613	2
PS100/042-1	2016-07-27T19:01:00	6	1	2501.2	78.8337	-0.8993	-2600.7	0.0088776	0.000394431	4.44299	2
PS100/042-1	2016-07-27T19:01:00	6	2	2449.5	78.8337	-0.8993	-2600.7	0.0064722	0.000412329	6.37076	2
PS100/042-1	2016-07-27T19:01:00	6	3	2250	78.8337	-0.8993	-2600.7	0.00618618	0.000187059	3.02382	2
PS100/042-1	2016-07-27T19:01:00	6	5	1749.4	78.8337	-0.8993	-2600.7	0.00642591	0.000203665	3.16943	2
PS100/042-1	2016-07-27T19:01:00	6	6	1500	78.8337	-0.8993	-2600.7	0.008662	0.000308289	3.55909	2
PS100/042-1	2016-07-27T19:01:00	6	7	1249.4	78.8337	-0.8993	-2600.7	0.00906609	0.000174771	1.92775	2
PS100/042-1	2016-07-27T19:01:00	6	9	800.1	78.8337	-0.8993	-2600.7	0.00697553	0.000198759	2.84938	2
PS100/042-1	2016-07-27T19:01:00	6	10	600.7	78.8337	-0.8993	-2600.7	0.00552002	0.000327138	5.92639	2
PS100/042-1	2016-07-27T19:01:00	6	12	400.5	78.8337	-0.8993	-2600.7	0.00392759	0.000152922	3.89353	2
PS100/042-1	2016-07-27T19:01:00	6	13	299.8	78.8337	-0.8993	-2600.7	0.00807958	0.000409405	5.06715	2
PS100/042-1	2016-07-27T19:01:00	6	17	150	78.8337	-0.8993	-2600.7	0.0116126	0.000696727	5.99975	2
PS100/042-1	2016-07-27T19:01:00	6	18	124.3	78.8337	-0.8993	-2600.7	0.0141179	0.000486643	3.44699	2
PS100/042-1	2016-07-27T19:01:00	6	21	53.8	78.8337	-0.8993	-2600.7	0.0152906	0.000812717	5.31514	2
PS100/042-1	2016-07-27T19:01:00	6	24	10.5	78.8337	-0.8993	-2600.7	0.0123171	0.000711137	5.77358	2
PS100/044-1	2016-07-28T06:50:00	7	1	2430	78.8305	1.0945	-2474.9	0.0069804	0.000852749	12.2163	2
PS100/044-1	2016-07-28T06:50:00	7	5	1749.8	78.8305	1.0945	-2474.9	0.0076592	0.000608197	7.94074	2
PS100/044-1	2016-07-28T06:50:00	7	6	1499.4	78.8305	1.0945	-2474.9	0.00974308	0.000368741	3.78464	2
PS100/044-1	2016-07-28T06:50:00	7	10	599.2	78.8305	1.0945	-2474.9	0.00917559	0.000737178	8.03412	2
PS100/044-1	2016-07-28T06:50:00	7	12	400.1	78.8305	1.0945	-2474.9	0.0176356	0.000229224	1.29978	2
PS100/044-1	2016-07-28T06:50:00	7	13	300.4	78.8305	1.0945	-2474.9	0.0142321	0.000389898	2.73956	2
PS100/044-1	2016-07-28T06:50:00	7	16	175	78.8305	1.0945	-2474.9	0.0111576	0.000150272	1.34681	2
PS100/044-1	2016-07-28T06:50:00	7	17	149.6	78.8305	1.0945	-2474.9	0.0117283	0.000314214	2.67912	2
PS100/044-1	2016-07-28T06:50:00	7	20	74.9	78.8305	1.0945	-2474.9	0.0130469	0.000484218	3.71137	2
PS100/044-1	2016-07-28T06:50:00	7	22	35.1	78.8305	1.0945	-2474.9	0.0135146	0.000342229	2.53229	2
PS100/044-1	2016-07-28T06:50:00	7	23	24.8	78.8305	1.0945	-2474.9	0.0132681	0.000104779	0.789705	2
PS100/053-2	2016-07-31T14:28:00	8	1	3121.1	80.8532	-0.2058	-3170.5	0.00406531	0.000264843	6.5147	2
PS100/053-2	2016-07-31T14:28:00	8	2	3069.5	80.8532	-0.2058	-3170.5	0.00692915	0.000117978	1.70264	2
PS100/053-2	2016-07-31T14:28:00	8	3	2500.1	80.8532	-0.2058	-3170.5	0.00359546	0.000133085	3.70149	2
PS100/053-2	2016-07-31T14:28:00	8	4	1999.6	80.8532	-0.2058	-3170.5	0.0063088	0.000274898	4.35738	2
PS100/053-2	2016-07-31T14:28:00	8	7	1249.9	80.8532	-0.2058	-3170.5	0.00491353	0.000205705	4.1865	2
PS100/053-2	2016-07-31T14:28:00	8	8	996.9	80.8532	-0.2058	-3170.5	0.00341863	5.79271e-05	1.69445	2
PS100/053-2	2016-07-31T14:28:00	8	9	800.7	80.8532	-0.2058	-3170.5	0.00770423	0.00046375	6.01942	2
PS100/053-2	2016-07-31T14:28:00	8	11	500.6	80.8532	-0.2058	-3170.5	0.00447016	0.000366796	8.20543	2
PS100/053-2	2016-07-31T14:28:00	8	12	400.3	80.8532	-0.2058	-3170.5	0.00517389	0.00024044	4.64718	2
PS100/053-2	2016-07-31T14:28:00	8	13	300.1	80.8532	-0.2058	-3170.5	0.00379471	0.000171267	4.51329	2
PS100/053-2	2016-07-31T14:28:00	8	15	200.2	80.8532	-0.2058	-3170.5	0.00390068	0.000234143	6.00261	2
PS100/053-2	2016-07-31T14:28:00	8	16	175.1	80.8532	-0.2058	-3170.5	0.00649602	9.4936e-05	1.46145	2
PS100/053-2	2016-07-31T14:28:00	8	17	150.3	80.8532	-0.2058	-3170.5	0.00409892	0.00020486	4.99792	2
PS100/053-2	2016-07-31T14:28:00	8	18	125.2	80.8532	-0.2058	-3170.5	0.00368009	0.000294837	8.01167	2
PS100/053-2	2016-07-31T14:28:00	8	19	100.2	80.8532	-0.2058	-3170.5	0.0103944	0.000172174	1.6564	2
PS100/053-2	2016-07-31T14:28:00	8	20	75.3	80.8532	-0.2058	-3170.5	0.00484133	0.000461235	9.52703	2
PS100/053-2	2016-07-31T14:28:00	8	21	52.5	80.8532	-0.2058	-3170.5	0.00539878	0.000160948	2.98119	2
PS100/053-2	2016-07-31T14:28:00	8	22	34.8	80.8532	-0.2058	-3170.5	0.00401092	0.000373861	9.32106	2
PS100/053-2	2016-07-31T14:28:00	8	23	24.6	80.8532	-0.2058	-3170.5	0.00436316	0.000584785	13.4028	2
PS100/053-2	2016-07-31T14:28:00	8	24	10.1	80.8532	-0.2058	-3170.5	0.00281307	0.000221922	7.88896	2
PS100/056-1	2016-08-01T13:26:00	9	1	2480.8	80.3258	-4.0093	-2543.8	0.00488026	8.21135e-05	1.68257	2
PS100/056-1	2016-08-01T13:26:00	9	2	2430	80.3258	-4.0093	-2543.8	0.00519726	0.000387529	7.4564	2
PS100/056-1	2016-08-01T13:26:00	9	3	2000	80.3258	-4.0093	-2543.8	0.00385965	0.000110809	2.87096	2
PS100/056-1	2016-08-01T13:26:00	9	4	1749.9	80.3258	-4.0093	-2543.8	0.00404347	0.000174797	4.32294	2
PS100/056-1	2016-08-01T13:26:00	9	5	1500.1	80.3258	-4.0093	-2543.8	0.00336005	0.000235615	7.01224	2
PS100/056-1	2016-08-01T13:26:00	9	6	1250.5	80.3258	-4.0093	-2543.8	0.0036395	0.000145801	4.00606	2
PS100/056-1	2016-08-01T13:26:00	9	7	1000.2	80.3258	-4.0093	-2543.8	0.00302364	0.000102783	3.3993	2
PS100/056-1	2016-08-01T13:26:00	9	9	600.4	80.3258	-4.0093	-2543.8	0.00292871	0.000121197	4.13822	2
PS100/056-1	2016-08-01T13:26:00	9	10	500.4	80.3258	-4.0093	-2543.8	0.0028023	0.000121255	4.32698	2
PS100/056-1	2016-08-01T13:26:00	9	11	400.5	80.3258	-4.0093	-2543.8	0.00316718	0.000181158	5.71985	2
PS100/056-1	2016-08-01T13:26:00	9	13	250.4	80.3258	-4.0093	-2543.8	0.00173174	0.000148347	8.56634	2
PS100/056-1	2016-08-01T13:26:00	9	15	200	80.3258	-4.0093	-2543.8	0.00307781	9.82202e-05	3.19124	2
PS100/056-1	2016-08-01T13:26:00	9	16	174.4	80.3258	-4.0093	-2543.8	0.0027439	0.000119044	4.33849	2
PS100/056-1	2016-08-01T13:26:00	9	17	149.8	80.3258	-4.0093	-2543.8	0.00341951	0.000171455	5.01402	2
PS100/056-1	2016-08-01T13:26:00	9	18	125.3	80.3258	-4.0093	-2543.8	0.00371356	0.000147207	3.96403	2
PS100/056-1	2016-08-01T13:26:00	9	19	99.6	80.3258	-4.0093	-2543.8	0.00393897	0.000209318	5.31403	2
PS100/056-1	2016-08-01T13:26:00	9	20	74.8	80.3258	-4.0093	-2543.8	0.0029283	0.000211613	7.22647	2
PS100/056-1	2016-08-01T13:26:00	9	21	49.3	80.3258	-4.0093	-2543.8	0.00302618	0.000172793	5.70994	2
PS100/056-1	2016-08-01T13:26:00	9	22	35.1	80.3258	-4.0093	-2543.8	0.00207119	0.000193473	9.34117	2
PS100/056-1	2016-08-01T13:26:00	9	23	24.9	80.3258	-4.0093	-2543.8	0.00195744	0.000118541	6.05593	2
PS100/056-1	2016-08-01T13:26:00	9	24	9.8	80.3258	-4.0093	-2543.8	0.00274206	0.00038909	14.1897	2
PS100/074-1	2016-08-03T15:53:00	10	1	260.6	80.2185	-8.1443	-283.3	0.00641578	0.000214195	3.33856	2
PS100/074-1	2016-08-03T15:53:00	10	2	224.1	80.2185	-8.1443	-283.3	0.00470778	0.000155503	3.3031	2
PS100/074-1	2016-08-03T15:53:00	10	3	199.8	80.2185	-8.1443	-283.3	0.00618328	4.37366e-05	0.707337	2
PS100/074-1	2016-08-03T15:53:00	10	4	175.2	80.2185	-8.1443	-283.3	0.00483388	6.05977e-05	1.2536	2
PS100/074-1	2016-08-03T15:53:00	10	5	150.8	80.2185	-8.1443	-283.3	0.00518138	0.000301846	5.82559	2
PS100/074-1	2016-08-03T15:53:00	10	6	125.6	80.2185	-8.1443	-283.3	0.00530661	9.13967e-05	1.72232	2
PS100/074-1	2016-08-03T15:53:00	10	7	100.4	80.2185	-8.1443	-283.3	0.00646012	0.000405687	6.27987	2
PS100/074-1	2016-08-03T15:53:00	10	8	75	80.2185	-8.1443	-283.3	0.00981907	0.000949866	9.67369	2
PS100/074-1	2016-08-03T15:53:00	10	9	49.9	80.2185	-8.1443	-283.3	0.00281358	0.000318984	11.3373	2
PS100/074-1	2016-08-03T15:53:00	10	10	29.9	80.2185	-8.1443	-283.3	0.00378773	0.000629269	16.6133	2
PS100/074-1	2016-08-03T15:53:00	10	11-13	9.4	80.2185	-8.1443	-283.3	0.00396024	0.000667569	16.8568	2
PS100/082-1	2016-08-04T22:41:00	11	13	261	80.4483	-13.1942	-289.8	0.0048198	0.00045987	9.54128	2
PS100/082-1	2016-08-04T22:41:00	11	15	225.4	80.4483	-13.1942	-289.8	0.00611616	0.000426019	6.96546	2
PS100/082-1	2016-08-04T22:41:00	11	16	200.3	80.4483	-13.1942	-289.8	0.00616619	0.0003631	5.88857	2
PS100/082-1	2016-08-04T22:41:00	11	17	174.9	80.4483	-13.1942	-289.8	0.00565489	0.000530567	9.38244	2
PS100/082-1	2016-08-04T22:41:00	11	18	149.4	80.4483	-13.1942	-289.8	0.00514142	0.000342236	6.65645	2
PS100/082-1	2016-08-04T22:41:00	11	19	124.4	80.4483	-13.1942	-289.8	0.0042544	0.000532597	12.5187	2
PS100/082-1	2016-08-04T22:41:00	11	20	100.2	80.4483	-13.1942	-289.8	0.00402493	0.00032553	8.08783	2
PS100/082-1	2016-08-04T22:41:00	11	21	74.3	80.4483	-13.1942	-289.8	0.00409814	0.000363502	8.86993	2
PS100/082-1	2016-08-04T22:41:00	11	22	49.7	80.4483	-13.1942	-289.8	0.00595123	0.000365907	6.14843	2
PS100/082-1	2016-08-04T22:41:00	11	23	29.6	80.4483	-13.1942	-289.8	0.00634363	0.00036348	5.72984	2
PS100/082-1	2016-08-04T22:41:00	11	24	10	80.4483	-13.1942	-289.8	0.0091752	0.000186923	2.03726	2
PS100/090-1	2016-08-05T21:28:00	12	1	175.7	78.8308	-11.9952	-201.6	0.00688225	0.000605038	8.79128	2
PS100/090-1	2016-08-05T21:28:00	12	2	149.9	78.8308	-11.9952	-201.6	0.00347448	0.000280006	8.05893	2
PS100/090-1	2016-08-05T21:28:00	12	3	124.9	78.8308	-11.9952	-201.6	0.00436866	0.000229394	5.25091	2
PS100/090-1	2016-08-05T21:28:00	12	4	99.7	78.8308	-11.9952	-201.6	0.00352796	0.000152003	4.30851	2
PS100/090-1	2016-08-05T21:28:00	12	5	75	78.8308	-11.9952	-201.6	0.00385607	0.000241882	6.27275	2
PS100/090-1	2016-08-05T21:28:00	12	6	50.5	78.8308	-11.9952	-201.6	0.00605855	0.000376663	6.21704	2
PS100/090-1	2016-08-05T21:28:00	12	7	38.2	78.8308	-11.9952	-201.6	0.00507211	0.000352204	6.94392	2
PS100/090-1	2016-08-05T21:28:00	12	8	30.1	78.8308	-11.9952	-201.6	0.00497378	0.000405095	8.14461	2
PS100/090-1	2016-08-05T21:28:00	12	9	20.2	78.8308	-11.9952	-201.6	0.00736974	0.000429647	5.82988	2
PS100/090-1	2016-08-05T21:28:00	12	10	9.9	78.8308	-11.9952	-201.6	0.00763457	0.000469839	6.15409	2
PS100/094-1	2016-08-06T10:05:00	13	15+16	151.2	78.6778	-7.9483	-169.7	0.00551291	0.000849166	15.4032	2
PS100/094-1	2016-08-06T10:05:00	13	17	124.7	78.6778	-7.9483	-169.7	0.0056818	0.00059631	10.4951	2
PS100/094-1	2016-08-06T10:05:00	13	18	99.9	78.6778	-7.9483	-169.7	0.00503695	0.000350881	6.96614	2
PS100/094-1	2016-08-06T10:05:00	13	19	74.6	78.6778	-7.9483	-169.7	0.00380028	0.000434957	11.4454	2
PS100/094-1	2016-08-06T10:05:00	13	20	50.3	78.6778	-7.9483	-169.7	0.00306221	0.000216464	7.06889	2
PS100/094-1	2016-08-06T10:05:00	13	21	40.1	78.6778	-7.9483	-169.7	0.00388399	0.000325706	8.38584	2
PS100/094-1	2016-08-06T10:05:00	13	22	29.8	78.6778	-7.9483	-169.7	0.00251051	0.00029682	11.8231	2
PS100/094-1	2016-08-06T10:05:00	13	23	19.6	78.6778	-7.9483	-169.7	0.00261562	0.000376678	14.4011	2
PS100/094-1	2016-08-06T10:05:00	13	24	10.1	78.6778	-7.9483	-169.7	0.00272182	0.000313829	11.5301	2
PS100/101-1	2016-08-07T15:27:00	14	1	2145.5	78.8043	-3.5098	-2222.1	0.00609959	0.000253267	4.15219	2
PS100/101-1	2016-08-07T15:27:00	14	2	2096.8	78.8043	-3.5098	-2222.1	0.00565293	0.000329473	5.82836	2
PS100/101-1	2016-08-07T15:27:00	14	3	1995.2	78.8043	-3.5098	-2222.1	0.0086954	0.000446783	5.13815	2
PS100/101-1	2016-08-07T15:27:00	14	4	1749.6	78.8043	-3.5098	-2222.1	0.00760571	0.000407087	5.35238	2
PS100/101-1	2016-08-07T15:27:00	14	5	1502	78.8043	-3.5098	-2222.1	0.0066098	0.000194579	2.94379	2
PS100/101-1	2016-08-07T15:27:00	14	6	1252	78.8043	-3.5098	-2222.1	0.00488395	0.000221701	4.53937	2
PS100/101-1	2016-08-07T15:27:00	14	7	1008	78.8043	-3.5098	-2222.1	0.00469463	0.000195047	4.15469	2
PS100/101-1	2016-08-07T15:27:00	14	8	801.6	78.8043	-3.5098	-2222.1	0.00516109	0.000176978	3.42908	2
PS100/101-1	2016-08-07T15:27:00	14	9	601.3	78.8043	-3.5098	-2222.1	0.00471928	0.000196425	4.16217	2
PS100/101-1	2016-08-07T15:27:00	14	10	503.4	78.8043	-3.5098	-2222.1	0.00541062	0.000462015	8.53905	2
PS100/101-1	2016-08-07T15:27:00	14	11	401.5	78.8043	-3.5098	-2222.1	0.00673868	0.000324861	4.82084	2
PS100/101-1	2016-08-07T15:27:00	14	12	302.6	78.8043	-3.5098	-2222.1	0.00979978	0.000827207	8.44108	2
PS100/101-1	2016-08-07T15:27:00	14	13	255.3	78.8043	-3.5098	-2222.1	0.00776352	0.000295721	3.80911	2
PS100/101-1	2016-08-07T15:27:00	14	15	213.3	78.8043	-3.5098	-2222.1	0.0078549	0.000518943	6.60661	2
PS100/101-1	2016-08-07T15:27:00	14	16	173.7	78.8043	-3.5098	-2222.1	0.0129999	0.000649413	4.99552	2
PS100/101-1	2016-08-07T15:27:00	14	17	141.2	78.8043	-3.5098	-2222.1	0.0140462	0.000600234	4.27328	2
PS100/101-1	2016-08-07T15:27:00	14	18	124.6	78.8043	-3.5098	-2222.1	0.0151868	0.000916471	6.03466	2
PS100/101-1	2016-08-07T15:27:00	14	19	100.2	78.8043	-3.5098	-2222.1	0.00894689	0.000255867	2.85985	2
PS100/101-1	2016-08-07T15:27:00	14	20	75.1	78.8043	-3.5098	-2222.1	0.0072078	0.000494711	6.86355	2
PS100/101-1	2016-08-07T15:27:00	14	21	51	78.8043	-3.5098	-2222.1	0.00591282	0.0003484	5.89229	2
PS100/101-1	2016-08-07T15:27:00	14	22	30.1	78.8043	-3.5098	-2222.1	0.00578474	0.000473471	8.18484	2
PS100/101-1	2016-08-07T15:27:00	14	24	9.9	78.8043	-3.5098	-2222.1	0.00911218	0.000451912	4.95942	2
PS100/102-1	2016-08-08T04:00:00	15	1	2531.5	78.8537	-2.5668	-2576.7	0.0065982	0.000517967	7.85012	2
PS100/102-1	2016-08-08T04:00:00	15	2	2480.2	78.8537	-2.5668	-2576.7	0.00515547	0.000404462	7.8453	2
PS100/102-1	2016-08-08T04:00:00	15	3	2249	78.8537	-2.5668	-2576.7	0.00553114	0.000326182	5.8972	2
PS100/102-1	2016-08-08T04:00:00	15	4	1999.9	78.8537	-2.5668	-2576.7	0.00709722	0.000410766	5.7877	2
PS100/102-1	2016-08-08T04:00:00	15	5	1749.1	78.8537	-2.5668	-2576.7	0.00847235	0.00035071	4.13947	2
PS100/102-1	2016-08-08T04:00:00	15	6	1499.6	78.8537	-2.5668	-2576.7	0.0094193	0.000241501	2.5639	2
PS100/102-1	2016-08-08T04:00:00	15	7	1249.6	78.8537	-2.5668	-2576.7	0.00807921	0.000298696	3.6971	2
PS100/102-1	2016-08-08T04:00:00	15	8	1000.6	78.8537	-2.5668	-2576.7	0.0060981	0.000466063	7.64276	2
PS100/102-1	2016-08-08T04:00:00	15	9	800.2	78.8537	-2.5668	-2576.7	0.00528764	0.00042711	8.07752	2
PS100/102-1	2016-08-08T04:00:00	15	10	600.8	78.8537	-2.5668	-2576.7	0.00366112	0.000189727	5.18223	2
PS100/102-1	2016-08-08T04:00:00	15	11	500.2	78.8537	-2.5668	-2576.7	0.00777618	0.000231449	2.97639	2
PS100/102-1	2016-08-08T04:00:00	15	12	400	78.8537	-2.5668	-2576.7	0.0103015	0.000404167	3.92336	2
PS100/102-1	2016-08-08T04:00:00	15	13	299.8	78.8537	-2.5668	-2576.7	0.0101335	0.000306391	3.02354	2
PS100/102-1	2016-08-08T04:00:00	15	14	250	78.8537	-2.5668	-2576.7	0.0116977	0.000276252	2.3616	2
PS100/102-1	2016-08-08T04:00:00	15	15	199.9	78.8537	-2.5668	-2576.7	0.0103764	0.000373042	3.59512	2
PS100/102-1	2016-08-08T04:00:00	15	16	174.8	78.8537	-2.5668	-2576.7	0.00966033	0.000774428	8.01658	2
PS100/102-1	2016-08-08T04:00:00	15	17	149.6	78.8537	-2.5668	-2576.7	0.0120291	0.00063935	5.31503	2
PS100/102-1	2016-08-08T04:00:00	15	18	124.7	78.8537	-2.5668	-2576.7	0.0140502	0.000995957	7.08858	2
PS100/102-1	2016-08-08T04:00:00	15	19	99.5	78.8537	-2.5668	-2576.7	0.012927	0.00137025	10.5999	2
PS100/102-1	2016-08-08T04:00:00	15	20	75.1	78.8537	-2.5668	-2576.7	0.0118985	0.000902057	7.58128	2
PS100/102-1	2016-08-08T04:00:00	15	21	49.7	78.8537	-2.5668	-2576.7	0.0109083	0.000921815	8.45055	2
PS100/102-1	2016-08-08T04:00:00	15	22	32.6	78.8537	-2.5668	-2576.7	0.00883157	0.000650854	7.36963	2
PS100/102-1	2016-08-08T04:00:00	15	23	19.8	78.8537	-2.5668	-2576.7	0.00978353	0.00188442	19.2612	2
PS100/102-1	2016-08-08T04:00:00	15	24	9.6	78.8537	-2.5668	-2576.7	0.0120886	0.00090846	7.51502	2
PS100/103-2	2016-08-08T17:14:00	16	1	2615.3	78.822	-2.0418	-2667.7	0.00418615	0.000583819	13.9464	2
PS100/103-2	2016-08-08T17:14:00	16	2	2563	78.822	-2.0418	-2667.7	0.00380961	0.000617318	16.2042	2
PS100/103-2	2016-08-08T17:14:00	16	3	2246.9	78.822	-2.0418	-2667.7	0.00552952	0.000900163	16.2792	2
PS100/103-2	2016-08-08T17:14:00	16	4	1997.7	78.822	-2.0418	-2667.7	0.0065154	0.000948057	14.551	2
PS100/103-2	2016-08-08T17:14:00	16	5	1749	78.822	-2.0418	-2667.7	0.00762264	0.00111461	14.6224	2
PS100/103-2	2016-08-08T17:14:00	16	6	1499	78.822	-2.0418	-2667.7	0.00886885	0.000872183	9.83423	2
PS100/103-2	2016-08-08T17:14:00	16	7	1251.2	78.822	-2.0418	-2667.7	0.00752215	0.000927546	12.3309	2
PS100/103-2	2016-08-08T17:14:00	16	8	1002	78.822	-2.0418	-2667.7	0.00656357	0.000807227	12.2986	2
PS100/103-2	2016-08-08T17:14:00	16	9	801.4	78.822	-2.0418	-2667.7	0.00713258	0.00114938	16.1145	2
PS100/103-2	2016-08-08T17:14:00	16	10	602.3	78.822	-2.0418	-2667.7	0.00872885	0.00107418	12.3061	2
PS100/103-2	2016-08-08T17:14:00	16	11	501	78.822	-2.0418	-2667.7	0.00585667	0.000862625	14.7289	2
PS100/103-2	2016-08-08T17:14:00	16	12	401.3	78.822	-2.0418	-2667.7	0.00902359	0.00128044	14.19	2
PS100/103-2	2016-08-08T17:14:00	16	13	301.6	78.822	-2.0418	-2667.7	0.0119294	0.000875221	7.3367	2
PS100/103-2	2016-08-08T17:14:00	16	14	251.9	78.822	-2.0418	-2667.7	0.0134627	0.0018663	13.8628	2
PS100/103-2	2016-08-08T17:14:00	16	15	203.2	78.822	-2.0418	-2667.7	0.0119159	0.00193299	16.2219	2
PS100/103-2	2016-08-08T17:14:00	16	16	175.6	78.822	-2.0418	-2667.7	0.0127938	0.00180983	14.1462	2
PS100/103-2	2016-08-08T17:14:00	16	17	150.4	78.822	-2.0418	-2667.7	0.0136774	0.00201514	14.7334	2
PS100/103-2	2016-08-08T17:14:00	16	18	125.1	78.822	-2.0418	-2667.7	0.0130181	0.00157429	12.0931	2
PS100/103-2	2016-08-08T17:14:00	16	19	100.2	78.822	-2.0418	-2667.7	0.0153968	0.0021533	13.9854	2
PS100/103-2	2016-08-08T17:14:00	16	20	74.2	78.822	-2.0418	-2667.7	0.0124877	0.00177103	14.1822	2
PS100/103-2	2016-08-08T17:14:00	16	21	53.9	78.822	-2.0418	-2667.7	0.00815973	0.00124305	15.234	2
PS100/103-2	2016-08-08T17:14:00	16	22	30.5	78.822	-2.0418	-2667.7	0.00814338	0.00135113	16.5917	2
PS100/103-2	2016-08-08T17:14:00	16	23	20	78.822	-2.0418	-2667.7	0.00835052	0.000882171	10.5643	2
PS100/103-2	2016-08-08T17:14:00	16	24	9.9	78.822	-2.0418	-2667.7	0.0101902	0.00119918	11.768	2
PS100/135-1	2016-08-13T01:00:00	17	1	302.5	76.8015	-8.6147	-350.9	0.00972072	0.000964524	9.92235	2
PS100/135-1	2016-08-13T01:00:00	17	2	249.2	76.8015	-8.6147	-350.9	0.00991036	0.000901142	9.09293	2
PS100/135-1	2016-08-13T01:00:00	17	3	200.1	76.8015	-8.6147	-350.9	0.0102944	0.000835011	8.11128	2
PS100/135-1	2016-08-13T01:00:00	17	4	149.8	76.8015	-8.6147	-350.9	0.0081396	0.000759272	9.32812	2
PS100/135-1	2016-08-13T01:00:00	17	5	124.4	76.8015	-8.6147	-350.9	0.00732387	0.000837882	11.4404	2
PS100/135-1	2016-08-13T01:00:00	17	6	99.7	76.8015	-8.6147	-350.9	0.00627724	0.000510287	8.12917	2
PS100/135-1	2016-08-13T01:00:00	17	7	74.7	76.8015	-8.6147	-350.9	0.00594249	0.000541632	9.11456	2
PS100/135-1	2016-08-13T01:00:00	17	8	49.7	76.8015	-8.6147	-350.9	0.00422498	0.000329504	7.79896	2
PS100/135-1	2016-08-13T01:00:00	17	9	40	76.8015	-8.6147	-350.9	0.00452424	0.000396635	8.7669	2
PS100/135-1	2016-08-13T01:00:00	17	10	35	76.8015	-8.6147	-350.9	0.00369209	0.00045962	12.4488	2
PS100/135-1	2016-08-13T01:00:00	17	11	19.5	76.8015	-8.6147	-350.9	0.00425949	0.00040046	9.40159	2
PS100/135-1	2016-08-13T01:00:00	17	12-15	9.7	76.8015	-8.6147	-350.9	0.00359463	0.000657104	18.2802	2
PS100/165-1	2016-08-16T10:18:00	18	1	450.7	77.8667	-14.801	-465.7	0.00409063	0.000174663	4.26982	2
PS100/165-1	2016-08-16T10:18:00	18	2	425	77.8667	-14.801	-465.7	0.00357854	0.000239993	6.70644	2
PS100/165-1	2016-08-16T10:18:00	18	3	400.1	77.8667	-14.801	-465.7	0.00368949	0.000178043	4.82569	2
PS100/165-1	2016-08-16T10:18:00	18	4	374.9	77.8667	-14.801	-465.7	0.00366817	0.000345094	9.4078	2
PS100/165-1	2016-08-16T10:18:00	18	5	350	77.8667	-14.801	-465.7	0.00381226	0.000130539	3.42418	2
PS100/165-1	2016-08-16T10:18:00	18	6	324.7	77.8667	-14.801	-465.7	0.00402248	0.000209513	5.20855	2
PS100/165-1	2016-08-16T10:18:00	18	7	299.7	77.8667	-14.801	-465.7	0.00569432	0.000104472	1.83467	2
PS100/165-1	2016-08-16T10:18:00	18	8	275.1	77.8667	-14.801	-465.7	0.00502643	0.000133629	2.65853	2
PS100/165-1	2016-08-16T10:18:00	18	9	249.9	77.8667	-14.801	-465.7	0.00560575	0.000187236	3.34007	2
PS100/165-1	2016-08-16T10:18:00	18	10	224.4	77.8667	-14.801	-465.7	0.00405121	0.000129568	3.19827	2
PS100/165-1	2016-08-16T10:18:00	18	11	200.2	77.8667	-14.801	-465.7	0.00572765	0.000107352	1.87428	2
PS100/165-1	2016-08-16T10:18:00	18	12	174.6	77.8667	-14.801	-465.7	0.00935712	0.00055416	5.92234	2
PS100/165-1	2016-08-16T10:18:00	18	13	149.8	77.8667	-14.801	-465.7	0.00548265	0.000453541	8.27229	2
PS100/165-1	2016-08-16T10:18:00	18	15	99.6	77.8667	-14.801	-465.7	0.0331522	0.00143041	4.31468	3
PS100/165-1	2016-08-16T10:18:00	18	16	89.8	77.8667	-14.801	-465.7	0.00362599	0.000325111	8.96612	2
PS100/165-1	2016-08-16T10:18:00	18	17	79.5	77.8667	-14.801	-465.7	0.0029499	0.000234568	7.95175	2
PS100/165-1	2016-08-16T10:18:00	18	18	69.5	77.8667	-14.801	-465.7	0.00309767	0.00022811	7.36392	2
PS100/165-1	2016-08-16T10:18:00	18	19	60.3	77.8667	-14.801	-465.7	0.00306943	0.000140648	4.58222	2
PS100/165-1	2016-08-16T10:18:00	18	20	50.4	77.8667	-14.801	-465.7	0.00281474	0.000238268	8.46501	2
PS100/165-1	2016-08-16T10:18:00	18	21	40.1	77.8667	-14.801	-465.7	0.00380062	0.000160026	4.21052	2
PS100/165-1	2016-08-16T10:18:00	18	22	30	77.8667	-14.801	-465.7	0.00367162	0.000472458	12.8678	2
PS100/165-1	2016-08-16T10:18:00	18	23	20.1	77.8667	-14.801	-465.7	0.00338291	0.000342299	10.1185	2
PS100/165-1	2016-08-16T10:18:00	18	24	10.3	77.8667	-14.801	-465.7	0.00312077	0.00038062	12.1963	2
PS100/189-1	2016-08-19T15:50:00	19	1	379.6	79.1955	-17.105	-398	0.013059	0.000176702	1.3531	2
PS100/189-1	2016-08-19T15:50:00	19	2	375.2	79.1955	-17.105	-398	0.00655438	0.000115388	1.76047	2
PS100/189-1	2016-08-19T15:50:00	19	3	349.9	79.1955	-17.105	-398	0.00419254	0.000112606	2.68587	2
PS100/189-1	2016-08-19T15:50:00	19	4	325.1	79.1955	-17.105	-398	0.00544341	0.000292154	5.36712	2
PS100/189-1	2016-08-19T15:50:00	19	5	300.3	79.1955	-17.105	-398	0.00464072	5.39568e-05	1.16268	2
PS100/189-1	2016-08-19T15:50:00	19	6	275.8	79.1955	-17.105	-398	0.0041809	9.31221e-05	2.22732	2
PS100/189-1	2016-08-19T15:50:00	19	7	250.6	79.1955	-17.105	-398	0.00636871	0.00018602	2.92085	2
PS100/189-1	2016-08-19T15:50:00	19	8	225	79.1955	-17.105	-398	0.00738727	0.000240313	3.25308	2
PS100/189-1	2016-08-19T15:50:00	19	9	199.9	79.1955	-17.105	-398	0.0100814	0.000400247	3.97016	2
PS100/189-1	2016-08-19T15:50:00	19	10	174.7	79.1955	-17.105	-398	0.00944738	0.000416441	4.408	2
PS100/189-1	2016-08-19T15:50:00	19	11	149.5	79.1955	-17.105	-398	0.00531881	0.000149675	2.81407	2
PS100/189-1	2016-08-19T15:50:00	19	12	135.2	79.1955	-17.105	-398	0.00632631	9.02936e-05	1.42727	2
PS100/189-1	2016-08-19T15:50:00	19	13	120	79.1955	-17.105	-398	0.00446071	0.000130163	2.91798	2
PS100/189-1	2016-08-19T15:50:00	19	14	110.2	79.1955	-17.105	-398	0.00549683	0.000134151	2.44051	2
PS100/189-1	2016-08-19T15:50:00	19	15	100.3	79.1955	-17.105	-398	0.00299262	0.000183704	6.13858	2
PS100/189-1	2016-08-19T15:50:00	19	16	90.1	79.1955	-17.105	-398	0.00336047	0.000183242	5.45289	2
PS100/189-1	2016-08-19T15:50:00	19	17	80.4	79.1955	-17.105	-398	0.00241813	0.000208342	8.61582	2
PS100/189-1	2016-08-19T15:50:00	19	18	69.8	79.1955	-17.105	-398	0.00277594	0.000112573	4.05531	2
PS100/189-1	2016-08-19T15:50:00	19	19	60.2	79.1955	-17.105	-398	0.00236943	0.000154942	6.53921	2
PS100/189-1	2016-08-19T15:50:00	19	20	50.2	79.1955	-17.105	-398	0.00202088	0.000167328	8.27995	2
PS100/189-1	2016-08-19T15:50:00	19	21	39.8	79.1955	-17.105	-398	0.00244925	0.000318077	12.9867	2
PS100/189-1	2016-08-19T15:50:00	19	22	29.5	79.1955	-17.105	-398	0.00292633	0.000279606	9.55482	2
PS100/189-1	2016-08-19T15:50:00	19	23	19.6	79.1955	-17.105	-398	0.00296523	0.000238984	8.05952	2
PS100/189-1	2016-08-19T15:50:00	19	24	9.3	79.1955	-17.105	-398	0.00473133	0.000271975	5.74839	2
PS100/202-1	2016-08-21T02:40:00	20	1	355.6	79.2873	-18.0978	-362.3	0.00523805	0.000210658	4.02169	2
PS100/202-1	2016-08-21T02:40:00	20	2	300.3	79.2873	-18.0978	-362.3	0.00359799	0.000108139	3.00554	2
PS100/202-1	2016-08-21T02:40:00	20	3	250.5	79.2873	-18.0978	-362.3	0.00580916	0.000452642	7.79186	2
PS100/202-1	2016-08-21T02:40:00	20	4	200.3	79.2873	-18.0978	-362.3	0.00954419	0.000205506	2.15321	2
PS100/202-1	2016-08-21T02:40:00	20	5	175.4	79.2873	-18.0978	-362.3	0.0100085	0.000299166	2.98911	2
PS100/202-1	2016-08-21T02:40:00	20	6	150.3	79.2873	-18.0978	-362.3	0.00831493	0.000222467	2.67551	2
PS100/202-1	2016-08-21T02:40:00	20	7	125.4	79.2873	-18.0978	-362.3	0.00833277	0.000235508	2.82629	2
PS100/202-1	2016-08-21T02:40:00	20	8	100.4	79.2873	-18.0978	-362.3	0.003519	0.00019934	5.66467	2
PS100/202-1	2016-08-21T02:40:00	20	9	80.2	79.2873	-18.0978	-362.3	0.00452274	5.32023e-05	1.17633	2
PS100/202-1	2016-08-21T02:40:00	20	10	60.5	79.2873	-18.0978	-362.3	0.00260185	0.000115746	4.44859	2
PS100/202-1	2016-08-21T02:40:00	20	11+12	45.3	79.2873	-18.0978	-362.3	0.00265082	0.000351485	13.2595	2
PS100/202-1	2016-08-21T02:40:00	20	14	39.4	79.2873	-18.0978	-362.3	0.00455829	0.000279186	6.1248	2
PS100/202-1	2016-08-21T02:40:00	20	15	36.8	79.2873	-18.0978	-362.3	0.00343546	0.000216178	6.29254	2
PS100/202-1	2016-08-21T02:40:00	20	16	34.2	79.2873	-18.0978	-362.3	0.00342143	0.000165945	4.85018	2
PS100/202-1	2016-08-21T02:40:00	20	17+18	28	79.2873	-18.0978	-362.3	0.00346093	0.000468422	13.5346	2
PS100/202-1	2016-08-21T02:40:00	20	19	25.1	79.2873	-18.0978	-362.3	0.00310981	0.000173652	5.58402	2
PS100/202-1	2016-08-21T02:40:00	20	20	21.8	79.2873	-18.0978	-362.3	0.003791	0.000448549	11.832	2
PS100/202-1	2016-08-21T02:40:00	20	21	18.9	79.2873	-18.0978	-362.3	0.00343175	0.000203299	5.92407	2
PS100/202-1	2016-08-21T02:40:00	20	22	15.9	79.2873	-18.0978	-362.3	0.00437702	0.000229732	5.24859	2
PS100/202-1	2016-08-21T02:40:00	20	23	12.6	79.2873	-18.0978	-362.3	0.0035442	0.000233826	6.59744	2
PS100/202-1	2016-08-21T02:40:00	20	24	9.9	79.2873	-18.0978	-362.3	0.00511127	0.000310737	6.07945	2
PS100/214-1	2016-08-22T00:32:00	21	1	398.2	79.5495	-18.6882	-424.9	0.00670395	0.000355141	5.29748	2
PS100/214-1	2016-08-22T00:32:00	21	2	374.3	79.5495	-18.6882	-424.9	0.00440752	0.000258443	5.86368	2
PS100/214-1	2016-08-22T00:32:00	21	3	349.6	79.5495	-18.6882	-424.9	0.00405256	0.000374631	9.24432	2
PS100/214-1	2016-08-22T00:32:00	21	4	324.7	79.5495	-18.6882	-424.9	0.00442681	0.000229663	5.188	2
PS100/214-1	2016-08-22T00:32:00	21	5	299.3	79.5495	-18.6882	-424.9	0.00361922	0.000281929	7.78978	2
PS100/214-1	2016-08-22T00:32:00	21	6	274.4	79.5495	-18.6882	-424.9	0.00518842	0.000278342	5.36468	2
PS100/214-1	2016-08-22T00:32:00	21	7	248.7	79.5495	-18.6882	-424.9	0.0052533	0.000402985	7.67109	2
PS100/214-1	2016-08-22T00:32:00	21	8	225.5	79.5495	-18.6882	-424.9	0.00669853	0.000118544	1.7697	2
PS100/214-1	2016-08-22T00:32:00	21	9	200.2	79.5495	-18.6882	-424.9	0.0066791	0.000300904	4.50516	2
PS100/214-1	2016-08-22T00:32:00	21	10	175.3	79.5495	-18.6882	-424.9	0.00902105	0.000426528	4.72814	2
PS100/214-1	2016-08-22T00:32:00	21	11	150.1	79.5495	-18.6882	-424.9	0.0132581	0.000309181	2.33201	2
PS100/214-1	2016-08-22T00:32:00	21	12	124.9	79.5495	-18.6882	-424.9	0.0122926	0.000964349	7.84496	2
PS100/214-1	2016-08-22T00:32:00	21	13	99.6	79.5495	-18.6882	-424.9	0.0115764	0.000699238	6.04023	2
PS100/214-1	2016-08-22T00:32:00	21	14	75.4	79.5495	-18.6882	-424.9	0.00850908	0.000502211	5.90206	2
PS100/214-1	2016-08-22T00:32:00	21	15	59.5	79.5495	-18.6882	-424.9	0.0031451	0.000338701	10.7692	2
PS100/214-1	2016-08-22T00:32:00	21	16	50.3	79.5495	-18.6882	-424.9	0.00289336	8.58767e-05	2.96806	2
PS100/214-1	2016-08-22T00:32:00	21	17	39.6	79.5495	-18.6882	-424.9	0.00449655	0.000387683	8.6218	2
PS100/214-1	2016-08-22T00:32:00	21	18	29.4	79.5495	-18.6882	-424.9	0.00278277	0.000131838	4.73765	2
PS100/214-1	2016-08-22T00:32:00	21	19	25.2	79.5495	-18.6882	-424.9	0.0030946	0.000205452	6.63907	2
PS100/214-1	2016-08-22T00:32:00	21	20+21	19.9	79.5495	-18.6882	-424.9	0.00339401	0.000551511	16.2495	2
PS100/214-1	2016-08-22T00:32:00	21	22	14.7	79.5495	-18.6882	-424.9	0.00352787	0.000254274	7.2076	2
PS100/214-1	2016-08-22T00:32:00	21	23	9.6	79.5495	-18.6882	-424.9	0.00566537	0.000649379	11.4623	2
PS100/214-1	2016-08-22T00:32:00	21	24	4.8	79.5495	-18.6882	-424.9	0.00798814	0.00107053	13.4015	2
PS100/241-1	2016-08-23T21:31:00	22	1	464.1	79.5688	-19.518	-468.9	0.00941876	0.000156314	1.6596	2
PS100/241-1	2016-08-23T21:31:00	22	2	440	79.5688	-19.518	-468.9	0.00610154	0.000171409	2.80927	2
PS100/241-1	2016-08-23T21:31:00	22	3	400.2	79.5688	-19.518	-468.9	0.00662119	0.00021	3.17163	2
PS100/241-1	2016-08-23T21:31:00	22	4	350.1	79.5688	-19.518	-468.9	0.00690044	0.000211688	3.06774	2
PS100/241-1	2016-08-23T21:31:00	22	5	299.9	79.5688	-19.518	-468.9	0.00854555	0.000383293	4.4853	2
PS100/241-1	2016-08-23T21:31:00	22	6	250.1	79.5688	-19.518	-468.9	0.00831203	0.000245888	2.95822	2
PS100/241-1	2016-08-23T21:31:00	22	7	199.8	79.5688	-19.518	-468.9	0.0159297	0.000285392	1.79157	2
PS100/241-1	2016-08-23T21:31:00	22	8	150	79.5688	-19.518	-468.9	0.0137411	0.000725846	5.2823	2
PS100/241-1	2016-08-23T21:31:00	22	9	125.3	79.5688	-19.518	-468.9	0.0148683	0.000584363	3.93027	2
PS100/241-1	2016-08-23T21:31:00	22	10	99.7	79.5688	-19.518	-468.9	0.00831484	0.000169691	2.04082	2
PS100/241-1	2016-08-23T21:31:00	22	11	90.2	79.5688	-19.518	-468.9	0.00874083	0.000391657	4.48077	2
PS100/241-1	2016-08-23T21:31:00	22	12	80.4	79.5688	-19.518	-468.9	0.00568335	0.000426865	7.5108	2
PS100/241-1	2016-08-23T21:31:00	22	13	70.1	79.5688	-19.518	-468.9	0.0046773	0.000101778	2.17599	2
PS100/241-1	2016-08-23T21:31:00	22	14	59.9	79.5688	-19.518	-468.9	0.00522427	0.000201624	3.85936	2
PS100/241-1	2016-08-23T21:31:00	22	15	50.1	79.5688	-19.518	-468.9	0.0037262	0.000224095	6.01404	2
PS100/241-1	2016-08-23T21:31:00	22	16	44.8	79.5688	-19.518	-468.9	0.00349557	0.000227945	6.52095	2
PS100/241-1	2016-08-23T21:31:00	22	17	40.1	79.5688	-19.518	-468.9	0.00499656	0.000577447	11.5569	2
PS100/241-1	2016-08-23T21:31:00	22	18	35.1	79.5688	-19.518	-468.9	0.00408246	0.000164132	4.02041	2
PS100/241-1	2016-08-23T21:31:00	22	19	30.1	79.5688	-19.518	-468.9	0.00382833	0.000159587	4.16859	2
PS100/241-1	2016-08-23T21:31:00	22	20	25.1	79.5688	-19.518	-468.9	0.00523289	0.000171029	3.26835	2
PS100/241-1	2016-08-23T21:31:00	22	21	19.9	79.5688	-19.518	-468.9	0.00593814	9.92381e-05	1.6712	2
PS100/241-1	2016-08-23T21:31:00	22	22	15.1	79.5688	-19.518	-468.9	0.00566653	0.000147586	2.60452	2
PS100/241-1	2016-08-23T21:31:00	22	23	10.2	79.5688	-19.518	-468.9	0.00956723	0.000950363	9.93352	2
PS100/241-1	2016-08-23T21:31:00	22	24	4.9	79.5688	-19.518	-468.9	0.0111852	0.00074532	6.66348	2
PS100/262-1	2016-08-27T11:43:00	23	1	227	79.6383	-16.656	-237	0.00603718	0.000678009	11.2306	2
PS100/262-1	2016-08-27T11:43:00	23	3	199.9	79.6383	-16.656	-237	0.00596081	0.000395235	6.63056	2
PS100/262-1	2016-08-27T11:43:00	23	5	174.8	79.6383	-16.656	-237	0.00866691	0.000660742	7.62373	2
PS100/262-1	2016-08-27T11:43:00	23	7	149.7	79.6383	-16.656	-237	0.0116557	0.00119291	10.2345	2
PS100/262-1	2016-08-27T11:43:00	23	9	124.7	79.6383	-16.656	-237	0.00514836	0.000651232	12.6493	2
PS100/262-1	2016-08-27T11:43:00	23	11	99.5	79.6383	-16.656	-237	0.00400017	0.000262173	6.55404	2
PS100/262-1	2016-08-27T11:43:00	23	13	74.8	79.6383	-16.656	-237	0.00302994	0.000265618	8.76643	2
PS100/262-1	2016-08-27T11:43:00	23	15	50.2	79.6383	-16.656	-237	0.00323779	0.000338274	10.4477	2
PS100/262-1	2016-08-27T11:43:00	23	17	39.5	79.6383	-16.656	-237	0.0050205	0.000435866	8.68172	2
PS100/262-1	2016-08-27T11:43:00	23	19	20	79.6383	-16.656	-237	0.00400021	0.00032504	8.12558	2
PS100/262-1	2016-08-27T11:43:00	23	21	9.9	79.6383	-16.656	-237	0.00439459	0.000444592	10.1168	2
PS100/274-2	2016-08-29T00:54:00	24	1+2	161.8	80.1493	-17.3808	-177.7	0.0115821	0.000504148	4.35282	2
PS100/274-2	2016-08-29T00:54:00	24	3+4	149.4	80.1493	-17.3808	-177.7	0.0105485	0.000420335	3.98478	2
PS100/274-2	2016-08-29T00:54:00	24	5+6	125.25	80.1493	-17.3808	-177.7	0.0132011	0.00182863	13.8521	2
PS100/274-2	2016-08-29T00:54:00	24	7+8	99.7	80.1493	-17.3808	-177.7	0.00819565	0.000998643	12.185	2
PS100/274-2	2016-08-29T00:54:00	24	9+10	74.25	80.1493	-17.3808	-177.7	0.00466078	0.000564894	12.1202	2
PS100/274-2	2016-08-29T00:54:00	24	11+12	50.7	80.1493	-17.3808	-177.7	0.00768136	0.00105373	13.718	2
PS100/274-2	2016-08-29T00:54:00	24	13+14	39.8	80.1493	-17.3808	-177.7	0.0101449	0.000634699	6.25636	2
PS100/274-2	2016-08-29T00:54:00	24	15+16	30.3	80.1493	-17.3808	-177.7	0.0137745	0.00080202	5.82249	2
PS100/274-2	2016-08-29T00:54:00	24	17+18	25	80.1493	-17.3808	-177.7	0.0159381	0.000806866	5.0625	2
PS100/274-2	2016-08-29T00:54:00	24	19+20	19.45	80.1493	-17.3808	-177.7	0.0135528	0.000321558	2.37263	2
PS100/274-2	2016-08-29T00:54:00	24	21+22	15.15	80.1493	-17.3808	-177.7	0.0140201	0.00172652	12.3146	2
PS100/274-2	2016-08-29T00:54:00	24	23+24	9.85	80.1493	-17.3808	-177.7	0.0132845	0.000538482	4.05346	2
PS100/280-1	2016-08-30T14:59:00	25	1	1316.5	79.589	-4.7718	-1336	0.00333105	0.000586435	17.6051	2
PS100/280-1	2016-08-30T14:59:00	25	2	1259.2	79.589	-4.7718	-1336	0.00343174	0.000507084	14.7763	2
PS100/280-1	2016-08-30T14:59:00	25	3	1200.5	79.589	-4.7718	-1336	0.00295651	3.70577e-05	1.25343	2
PS100/280-1	2016-08-30T14:59:00	25	4	1000.5	79.589	-4.7718	-1336	0.0029603	0.000140497	4.74605	2
PS100/280-1	2016-08-30T14:59:00	25	5	800.8	79.589	-4.7718	-1336	0.00343579	0.000167039	4.86174	2
PS100/280-1	2016-08-30T14:59:00	25	6	600.4	79.589	-4.7718	-1336	0.00435371	0.000291924	6.70517	2
PS100/280-1	2016-08-30T14:59:00	25	7	500.8	79.589	-4.7718	-1336	0.00306654	0.000342995	11.1851	2
PS100/280-1	2016-08-30T14:59:00	25	8	400.6	79.589	-4.7718	-1336	ND			9
PS100/280-1	2016-08-30T14:59:00	25	9	350.5	79.589	-4.7718	-1336	0.00537469	0.00074541	13.8689	2
PS100/280-1	2016-08-30T14:59:00	25	10	300.7	79.589	-4.7718	-1336	0.00311391	0.000618981	19.8779	2
PS100/280-1	2016-08-30T14:59:00	25	11	250.4	79.589	-4.7718	-1336	0.00374598	0.000169381	4.52167	2
PS100/280-1	2016-08-30T14:59:00	25	12	225.1	79.589	-4.7718	-1336	0.00318636	0.00018797	5.89921	2
PS100/280-1	2016-08-30T14:59:00	25	13	200.3	79.589	-4.7718	-1336	0.00308953	0.000168177	5.44344	2
PS100/280-1	2016-08-30T14:59:00	25	14	175	79.589	-4.7718	-1336	0.0033461	0.000229471	6.85786	2
PS100/280-1	2016-08-30T14:59:00	25	15	150.9	79.589	-4.7718	-1336	0.00301391	0.000218199	7.23974	2
PS100/280-1	2016-08-30T14:59:00	25	16	125.3	79.589	-4.7718	-1336	0.00547029	0.000284016	5.19197	2
PS100/280-1	2016-08-30T14:59:00	25	17	100.1	79.589	-4.7718	-1336	0.00439929	0.000346647	7.87962	2
PS100/280-1	2016-08-30T14:59:00	25	18	75	79.589	-4.7718	-1336	0.00305252	0.000217095	7.11199	2
PS100/280-1	2016-08-30T14:59:00	25	19	51.1	79.589	-4.7718	-1336	0.00236694	0.00023713	10.0184	2
PS100/280-1	2016-08-30T14:59:00	25	20	35	79.589	-4.7718	-1336	0.0096812	0.000515311	5.3228	2
PS100/280-1	2016-08-30T14:59:00	25	21	19.8	79.589	-4.7718	-1336	0.00319098	0.000381776	11.9642	2
PS100/280-1	2016-08-30T14:59:00	25	22-24	10	79.589	-4.7718	-1336	0.00301694	0.000342659	11.3578	2
PS100/288-1	2016-09-01T17:17:00	26	1	1718.3	78.8288	-4.1883	-1728	0.00492156	0.000405009	8.22928	2
PS100/288-1	2016-09-01T17:17:00	26	2	1668.1	78.8288	-4.1883	-1728	0.00394924	0.000492283	12.4653	2
PS100/288-1	2016-09-01T17:17:00	26	3	1500.2	78.8288	-4.1883	-1728	0.00473845	0.000476519	10.0564	2
PS100/288-1	2016-09-01T17:17:00	26	4	1249.9	78.8288	-4.1883	-1728	0.00378221	0.000377974	9.99347	2
PS100/288-1	2016-09-01T17:17:00	26	5	1000.1	78.8288	-4.1883	-1728	0.00348021	0.000568506	16.3354	2
PS100/288-1	2016-09-01T17:17:00	26	6	800.3	78.8288	-4.1883	-1728	0.00413136	0.000317434	7.68354	2
PS100/288-1	2016-09-01T17:17:00	26	7	700.2	78.8288	-4.1883	-1728	0.00736811	0.000634057	8.60542	2
PS100/288-1	2016-09-01T17:17:00	26	8	600.2	78.8288	-4.1883	-1728	0.00778087	0.000743089	9.5502	2
PS100/288-1	2016-09-01T17:17:00	26	9	500.9	78.8288	-4.1883	-1728	0.00890855	0.000789172	8.85859	2
PS100/288-1	2016-09-01T17:17:00	26	10	400.9	78.8288	-4.1883	-1728	0.0101788	0.000571857	5.61812	2
PS100/288-1	2016-09-01T17:17:00	26	11	351	78.8288	-4.1883	-1728	0.00950574	0.000484274	5.09454	2
PS100/288-1	2016-09-01T17:17:00	26	12	300.8	78.8288	-4.1883	-1728	0.00952967	0.00104308	10.9456	2
PS100/288-1	2016-09-01T17:17:00	26	13	250.7	78.8288	-4.1883	-1728	0.0120832	0.000846782	7.00791	2

## Sheet: ultracleanCTD
Station	Event	Date/Time	Latitude	Longitude	Elevation [m]	Bot. Depth [m]	Depth water [m]	Press [dbar]	Temp [°C]	Cond [mS/cm]	Sal	Tpot [°C]	Sigma-theta [kg/m3]
T01	PS100/013-3	2016-07-21T14:19	77.4972	9.2848	-1967	1967	3	3	8.6068	36.8509	35.0758	8.6065	27.2402
T01	PS100/013-3	2016-07-21T14:19	77.4972	9.2848	-1967	1967	4	4	8.6065	36.8513	35.076	8.6061	27.2404
T01	PS100/013-3	2016-07-21T14:19	77.4972	9.2848	-1967	1967	4.9	5	8.6074	36.8525	35.0759	8.6069	27.2402
T01	PS100/013-3	2016-07-21T14:19	77.4972	9.2848	-1967	1967	5.9	6	8.6072	36.853	35.0761	8.6066	27.2404
T01	PS100/013-3	2016-07-21T14:19	77.4972	9.2848	-1967	1967	6.9	7	8.6074	36.8535	35.076	8.6067	27.2403
T01	PS100/013-3	2016-07-21T14:19	77.4972	9.2848	-1967	1967	7.9	8	8.6074	36.854	35.076	8.6066	27.2403
T01	PS100/013-3	2016-07-21T14:19	77.4972	9.2848	-1967	1967	8.9	9	8.6077	36.8548	35.0761	8.6068	27.2404
T01	PS100/013-3	2016-07-21T14:19	77.4972	9.2848	-1967	1967	9.9	10	8.6076	36.8551	35.076	8.6066	27.2403
T01	PS100/013-3	2016-07-21T14:19	77.4972	9.2848	-1967	1967	10.9	11	8.6084	36.8564	35.0761	8.6072	27.2403
T01	PS100/013-3	2016-07-21T14:19	77.4972	9.2848	-1967	1967	11.9	12	8.6077	36.8561	35.076	8.6064	27.2403
T01	PS100/013-3	2016-07-21T14:19	77.4972	9.2848	-1967	1967	12.9	13	8.6077	36.8567	35.0762	8.6063	27.2405
T01	PS100/013-3	2016-07-21T14:19	77.4972	9.2848	-1967	1967	13.9	14	8.6053	36.8549	35.0762	8.6038	27.2409
T01	PS100/013-3	2016-07-21T14:19	77.4972	9.2848	-1967	1967	14.8	15	8.6029	36.8531	35.0762	8.6013	27.2413
T01	PS100/013-3	2016-07-21T14:19	77.4972	9.2848	-1967	1967	15.8	16	8.599	36.8499	35.0762	8.5973	27.2419
T01	PS100/013-3	2016-07-21T14:19	77.4972	9.2848	-1967	1967	16.8	17	8.5948	36.8465	35.0763	8.593	27.2427
T01	PS100/013-3	2016-07-21T14:19	77.4972	9.2848	-1967	1967	17.8	18	8.4457	36.7086	35.0777	8.4438	27.2671
T01	PS100/013-3	2016-07-21T14:19	77.4972	9.2848	-1967	1967	18.8	19	7.46	35.8065	35.0958	7.4582	27.4292
T01	PS100/013-3	2016-07-21T14:19	77.4972	9.2848	-1967	1967	19.8	20	7.0435	35.4187	35.0935	7.0416	27.4867
T01	PS100/013-3	2016-07-21T14:19	77.4972	9.2848	-1967	1967	20.8	21	6.8107	35.2042	35.0938	6.8088	27.5193
T01	PS100/013-3	2016-07-21T14:19	77.4972	9.2848	-1967	1967	21.8	22	6.6214	35.0333	35.0974	6.6194	27.548
T01	PS100/013-3	2016-07-21T14:19	77.4972	9.2848	-1967	1967	22.8	23	6.5485	34.9673	35.0983	6.5464	27.5585
T01	PS100/013-3	2016-07-21T14:19	77.4972	9.2848	-1967	1967	23.7	24	6.4207	34.8555	35.1043	6.4186	27.5804
T01	PS100/013-3	2016-07-21T14:19	77.4972	9.2848	-1967	1967	24.7	25	6.2771	34.7312	35.1126	6.2749	27.606
T01	PS100/013-3	2016-07-21T14:19	77.4972	9.2848	-1967	1967	25.7	26	6.1454	34.6159	35.1185	6.1432	27.6279
T01	PS100/013-3	2016-07-21T14:19	77.4972	9.2848	-1967	1967	26.7	27	6.0827	34.5623	35.1225	6.0804	27.6392
T01	PS100/013-3	2016-07-21T14:19	77.4972	9.2848	-1967	1967	27.7	28	5.9667	34.4521	35.1177	5.9643	27.6504
T01	PS100/013-3	2016-07-21T14:19	77.4972	9.2848	-1967	1967	28.7	29	5.8653	34.3568	35.1145	5.8629	27.6608
T01	PS100/013-3	2016-07-21T14:19	77.4972	9.2848	-1967	1967	29.7	30	5.7245	34.2271	35.1131	5.722	27.6775
T01	PS100/013-3	2016-07-21T14:19	77.4972	9.2848	-1967	1967	30.7	31	5.661	34.1684	35.1118	5.6584	27.6844
T01	PS100/013-3	2016-07-21T14:19	77.4972	9.2848	-1967	1967	31.7	32	5.6255	34.1367	35.1121	5.6229	27.689
T01	PS100/013-3	2016-07-21T14:19	77.4972	9.2848	-1967	1967	32.7	33	5.5711	34.0884	35.1132	5.5684	27.6967
T01	PS100/013-3	2016-07-21T14:19	77.4972	9.2848	-1967	1967	33.6	34	5.5316	34.053	35.1135	5.5288	27.7018
T01	PS100/013-3	2016-07-21T14:19	77.4972	9.2848	-1967	1967	34.6	35	5.4975	34.023	35.1142	5.4947	27.7066
T01	PS100/013-3	2016-07-21T14:19	77.4972	9.2848	-1967	1967	35.6	36	5.4742	34.0028	35.1149	5.4713	27.71
T01	PS100/013-3	2016-07-21T14:19	77.4972	9.2848	-1967	1967	36.6	37	5.4133	33.948	35.1153	5.4103	27.7177
T01	PS100/013-3	2016-07-21T14:19	77.4972	9.2848	-1967	1967	37.6	38	5.3781	33.9168	35.1158	5.3751	27.7224
T01	PS100/013-3	2016-07-21T14:19	77.4972	9.2848	-1967	1967	38.6	39	5.3593	33.902	35.118	5.3562	27.7265
T01	PS100/013-3	2016-07-21T14:19	77.4972	9.2848	-1967	1967	39.6	40	5.3657	33.912	35.1222	5.3625	27.729
T01	PS100/013-3	2016-07-21T14:19	77.4972	9.2848	-1967	1967	40.6	41	5.3346	33.8863	35.1247	5.3313	27.7348
T01	PS100/013-3	2016-07-21T14:19	77.4972	9.2848	-1967	1967	41.6	42	5.2723	33.8301	35.1249	5.269	27.7425
T01	PS100/013-3	2016-07-21T14:19	77.4972	9.2848	-1967	1967	42.5	43	5.23	33.7921	35.125	5.2266	27.7476
T01	PS100/013-3	2016-07-21T14:19	77.4972	9.2848	-1967	1967	43.5	44	5.2225	33.7857	35.1249	5.219	27.7484
T01	PS100/013-3	2016-07-21T14:19	77.4972	9.2848	-1967	1967	44.5	45	5.2222	33.786	35.1251	5.2186	27.7487
T01	PS100/013-3	2016-07-21T14:19	77.4972	9.2848	-1967	1967	45.5	46	5.1929	33.7602	35.1255	5.1893	27.7525
T01	PS100/013-3	2016-07-21T14:19	77.4972	9.2848	-1967	1967	46.5	47	5.157	33.7285	35.1261	5.1533	27.7572
T01	PS100/013-3	2016-07-21T14:19	77.4972	9.2848	-1967	1967	47.5	48	5.1134	33.6894	35.1263	5.1096	27.7626
T01	PS100/013-3	2016-07-21T14:19	77.4972	9.2848	-1967	1967	48.5	49	5.1059	33.6827	35.1259	5.1021	27.7632
T01	PS100/013-3	2016-07-21T14:19	77.4972	9.2848	-1967	1967	49.5	50	5.1002	33.6775	35.1253	5.0963	27.7634
T01	PS100/013-3	2016-07-21T14:19	77.4972	9.2848	-1967	1967	50.5	51	5.0881	33.667	35.1254	5.0841	27.7649
T01	PS100/013-3	2016-07-21T14:19	77.4972	9.2848	-1967	1967	51.4	52	5.0754	33.6564	35.126	5.0713	27.7669
T01	PS100/013-3	2016-07-21T14:19	77.4972	9.2848	-1967	1967	52.4	53	5.0658	33.6481	35.1259	5.0617	27.7679
T01	PS100/013-3	2016-07-21T14:19	77.4972	9.2848	-1967	1967	53.4	54	5.0341	33.6204	35.1267	5.0299	27.7723
T01	PS100/013-3	2016-07-21T14:19	77.4972	9.2848	-1967	1967	54.4	55	5.029	33.6159	35.1263	5.0247	27.7726
T01	PS100/013-3	2016-07-21T14:19	77.4972	9.2848	-1967	1967	55.4	56	5.0037	33.5933	35.1262	4.9994	27.7755
T01	PS100/013-3	2016-07-21T14:19	77.4972	9.2848	-1967	1967	56.4	57	4.9887	33.5807	35.1269	4.9843	27.7778
T01	PS100/013-3	2016-07-21T14:19	77.4972	9.2848	-1967	1967	57.4	58	4.9518	33.5471	35.1263	4.9473	27.7816
T01	PS100/013-3	2016-07-21T14:19	77.4972	9.2848	-1967	1967	58.4	59	4.9211	33.5183	35.1247	4.9166	27.784
T01	PS100/013-3	2016-07-21T14:19	77.4972	9.2848	-1967	1967	59.4	60	4.9049	33.5031	35.1236	4.9003	27.785
T01	PS100/013-3	2016-07-21T14:19	77.4972	9.2848	-1967	1967	60.4	61	4.8899	33.4893	35.1228	4.8852	27.7861
T01	PS100/013-3	2016-07-21T14:19	77.4972	9.2848	-1967	1967	61.3	62	4.8713	33.4728	35.1227	4.8666	27.7882
T01	PS100/013-3	2016-07-21T14:19	77.4972	9.2848	-1967	1967	62.3	63	4.8574	33.461	35.1231	4.8526	27.7901
T01	PS100/013-3	2016-07-21T14:19	77.4972	9.2848	-1967	1967	63.3	64	4.8576	33.4625	35.1241	4.8527	27.7909
T01	PS100/013-3	2016-07-21T14:19	77.4972	9.2848	-1967	1967	64.3	65	4.8517	33.4587	35.1254	4.8467	27.7926
T01	PS100/013-3	2016-07-21T14:19	77.4972	9.2848	-1967	1967	65.3	66	4.8402	33.4486	35.1253	4.8352	27.7938
T01	PS100/013-3	2016-07-21T14:19	77.4972	9.2848	-1967	1967	66.3	67	4.8305	33.44	35.125	4.8254	27.7947
T01	PS100/013-3	2016-07-21T14:19	77.4972	9.2848	-1967	1967	67.3	68	4.8141	33.4248	35.1241	4.8089	27.7959
T01	PS100/013-3	2016-07-21T14:19	77.4972	9.2848	-1967	1967	68.3	69	4.8052	33.4167	35.1235	4.8	27.7965
T01	PS100/013-3	2016-07-21T14:19	77.4972	9.2848	-1967	1967	69.3	70	4.8037	33.4157	35.1234	4.7984	27.7966
T01	PS100/013-3	2016-07-21T14:19	77.4972	9.2848	-1967	1967	70.2	71	4.804	33.4167	35.1237	4.7986	27.7968
T01	PS100/013-3	2016-07-21T14:19	77.4972	9.2848	-1967	1967	71.2	72	4.8087	33.4229	35.1254	4.8032	27.7976
T01	PS100/013-3	2016-07-21T14:19	77.4972	9.2848	-1967	1967	72.2	73	4.8016	33.4171	35.1256	4.7961	27.7986
T01	PS100/013-3	2016-07-21T14:19	77.4972	9.2848	-1967	1967	73.2	74	4.7981	33.415	35.1263	4.7925	27.7995
T01	PS100/013-3	2016-07-21T14:19	77.4972	9.2848	-1967	1967	74.2	75	4.8004	33.4182	35.1271	4.7947	27.7999
T01	PS100/013-3	2016-07-21T14:19	77.4972	9.2848	-1967	1967	75.2	76	4.7911	33.41	35.1268	4.7853	27.8008
T01	PS100/013-3	2016-07-21T14:19	77.4972	9.2848	-1967	1967	76.2	77	4.7673	33.3874	35.1251	4.7615	27.8021
T01	PS100/013-3	2016-07-21T14:19	77.4972	9.2848	-1967	1967	77.2	78	4.7488	33.3698	35.1236	4.7429	27.8031
T01	PS100/013-3	2016-07-21T14:19	77.4972	9.2848	-1967	1967	78.2	79	4.7419	33.3634	35.1229	4.7359	27.8033
T01	PS100/013-3	2016-07-21T14:19	77.4972	9.2848	-1967	1967	79.1	80	4.7299	33.3518	35.1215	4.7239	27.8036
T01	PS100/013-3	2016-07-21T14:19	77.4972	9.2848	-1967	1967	80.1	81	4.7135	33.336	35.1199	4.7074	27.8042
T01	PS100/013-3	2016-07-21T14:19	77.4972	9.2848	-1967	1967	81.1	82	4.6979	33.3206	35.1179	4.6917	27.8044
T01	PS100/013-3	2016-07-21T14:19	77.4972	9.2848	-1967	1967	82.1	83	4.676	33.2998	35.1162	4.6698	27.8055
T01	PS100/013-3	2016-07-21T14:19	77.4972	9.2848	-1967	1967	83.1	84	4.642	33.2677	35.1141	4.6357	27.8077
T01	PS100/013-3	2016-07-21T14:19	77.4972	9.2848	-1967	1967	84.1	85	4.633	33.2599	35.114	4.6266	27.8086
T01	PS100/013-3	2016-07-21T14:19	77.4972	9.2848	-1967	1967	85.1	86	4.6303	33.2577	35.1137	4.6239	27.8087
T01	PS100/013-3	2016-07-21T14:19	77.4972	9.2848	-1967	1967	86.1	87	4.6297	33.2574	35.1135	4.6232	27.8086
T01	PS100/013-3	2016-07-21T14:19	77.4972	9.2848	-1967	1967	87.1	88	4.6287	33.2569	35.1134	4.6221	27.8087
T01	PS100/013-3	2016-07-21T14:19	77.4972	9.2848	-1967	1967	88	89	4.6248	33.2538	35.1134	4.6182	27.8091
T01	PS100/013-3	2016-07-21T14:19	77.4972	9.2848	-1967	1967	89	90	4.6144	33.2446	35.1131	4.6077	27.8101
T01	PS100/013-3	2016-07-21T14:19	77.4972	9.2848	-1967	1967	90	91	4.608	33.2391	35.1129	4.6012	27.8106
T01	PS100/013-3	2016-07-21T14:19	77.4972	9.2848	-1967	1967	91	92	4.5988	33.2309	35.1125	4.5919	27.8114
T01	PS100/013-3	2016-07-21T14:19	77.4972	9.2848	-1967	1967	92	93	4.5846	33.2187	35.1127	4.5777	27.8131
T01	PS100/013-3	2016-07-21T14:19	77.4972	9.2848	-1967	1967	93	94	4.5778	33.213	35.1127	4.5708	27.8139
T01	PS100/013-3	2016-07-21T14:19	77.4972	9.2848	-1967	1967	94	95	4.5751	33.2109	35.1126	4.568	27.8141
T01	PS100/013-3	2016-07-21T14:19	77.4972	9.2848	-1967	1967	95	96	4.571	33.2076	35.1125	4.5639	27.8145
T01	PS100/013-3	2016-07-21T14:19	77.4972	9.2848	-1967	1967	96	97	4.5588	33.1967	35.1121	4.5516	27.8156
T01	PS100/013-3	2016-07-21T14:19	77.4972	9.2848	-1967	1967	96.9	98	4.5512	33.1901	35.1119	4.5439	27.8163
T01	PS100/013-3	2016-07-21T14:19	77.4972	9.2848	-1967	1967	97.9	99	4.5416	33.1813	35.1112	4.5343	27.8168
T01	PS100/013-3	2016-07-21T14:19	77.4972	9.2848	-1967	1967	98.9	100	4.5126	33.1535	35.1089	4.5052	27.8182
T01	PS100/013-3	2016-07-21T14:19	77.4972	9.2848	-1967	1967	99.9	101	4.4829	33.125	35.1064	4.4755	27.8195
T01	PS100/013-3	2016-07-21T14:19	77.4972	9.2848	-1967	1967	100.9	102	4.4494	33.0926	35.1033	4.4419	27.8208
T01	PS100/013-3	2016-07-21T14:19	77.4972	9.2848	-1967	1967	101.9	103	4.4454	33.0884	35.1021	4.4378	27.8203
T01	PS100/013-3	2016-07-21T14:19	77.4972	9.2848	-1967	1967	102.9	104	4.4412	33.0845	35.1014	4.4336	27.8202
T01	PS100/013-3	2016-07-21T14:19	77.4972	9.2848	-1967	1967	103.9	105	4.4379	33.0816	35.101	4.4302	27.8202
T01	PS100/013-3	2016-07-21T14:19	77.4972	9.2848	-1967	1967	104.9	106	4.4378	33.0819	35.1009	4.43	27.8202
T01	PS100/013-3	2016-07-21T14:19	77.4972	9.2848	-1967	1967	105.8	107	4.4392	33.0836	35.1009	4.4314	27.82
T01	PS100/013-3	2016-07-21T14:19	77.4972	9.2848	-1967	1967	106.8	108	4.4281	33.0722	35.0987	4.4202	27.8195
T01	PS100/013-3	2016-07-21T14:19	77.4972	9.2848	-1967	1967	107.8	109	4.3828	33.0274	35.0936	4.3749	27.8204
T01	PS100/013-3	2016-07-21T14:19	77.4972	9.2848	-1967	1967	108.8	110	4.3929	33.0397	35.0968	4.3849	27.8219
T01	PS100/013-3	2016-07-21T14:19	77.4972	9.2848	-1967	1967	109.8	111	4.3927	33.041	35.098	4.3846	27.8229
T01	PS100/013-3	2016-07-21T14:19	77.4972	9.2848	-1967	1967	110.8	112	4.4196	33.0708	35.1039	4.4114	27.8246
T01	PS100/013-3	2016-07-21T14:19	77.4972	9.2848	-1967	1967	111.8	113	4.4261	33.0789	35.106	4.4178	27.8256
T01	PS100/013-3	2016-07-21T14:19	77.4972	9.2848	-1967	1967	112.8	114	4.4203	33.0744	35.1064	4.4119	27.8265
T01	PS100/013-3	2016-07-21T14:19	77.4972	9.2848	-1967	1967	113.8	115	4.4129	33.068	35.1062	4.4045	27.8272
T01	PS100/013-3	2016-07-21T14:19	77.4972	9.2848	-1967	1967	114.8	116	4.4032	33.0599	35.1064	4.3947	27.8284
T01	PS100/013-3	2016-07-21T14:19	77.4972	9.2848	-1967	1967	115.7	117	4.3894	33.0474	35.1058	4.3809	27.8295
T01	PS100/013-3	2016-07-21T14:19	77.4972	9.2848	-1967	1967	116.7	118	4.3849	33.0449	35.1071	4.3763	27.831
T01	PS100/013-3	2016-07-21T14:19	77.4972	9.2848	-1967	1967	117.7	119	4.3805	33.0413	35.107	4.3718	27.8314
T01	PS100/013-3	2016-07-21T14:19	77.4972	9.2848	-1967	1967	118.7	120	4.3723	33.0338	35.1063	4.3636	27.8318
T01	PS100/013-3	2016-07-21T14:19	77.4972	9.2848	-1967	1967	119.7	121	4.3674	33.0295	35.1059	4.3586	27.832
T01	PS100/013-3	2016-07-21T14:19	77.4972	9.2848	-1967	1967	120.7	122	4.3593	33.0223	35.1055	4.3504	27.8326
T01	PS100/013-3	2016-07-21T14:19	77.4972	9.2848	-1967	1967	121.7	123	4.3511	33.0149	35.105	4.3421	27.8331
T01	PS100/013-3	2016-07-21T14:19	77.4972	9.2848	-1967	1967	122.7	124	4.3457	33.0102	35.1047	4.3367	27.8334
T01	PS100/013-3	2016-07-21T14:19	77.4972	9.2848	-1967	1967	123.7	125	4.3435	33.0086	35.1046	4.3344	27.8336
T01	PS100/013-3	2016-07-21T14:19	77.4972	9.2848	-1967	1967	124.6	126	4.3317	32.9974	35.1034	4.3225	27.8339
T01	PS100/013-3	2016-07-21T14:19	77.4972	9.2848	-1967	1967	125.6	127	4.308	32.9744	35.1009	4.2988	27.8345
T01	PS100/013-3	2016-07-21T14:19	77.4972	9.2848	-1967	1967	126.6	128	4.2846	32.9514	35.0981	4.2754	27.8349
T01	PS100/013-3	2016-07-21T14:19	77.4972	9.2848	-1967	1967	127.6	129	4.2593	32.9266	35.0952	4.25	27.8353
T01	PS100/013-3	2016-07-21T14:19	77.4972	9.2848	-1967	1967	128.6	130	4.2389	32.9069	35.0932	4.2296	27.8359
T01	PS100/013-3	2016-07-21T14:19	77.4972	9.2848	-1967	1967	129.6	131	4.2311	32.8997	35.0924	4.2217	27.8361
T01	PS100/013-3	2016-07-21T14:19	77.4972	9.2848	-1967	1967	130.6	132	4.214	32.8835	35.0909	4.2045	27.8368
T01	PS100/013-3	2016-07-21T14:19	77.4972	9.2848	-1967	1967	131.6	133	4.2015	32.8713	35.0893	4.192	27.8369
T01	PS100/013-3	2016-07-21T14:19	77.4972	9.2848	-1967	1967	132.6	134	4.1952	32.8658	35.0889	4.1856	27.8372
T01	PS100/013-3	2016-07-21T14:19	77.4972	9.2848	-1967	1967	133.5	135	4.1836	32.855	35.088	4.1739	27.8378
T01	PS100/013-3	2016-07-21T14:19	77.4972	9.2848	-1967	1967	134.5	136	4.1711	32.8437	35.0874	4.1614	27.8386
T01	PS100/013-3	2016-07-21T14:19	77.4972	9.2848	-1967	1967	135.5	137	4.1962	32.8702	35.0915	4.1864	27.8392
T01	PS100/013-3	2016-07-21T14:19	77.4972	9.2848	-1967	1967	136.5	138	4.2225	32.8993	35.0973	4.2126	27.841
T01	PS100/013-3	2016-07-21T14:19	77.4972	9.2848	-1967	1967	137.5	139	4.2135	32.8917	35.0974	4.2035	27.8421
T01	PS100/013-3	2016-07-21T14:19	77.4972	9.2848	-1967	1967	138.5	140	4.2024	32.8813	35.0964	4.1924	27.8425
T01	PS100/013-3	2016-07-21T14:19	77.4972	9.2848	-1967	1967	139.5	141	4.197	32.8763	35.0956	4.1869	27.8424
T01	PS100/013-3	2016-07-21T14:19	77.4972	9.2848	-1967	1967	140.5	142	4.1945	32.8742	35.0953	4.1843	27.8425
T01	PS100/013-3	2016-07-21T14:19	77.4972	9.2848	-1967	1967	141.5	143	4.1954	32.876	35.0959	4.1852	27.8429
T01	PS100/013-3	2016-07-21T14:19	77.4972	9.2848	-1967	1967	142.4	144	4.197	32.8786	35.0967	4.1867	27.8433
T01	PS100/013-3	2016-07-21T14:19	77.4972	9.2848	-1967	1967	143.4	145	4.2017	32.884	35.0976	4.1913	27.8436
T01	PS100/013-3	2016-07-21T14:19	77.4972	9.2848	-1967	1967	144.4	146	4.2066	32.8897	35.0986	4.1961	27.8438
T01	PS100/013-3	2016-07-21T14:19	77.4972	9.2848	-1967	1967	145.4	147	4.205	32.8894	35.0994	4.1944	27.8446
T01	PS100/013-3	2016-07-21T14:19	77.4972	9.2848	-1967	1967	146.4	148	4.1923	32.8777	35.0985	4.1817	27.8453
T01	PS100/013-3	2016-07-21T14:19	77.4972	9.2848	-1967	1967	147.4	149	4.1829	32.8693	35.0981	4.1722	27.846
T01	PS100/013-3	2016-07-21T14:19	77.4972	9.2848	-1967	1967	148.4	150	4.1765	32.8642	35.0983	4.1658	27.8468
T01	PS100/013-3	2016-07-21T14:19	77.4972	9.2848	-1967	1967	149.4	151	4.1767	32.8656	35.0992	4.1659	27.8476
T01	PS100/013-3	2016-07-21T14:19	77.4972	9.2848	-1967	1967	150.3	152	4.2046	32.8958	35.1047	4.1937	27.8489
T01	PS100/013-3	2016-07-21T14:19	77.4972	9.2848	-1967	1967	151.3	153	4.2201	32.9129	35.1078	4.2091	27.8497
T01	PS100/013-3	2016-07-21T14:19	77.4972	9.2848	-1967	1967	152.3	154	4.2202	32.9139	35.1083	4.2091	27.8501
T01	PS100/013-3	2016-07-21T14:19	77.4972	9.2848	-1967	1967	153.3	155	4.2187	32.9131	35.1085	4.2075	27.8505
T01	PS100/013-3	2016-07-21T14:19	77.4972	9.2848	-1967	1967	154.3	156	4.2168	32.9119	35.1085	4.2056	27.8507
T01	PS100/013-3	2016-07-21T14:19	77.4972	9.2848	-1967	1967	155.3	157	4.2112	32.9071	35.1083	4.1999	27.8511
T01	PS100/013-3	2016-07-21T14:19	77.4972	9.2848	-1967	1967	156.3	158	4.208	32.9046	35.1082	4.1966	27.8514
T01	PS100/013-3	2016-07-21T14:19	77.4972	9.2848	-1967	1967	157.3	159	4.2065	32.9036	35.1081	4.1951	27.8515
T01	PS100/013-3	2016-07-21T14:19	77.4972	9.2848	-1967	1967	158.3	160	4.2019	32.9001	35.1083	4.1904	27.8522
T01	PS100/013-3	2016-07-21T14:19	77.4972	9.2848	-1967	1967	159.2	161	4.1949	32.8947	35.1088	4.1833	27.8533
T01	PS100/013-3	2016-07-21T14:19	77.4972	9.2848	-1967	1967	160.2	162	4.1909	32.8914	35.1086	4.1793	27.8536
T01	PS100/013-3	2016-07-21T14:19	77.4972	9.2848	-1967	1967	161.2	163	4.1907	32.8914	35.1083	4.179	27.8534
T01	PS100/013-3	2016-07-21T14:19	77.4972	9.2848	-1967	1967	162.2	164	4.1902	32.8913	35.1082	4.1784	27.8534
T01	PS100/013-3	2016-07-21T14:19	77.4972	9.2848	-1967	1967	163.2	165	4.1695	32.8725	35.1075	4.1577	27.855
T01	PS100/013-3	2016-07-21T14:19	77.4972	9.2848	-1967	1967	164.2	166	4.1654	32.8689	35.107	4.1535	27.8551
T01	PS100/013-3	2016-07-21T14:19	77.4972	9.2848	-1967	1967	165.2	167	4.1626	32.8667	35.1069	4.1506	27.8553
T01	PS100/013-3	2016-07-21T14:19	77.4972	9.2848	-1967	1967	166.2	168	4.1585	32.8634	35.1068	4.1465	27.8557
T01	PS100/013-3	2016-07-21T14:19	77.4972	9.2848	-1967	1967	167.2	169	4.1509	32.8568	35.1065	4.1388	27.8563
T01	PS100/013-3	2016-07-21T14:19	77.4972	9.2848	-1967	1967	168.1	170	4.1488	32.8554	35.1066	4.1366	27.8566
T01	PS100/013-3	2016-07-21T14:19	77.4972	9.2848	-1967	1967	169.1	171	4.1473	32.8545	35.1066	4.1351	27.8567
T01	PS100/013-3	2016-07-21T14:19	77.4972	9.2848	-1967	1967	170.1	172	4.146	32.8541	35.1069	4.1337	27.8571
T01	PS100/013-3	2016-07-21T14:19	77.4972	9.2848	-1967	1967	171.1	173	4.1434	32.8527	35.1075	4.131	27.8579
T01	PS100/013-3	2016-07-21T14:19	77.4972	9.2848	-1967	1967	172.1	174	4.1393	32.8493	35.1073	4.1269	27.8582
T01	PS100/013-3	2016-07-21T14:19	77.4972	9.2848	-1967	1967	173.1	175	4.1332	32.844	35.107	4.1207	27.8586
T01	PS100/013-3	2016-07-21T14:19	77.4972	9.2848	-1967	1967	174.1	176	4.1203	32.8318	35.1058	4.1077	27.859
T01	PS100/013-3	2016-07-21T14:19	77.4972	9.2848	-1967	1967	175.1	177	4.0946	32.8073	35.1036	4.082	27.86
T01	PS100/013-3	2016-07-21T14:19	77.4972	9.2848	-1967	1967	176.1	178	4.0972	32.8102	35.1037	4.0845	27.8598
T01	PS100/013-3	2016-07-21T14:19	77.4972	9.2848	-1967	1967	177	179	4.1064	32.8197	35.1046	4.0936	27.8596
T01	PS100/013-3	2016-07-21T14:19	77.4972	9.2848	-1967	1967	178	180	4.1003	32.8144	35.1043	4.0875	27.86
T01	PS100/013-3	2016-07-21T14:19	77.4972	9.2848	-1967	1967	179	181	4.1021	32.817	35.1049	4.0892	27.8603
T01	PS100/013-3	2016-07-21T14:19	77.4972	9.2848	-1967	1967	180	182	4.1011	32.8166	35.105	4.0881	27.8605
T01	PS100/013-3	2016-07-21T14:19	77.4972	9.2848	-1967	1967	181	183	4.0967	32.8127	35.1045	4.0837	27.8605
T01	PS100/013-3	2016-07-21T14:19	77.4972	9.2848	-1967	1967	182	184	4.0758	32.7926	35.1024	4.0627	27.8611
T01	PS100/013-3	2016-07-21T14:19	77.4972	9.2848	-1967	1967	183	185	4.057	32.7742	35.1001	4.0439	27.8613
T01	PS100/013-3	2016-07-21T14:19	77.4972	9.2848	-1967	1967	184	186	4.0461	32.7637	35.0988	4.0329	27.8614
T01	PS100/013-3	2016-07-21T14:19	77.4972	9.2848	-1967	1967	185	187	4.0368	32.755	35.0978	4.0236	27.8616
T01	PS100/013-3	2016-07-21T14:19	77.4972	9.2848	-1967	1967	185.9	188	4.0075	32.727	35.0953	3.9942	27.8627
T01	PS100/013-3	2016-07-21T14:19	77.4972	9.2848	-1967	1967	186.9	189	3.976	32.6962	35.0918	3.9627	27.8632
T01	PS100/013-3	2016-07-21T14:19	77.4972	9.2848	-1967	1967	187.9	190	3.9681	32.6887	35.0908	3.9548	27.8632
T01	PS100/013-3	2016-07-21T14:19	77.4972	9.2848	-1967	1967	188.9	191	3.9499	32.6712	35.0889	3.9365	27.8636
T01	PS100/013-3	2016-07-21T14:19	77.4972	9.2848	-1967	1967	189.9	192	3.9408	32.6625	35.0877	3.9274	27.8636
T01	PS100/013-3	2016-07-21T14:19	77.4972	9.2848	-1967	1967	190.9	193	3.9394	32.662	35.0881	3.9259	27.8641
T01	PS100/013-3	2016-07-21T14:19	77.4972	9.2848	-1967	1967	191.9	194	3.9454	32.6688	35.0892	3.9318	27.8644
T01	PS100/013-3	2016-07-21T14:19	77.4972	9.2848	-1967	1967	192.9	195	3.9651	32.6894	35.0921	3.9514	27.8646
T01	PS100/013-3	2016-07-21T14:19	77.4972	9.2848	-1967	1967	193.9	196	3.9701	32.6954	35.0934	3.9563	27.8651
T01	PS100/013-3	2016-07-21T14:19	77.4972	9.2848	-1967	1967	194.8	197	3.9648	32.6909	35.0931	3.951	27.8655
T01	PS100/013-3	2016-07-21T14:19	77.4972	9.2848	-1967	1967	195.8	198	3.9469	32.6735	35.091	3.933	27.8657
T01	PS100/013-3	2016-07-21T14:19	77.4972	9.2848	-1967	1967	196.8	199	3.9171	32.644	35.0872	3.9032	27.8658
T01	PS100/013-3	2016-07-21T14:19	77.4972	9.2848	-1967	1967	197.8	200	3.8986	32.6257	35.0847	3.8847	27.8657
T01	PS100/013-3	2016-07-21T14:19	77.4972	9.2848	-1967	1967	198.8	201	3.8901	32.6176	35.0836	3.8761	27.8657
T01	PS100/013-3	2016-07-21T14:19	77.4972	9.2848	-1967	1967	199.8	202	3.8687	32.5974	35.0819	3.8547	27.8666
T01	PS100/013-3	2016-07-21T14:19	77.4972	9.2848	-1967	1967	200.8	203	3.8576	32.5871	35.0809	3.8435	27.8669
T01	PS100/013-3	2016-07-21T14:19	77.4972	9.2848	-1967	1967	201.8	204	3.8561	32.5861	35.0808	3.8419	27.867
T01	PS100/013-3	2016-07-21T14:19	77.4972	9.2848	-1967	1967	202.7	205	3.8557	32.5862	35.0808	3.8415	27.8671
T01	PS100/013-3	2016-07-21T14:19	77.4972	9.2848	-1967	1967	203.7	206	3.8718	32.6035	35.0836	3.8575	27.8676
T01	PS100/013-3	2016-07-21T14:19	77.4972	9.2848	-1967	1967	204.7	207	3.8706	32.6031	35.0839	3.8562	27.868
T01	PS100/013-3	2016-07-21T14:19	77.4972	9.2848	-1967	1967	205.7	208	3.8678	32.6015	35.0845	3.8533	27.8688
T01	PS100/013-3	2016-07-21T14:19	77.4972	9.2848	-1967	1967	206.7	209	3.8546	32.5894	35.0836	3.8401	27.8694
T01	PS100/013-3	2016-07-21T14:19	77.4972	9.2848	-1967	1967	207.7	210	3.8572	32.5926	35.0841	3.8426	27.8696
T01	PS100/013-3	2016-07-21T14:19	77.4972	9.2848	-1967	1967	208.7	211	3.8687	32.6056	35.0867	3.854	27.8705
T01	PS100/013-3	2016-07-21T14:19	77.4972	9.2848	-1967	1967	209.7	212	3.8702	32.6089	35.0885	3.8554	27.8717
T01	PS100/013-3	2016-07-21T14:19	77.4972	9.2848	-1967	1967	210.7	213	3.8652	32.6048	35.0884	3.8504	27.8722
T01	PS100/013-3	2016-07-21T14:19	77.4972	9.2848	-1967	1967	211.6	214	3.861	32.6011	35.088	3.8461	27.8723
T01	PS100/013-3	2016-07-21T14:19	77.4972	9.2848	-1967	1967	212.6	215	3.8615	32.602	35.088	3.8465	27.8723
T01	PS100/013-3	2016-07-21T14:19	77.4972	9.2848	-1967	1967	213.6	216	3.8576	32.5984	35.0873	3.8426	27.8721
T01	PS100/013-3	2016-07-21T14:19	77.4972	9.2848	-1967	1967	214.6	217	3.8498	32.591	35.0863	3.8347	27.8721
T01	PS100/013-3	2016-07-21T14:19	77.4972	9.2848	-1967	1967	215.6	218	3.8314	32.5733	35.0843	3.8163	27.8724
T01	PS100/013-3	2016-07-21T14:19	77.4972	9.2848	-1967	1967	216.6	219	3.8188	32.5611	35.0827	3.8036	27.8725
T01	PS100/013-3	2016-07-21T14:19	77.4972	9.2848	-1967	1967	217.6	220	3.8178	32.5604	35.0824	3.8026	27.8723
T01	PS100/013-3	2016-07-21T14:19	77.4972	9.2848	-1967	1967	218.6	221	3.8101	32.5535	35.0819	3.7948	27.8727
T01	PS100/013-3	2016-07-21T14:19	77.4972	9.2848	-1967	1967	219.6	222	3.8	32.5443	35.0812	3.7847	27.8732
T01	PS100/013-3	2016-07-21T14:19	77.4972	9.2848	-1967	1967	220.5	223	3.7872	32.5323	35.08	3.7718	27.8736
T01	PS100/013-3	2016-07-21T14:19	77.4972	9.2848	-1967	1967	221.5	224	3.7774	32.5232	35.0791	3.762	27.8739
T01	PS100/013-3	2016-07-21T14:19	77.4972	9.2848	-1967	1967	222.5	225	3.7771	32.5231	35.0787	3.7616	27.8736
T01	PS100/013-3	2016-07-21T14:19	77.4972	9.2848	-1967	1967	223.5	226	3.7809	32.5277	35.0796	3.7653	27.8739
T01	PS100/013-3	2016-07-21T14:19	77.4972	9.2848	-1967	1967	224.5	227	3.7829	32.5302	35.0799	3.7672	27.874
T01	PS100/013-3	2016-07-21T14:19	77.4972	9.2848	-1967	1967	225.5	228	3.7866	32.5347	35.0808	3.7709	27.8743
T01	PS100/013-3	2016-07-21T14:19	77.4972	9.2848	-1967	1967	226.5	229	3.7986	32.5479	35.0831	3.7828	27.8749
T01	PS100/013-3	2016-07-21T14:19	77.4972	9.2848	-1967	1967	227.5	230	3.801	32.5512	35.084	3.7851	27.8754
T01	PS100/013-3	2016-07-21T14:19	77.4972	9.2848	-1967	1967	228.4	231	3.801	32.5517	35.084	3.785	27.8754
T01	PS100/013-3	2016-07-21T14:19	77.4972	9.2848	-1967	1967	229.4	232	3.8007	32.552	35.0842	3.7846	27.8756
T01	PS100/013-3	2016-07-21T14:19	77.4972	9.2848	-1967	1967	230.4	233	3.8044	32.5569	35.0855	3.7883	27.8763
T01	PS100/013-3	2016-07-21T14:19	77.4972	9.2848	-1967	1967	231.4	234	3.8022	32.5559	35.0861	3.786	27.877
T01	PS100/013-3	2016-07-21T14:19	77.4972	9.2848	-1967	1967	232.4	235	3.8024	32.5573	35.087	3.7861	27.8777
T01	PS100/013-3	2016-07-21T14:19	77.4972	9.2848	-1967	1967	233.4	236	3.8057	32.5614	35.0878	3.7894	27.878
T01	PS100/013-3	2016-07-21T14:19	77.4972	9.2848	-1967	1967	234.4	237	3.8061	32.5624	35.0881	3.7897	27.8782
T01	PS100/013-3	2016-07-21T14:19	77.4972	9.2848	-1967	1967	235.4	238	3.8048	32.5618	35.0882	3.7883	27.8784
T01	PS100/013-3	2016-07-21T14:19	77.4972	9.2848	-1967	1967	236.4	239	3.8032	32.5607	35.0881	3.7866	27.8785
T01	PS100/013-3	2016-07-21T14:19	77.4972	9.2848	-1967	1967	237.3	240	3.798	32.5564	35.0879	3.7814	27.8789
T01	PS100/013-3	2016-07-21T14:19	77.4972	9.2848	-1967	1967	238.3	241	3.796	32.555	35.0879	3.7793	27.8791
T01	PS100/013-3	2016-07-21T14:19	77.4972	9.2848	-1967	1967	239.3	242	3.7929	32.5526	35.0878	3.7761	27.8794
T01	PS100/013-3	2016-07-21T14:19	77.4972	9.2848	-1967	1967	240.3	243	3.7921	32.5524	35.0879	3.7753	27.8795
T01	PS100/013-3	2016-07-21T14:19	77.4972	9.2848	-1967	1967	241.3	244	3.7896	32.5506	35.0878	3.7727	27.8797
T01	PS100/013-3	2016-07-21T14:19	77.4972	9.2848	-1967	1967	242.3	245	3.786	32.5477	35.0877	3.769	27.88
T01	PS100/013-3	2016-07-21T14:19	77.4972	9.2848	-1967	1967	243.3	246	3.7835	32.5462	35.088	3.7665	27.8805
T01	PS100/013-3	2016-07-21T14:19	77.4972	9.2848	-1967	1967	244.3	247	3.7779	32.542	35.0885	3.7608	27.8815
T01	PS100/013-3	2016-07-21T14:19	77.4972	9.2848	-1967	1967	245.3	248	3.775	32.5398	35.0884	3.7579	27.8817
T01	PS100/013-3	2016-07-21T14:19	77.4972	9.2848	-1967	1967	246.2	249	3.7673	32.533	35.088	3.7501	27.8822
T01	PS100/013-3	2016-07-21T14:19	77.4972	9.2848	-1967	1967	247.2	250	3.7625	32.5286	35.0873	3.7452	27.8821
T01	PS100/013-3	2016-07-21T14:19	77.4972	9.2848	-1967	1967	248.2	251	3.761	32.5276	35.0872	3.7437	27.8822
T01	PS100/013-3	2016-07-21T14:19	77.4972	9.2848	-1967	1967	249.2	252	3.7606	32.5278	35.0873	3.7432	27.8823
T01	PS100/013-3	2016-07-21T14:19	77.4972	9.2848	-1967	1967	250.2	253	3.7546	32.5228	35.0872	3.7371	27.8829
T01	PS100/013-3	2016-07-21T14:19	77.4972	9.2848	-1967	1967	251.2	254	3.7479	32.5174	35.0874	3.7304	27.8837
T01	PS100/013-3	2016-07-21T14:19	77.4972	9.2848	-1967	1967	252.2	255	3.7471	32.5174	35.0877	3.7295	27.884
T01	PS100/013-3	2016-07-21T14:19	77.4972	9.2848	-1967	1967	253.2	256	3.7451	32.5161	35.0878	3.7274	27.8843
T01	PS100/013-3	2016-07-21T14:19	77.4972	9.2848	-1967	1967	254.1	257	3.7402	32.5121	35.0877	3.7225	27.8848
T01	PS100/013-3	2016-07-21T14:19	77.4972	9.2848	-1967	1967	255.1	258	3.7372	32.51	35.0878	3.7194	27.8852
T01	PS100/013-3	2016-07-21T14:19	77.4972	9.2848	-1967	1967	256.1	259	3.7315	32.5052	35.0877	3.7137	27.8857
T01	PS100/013-3	2016-07-21T14:19	77.4972	9.2848	-1967	1967	257.1	260	3.7175	32.4922	35.0866	3.6996	27.8862
T01	PS100/013-3	2016-07-21T14:19	77.4972	9.2848	-1967	1967	258.1	261	3.7061	32.4819	35.0859	3.6882	27.8868
T01	PS100/013-3	2016-07-21T14:19	77.4972	9.2848	-1967	1967	259.1	262	3.712	32.4886	35.0871	3.694	27.8872
T01	PS100/013-3	2016-07-21T14:19	77.4972	9.2848	-1967	1967	260.1	263	3.7107	32.4886	35.0879	3.6926	27.888
T01	PS100/013-3	2016-07-21T14:19	77.4972	9.2848	-1967	1967	261.1	264	3.7058	32.4843	35.0875	3.6877	27.8881
T01	PS100/013-3	2016-07-21T14:19	77.4972	9.2848	-1967	1967	262.1	265	3.6985	32.4779	35.0871	3.6803	27.8886
T01	PS100/013-3	2016-07-21T14:19	77.4972	9.2848	-1967	1967	263	266	3.6668	32.448	35.0848	3.6486	27.8899
T01	PS100/013-3	2016-07-21T14:19	77.4972	9.2848	-1967	1967	264	267	3.6567	32.4386	35.0838	3.6385	27.8902
T01	PS100/013-3	2016-07-21T14:19	77.4972	9.2848	-1967	1967	265	268	3.6522	32.4343	35.083	3.6339	27.89
T01	PS100/013-3	2016-07-21T14:19	77.4972	9.2848	-1967	1967	266	269	3.652	32.4345	35.0829	3.6336	27.8899
T01	PS100/013-3	2016-07-21T14:19	77.4972	9.2848	-1967	1967	267	270	3.6456	32.4288	35.0824	3.6272	27.8902
T01	PS100/013-3	2016-07-21T14:19	77.4972	9.2848	-1967	1967	268	271	3.6369	32.421	35.0818	3.6184	27.8906
T01	PS100/013-3	2016-07-21T14:19	77.4972	9.2848	-1967	1967	269	272	3.6386	32.4233	35.0822	3.62	27.8908
T01	PS100/013-3	2016-07-21T14:19	77.4972	9.2848	-1967	1967	270	273	3.6371	32.4224	35.0822	3.6185	27.8909
T01	PS100/013-3	2016-07-21T14:19	77.4972	9.2848	-1967	1967	270.9	274	3.6258	32.4121	35.0814	3.6071	27.8914
T01	PS100/013-3	2016-07-21T14:19	77.4972	9.2848	-1967	1967	271.9	275	3.6097	32.3971	35.0802	3.591	27.8921
T01	PS100/013-3	2016-07-21T14:19	77.4972	9.2848	-1967	1967	272.9	276	3.5935	32.3819	35.0788	3.5748	27.8926
T01	PS100/013-3	2016-07-21T14:19	77.4972	9.2848	-1967	1967	273.9	277	3.5923	32.381	35.0784	3.5735	27.8924
T01	PS100/013-3	2016-07-21T14:19	77.4972	9.2848	-1967	1967	274.9	278	3.5841	32.3738	35.0781	3.5652	27.893
T01	PS100/013-3	2016-07-21T14:19	77.4972	9.2848	-1967	1967	275.9	279	3.5768	32.3672	35.0774	3.5579	27.8932
T01	PS100/013-3	2016-07-21T14:19	77.4972	9.2848	-1967	1967	276.9	280	3.5534	32.3456	35.0761	3.5345	27.8945
T01	PS100/013-3	2016-07-21T14:19	77.4972	9.2848	-1967	1967	277.9	281	3.5419	32.3349	35.0751	3.5229	27.8948
T01	PS100/013-3	2016-07-21T14:19	77.4972	9.2848	-1967	1967	278.9	282	3.5407	32.3341	35.0748	3.5217	27.8947
T01	PS100/013-3	2016-07-21T14:19	77.4972	9.2848	-1967	1967	279.8	283	3.5372	32.3314	35.0748	3.5181	27.895
T01	PS100/013-3	2016-07-21T14:19	77.4972	9.2848	-1967	1967	280.8	284	3.5254	32.3207	35.0741	3.5063	27.8957
T01	PS100/013-3	2016-07-21T14:19	77.4972	9.2848	-1967	1967	281.8	285	3.5212	32.317	35.0736	3.502	27.8957
T01	PS100/013-3	2016-07-21T14:19	77.4972	9.2848	-1967	1967	282.8	286	3.5287	32.3253	35.075	3.5094	27.8961
T01	PS100/013-3	2016-07-21T14:19	77.4972	9.2848	-1967	1967	283.8	287	3.5464	32.3447	35.0787	3.527	27.8973
T01	PS100/013-3	2016-07-21T14:19	77.4972	9.2848	-1967	1967	284.8	288	3.4969	32.2969	35.0739	3.4775	27.8983
T01	PS100/013-3	2016-07-21T14:19	77.4972	9.2848	-1967	1967	285.8	289	3.495	32.2951	35.0732	3.4756	27.898
T01	PS100/013-3	2016-07-21T14:19	77.4972	9.2848	-1967	1967	286.8	290	3.4978	32.2986	35.0739	3.4783	27.8983
T01	PS100/013-3	2016-07-21T14:19	77.4972	9.2848	-1967	1967	287.7	291	3.5061	32.3082	35.076	3.4865	27.8991
T01	PS100/013-3	2016-07-21T14:19	77.4972	9.2848	-1967	1967	288.7	292	3.5067	32.3098	35.0767	3.487	27.8996
T01	PS100/013-3	2016-07-21T14:19	77.4972	9.2848	-1967	1967	289.7	293	3.5077	32.3115	35.0771	3.488	27.8999
T01	PS100/013-3	2016-07-21T14:19	77.4972	9.2848	-1967	1967	290.7	294	3.5141	32.3188	35.0785	3.4943	27.9004
T01	PS100/013-3	2016-07-21T14:19	77.4972	9.2848	-1967	1967	291.7	295	3.5136	32.3188	35.0785	3.4937	27.9004
T01	PS100/013-3	2016-07-21T14:19	77.4972	9.2848	-1967	1967	292.7	296	3.5075	32.3136	35.0782	3.4876	27.9008
T01	PS100/013-3	2016-07-21T14:19	77.4972	9.2848	-1967	1967	293.7	297	3.5023	32.309	35.0777	3.4823	27.9009
T01	PS100/013-3	2016-07-21T14:19	77.4972	9.2848	-1967	1967	294.7	298	3.4989	32.3062	35.0775	3.4788	27.9011
T01	PS100/013-3	2016-07-21T14:19	77.4972	9.2848	-1967	1967	295.6	299	3.4934	32.3013	35.077	3.4733	27.9012
T01	PS100/013-3	2016-07-21T14:19	77.4972	9.2848	-1967	1967	296.6	300	3.4819	32.2908	35.0761	3.4617	27.9017
T01	PS100/013-3	2016-07-21T14:19	77.4972	9.2848	-1967	1967	297.6	301	3.454	32.2646	35.0741	3.4338	27.9028
T01	PS100/013-3	2016-07-21T14:19	77.4972	9.2848	-1967	1967	298.6	302	3.4237	32.2359	35.0716	3.4035	27.9038
T01	PS100/013-3	2016-07-21T14:19	77.4972	9.2848	-1967	1967	299.6	303	3.4031	32.2167	35.0701	3.3829	27.9046
T01	PS100/013-3	2016-07-21T14:19	77.4972	9.2848	-1967	1967	300.6	304	3.3893	32.2038	35.0688	3.3691	27.9049
T01	PS100/013-3	2016-07-21T14:19	77.4972	9.2848	-1967	1967	301.6	305	3.3795	32.1948	35.068	3.3593	27.9053
T01	PS100/013-3	2016-07-21T14:19	77.4972	9.2848	-1967	1967	302.6	306	3.3674	32.1838	35.0672	3.3471	27.9058
T01	PS100/013-3	2016-07-21T14:19	77.4972	9.2848	-1967	1967	303.6	307	3.3502	32.168	35.0661	3.3299	27.9066
T01	PS100/013-3	2016-07-21T14:19	77.4972	9.2848	-1967	1967	304.5	308	3.3331	32.1523	35.065	3.3128	27.9074
T01	PS100/013-3	2016-07-21T14:19	77.4972	9.2848	-1967	1967	305.5	309	3.3011	32.1224	35.0629	3.2808	27.9088
T01	PS100/013-3	2016-07-21T14:19	77.4972	9.2848	-1967	1967	306.5	310	3.2862	32.1083	35.0613	3.2658	27.909
T01	PS100/013-3	2016-07-21T14:19	77.4972	9.2848	-1967	1967	307.5	311	3.264	32.0876	35.0597	3.2436	27.9098
T01	PS100/013-3	2016-07-21T14:19	77.4972	9.2848	-1967	1967	308.5	312	3.2459	32.0707	35.0582	3.2255	27.9104
T01	PS100/013-3	2016-07-21T14:19	77.4972	9.2848	-1967	1967	309.5	313	3.2156	32.043	35.0568	3.1952	27.9121
T01	PS100/013-3	2016-07-21T14:19	77.4972	9.2848	-1967	1967	310.5	314	3.1738	32.0041	35.0543	3.1535	27.9141
T01	PS100/013-3	2016-07-21T14:19	77.4972	9.2848	-1967	1967	311.5	315	3.1529	31.9843	35.0523	3.1325	27.9145
T01	PS100/013-3	2016-07-21T14:19	77.4972	9.2848	-1967	1967	312.4	316	3.1401	31.9723	35.051	3.1197	27.9147
T01	PS100/013-3	2016-07-21T14:19	77.4972	9.2848	-1967	1967	313.4	317	3.1321	31.9653	35.0506	3.1117	27.9151
T01	PS100/013-3	2016-07-21T14:19	77.4972	9.2848	-1967	1967	314.4	318	3.1258	31.9596	35.0499	3.1053	27.9151
T01	PS100/013-3	2016-07-21T14:19	77.4972	9.2848	-1967	1967	315.4	319	3.1179	31.9525	35.0493	3.0974	27.9154
T01	PS100/013-3	2016-07-21T14:19	77.4972	9.2848	-1967	1967	316.4	320	3.1108	31.9462	35.0488	3.0902	27.9157
T01	PS100/013-3	2016-07-21T14:19	77.4972	9.2848	-1967	1967	317.4	321	3.0994	31.9358	35.0479	3.0788	27.916
T01	PS100/013-3	2016-07-21T14:19	77.4972	9.2848	-1967	1967	318.4	322	3.0754	31.9133	35.046	3.0548	27.9168
T01	PS100/013-3	2016-07-21T14:19	77.4972	9.2848	-1967	1967	319.4	323	3.0309	31.871	35.0421	3.0103	27.9178
T01	PS100/013-3	2016-07-21T14:19	77.4972	9.2848	-1967	1967	320.3	324	2.9684	31.8112	35.0364	2.9479	27.919
T01	PS100/013-3	2016-07-21T14:19	77.4972	9.2848	-1967	1967	321.3	325	2.9509	31.7941	35.0339	2.9304	27.9187
T01	PS100/013-3	2016-07-21T14:19	77.4972	9.2848	-1967	1967	322.3	326	2.9488	31.7923	35.0335	2.9282	27.9185
T01	PS100/013-3	2016-07-21T14:19	77.4972	9.2848	-1967	1967	323.3	327	2.9779	31.8237	35.0397	2.9572	27.9208
T01	PS100/013-3	2016-07-21T14:19	77.4972	9.2848	-1967	1967	324.3	328	2.9967	31.8449	35.0446	2.9759	27.923
T01	PS100/013-3	2016-07-21T14:19	77.4972	9.2848	-1967	1967	325.3	329	3.0122	31.8616	35.0476	2.9913	27.924
T01	PS100/013-3	2016-07-21T14:19	77.4972	9.2848	-1967	1967	326.3	330	3.0126	31.864	35.0495	2.9916	27.9255
T01	PS100/013-3	2016-07-21T14:19	77.4972	9.2848	-1967	1967	327.3	331	2.9983	31.8514	35.0491	2.9773	27.9265
T01	PS100/013-3	2016-07-21T14:19	77.4972	9.2848	-1967	1967	328.3	332	2.9726	31.8287	35.0488	2.9516	27.9286
T01	PS100/013-3	2016-07-21T14:19	77.4972	9.2848	-1967	1967	329.2	333	2.9585	31.816	35.048	2.9375	27.9293
T01	PS100/013-3	2016-07-21T14:19	77.4972	9.2848	-1967	1967	330.2	334	2.9507	31.8091	35.0475	2.9296	27.9296
T01	PS100/013-3	2016-07-21T14:19	77.4972	9.2848	-1967	1967	331.2	335	2.9312	31.7918	35.047	2.9101	27.931
T01	PS100/013-3	2016-07-21T14:19	77.4972	9.2848	-1967	1967	332.2	336	2.9282	31.7891	35.0464	2.907	27.9308
T01	PS100/013-3	2016-07-21T14:19	77.4972	9.2848	-1967	1967	333.2	337	2.9267	31.7882	35.0464	2.9055	27.9309
T01	PS100/013-3	2016-07-21T14:19	77.4972	9.2848	-1967	1967	334.2	338	2.9215	31.7839	35.0462	2.9002	27.9313
T01	PS100/013-3	2016-07-21T14:19	77.4972	9.2848	-1967	1967	335.2	339	2.9128	31.7762	35.0457	2.8915	27.9317
T01	PS100/013-3	2016-07-21T14:19	77.4972	9.2848	-1967	1967	336.2	340	2.9064	31.7707	35.0453	2.885	27.9319
T01	PS100/013-3	2016-07-21T14:19	77.4972	9.2848	-1967	1967	337.1	341	2.8625	31.7306	35.0434	2.8412	27.9344
T01	PS100/013-3	2016-07-21T14:19	77.4972	9.2848	-1967	1967	338.1	342	2.8284	31.6986	35.0407	2.8071	27.9354
T01	PS100/013-3	2016-07-21T14:19	77.4972	9.2848	-1967	1967	339.1	343	2.8264	31.6968	35.0402	2.8051	27.9351
T01	PS100/013-3	2016-07-21T14:19	77.4972	9.2848	-1967	1967	340.1	344	2.82	31.6914	35.0399	2.7986	27.9355
T01	PS100/013-3	2016-07-21T14:19	77.4972	9.2848	-1967	1967	341.1	345	2.813	31.6854	35.0396	2.7916	27.9359
T01	PS100/013-3	2016-07-21T14:19	77.4972	9.2848	-1967	1967	342.1	346	2.7848	31.6599	35.0385	2.7634	27.9375
T01	PS100/013-3	2016-07-21T14:19	77.4972	9.2848	-1967	1967	343.1	347	2.7625	31.6395	35.0372	2.7411	27.9385
T01	PS100/013-3	2016-07-21T14:19	77.4972	9.2848	-1967	1967	344.1	348	2.7538	31.6315	35.0363	2.7323	27.9386
T01	PS100/013-3	2016-07-21T14:19	77.4972	9.2848	-1967	1967	345	349	2.7279	31.6081	35.0352	2.7064	27.94
T01	PS100/013-3	2016-07-21T14:19	77.4972	9.2848	-1967	1967	346	350	2.7192	31.6004	35.0346	2.6977	27.9403
T01	PS100/013-3	2016-07-21T14:19	77.4972	9.2848	-1967	1967	347	351	2.7107	31.5929	35.0341	2.6892	27.9407
T01	PS100/013-3	2016-07-21T14:19	77.4972	9.2848	-1967	1967	348	352	2.7074	31.5904	35.0341	2.6858	27.941
T01	PS100/013-3	2016-07-21T14:19	77.4972	9.2848	-1967	1967	349	353	2.7031	31.587	35.034	2.6815	27.9413
T01	PS100/013-3	2016-07-21T14:19	77.4972	9.2848	-1967	1967	350	354	2.6973	31.5821	35.0338	2.6756	27.9416
T01	PS100/013-3	2016-07-21T14:19	77.4972	9.2848	-1967	1967	351	355	2.6911	31.577	35.0337	2.6694	27.9421
T01	PS100/013-3	2016-07-21T14:19	77.4972	9.2848	-1967	1967	352	356	2.6861	31.5731	35.0338	2.6643	27.9426
T01	PS100/013-3	2016-07-21T14:19	77.4972	9.2848	-1967	1967	352.9	357	2.6665	31.5563	35.0339	2.6447	27.9445
T01	PS100/013-3	2016-07-21T14:19	77.4972	9.2848	-1967	1967	353.9	358	2.6531	31.5446	35.0336	2.6313	27.9454
T01	PS100/013-3	2016-07-21T14:19	77.4972	9.2848	-1967	1967	354.9	359	2.6484	31.5417	35.0346	2.6265	27.9466
T01	PS100/013-3	2016-07-21T14:19	77.4972	9.2848	-1967	1967	355.9	360	2.6549	31.5501	35.0373	2.633	27.9482
T01	PS100/013-3	2016-07-21T14:19	77.4972	9.2848	-1967	1967	356.9	361	2.6579	31.5542	35.0385	2.6359	27.9489
T01	PS100/013-3	2016-07-21T14:19	77.4972	9.2848	-1967	1967	357.9	362	2.6611	31.5586	35.0398	2.639	27.9497
T01	PS100/013-3	2016-07-21T14:19	77.4972	9.2848	-1967	1967	358.9	363	2.6701	31.5687	35.0419	2.6479	27.9506
T01	PS100/013-3	2016-07-21T14:19	77.4972	9.2848	-1967	1967	359.9	364	2.6884	31.5876	35.0447	2.6661	27.9512
T01	PS100/013-3	2016-07-21T14:19	77.4972	9.2848	-1967	1967	360.9	365	2.7009	31.601	35.0469	2.6785	27.9519
T01	PS100/013-3	2016-07-21T14:19	77.4972	9.2848	-1967	1967	361.8	366	2.737	31.638	35.0525	2.7144	27.9531
T01	PS100/013-3	2016-07-21T14:19	77.4972	9.2848	-1967	1967	362.8	367	2.7216	31.6249	35.0526	2.699	27.9546
T01	PS100/013-3	2016-07-21T14:19	77.4972	9.2848	-1967	1967	363.8	368	2.6948	31.5998	35.0504	2.6722	27.9552
T01	PS100/013-3	2016-07-21T14:19	77.4972	9.2848	-1967	1967	364.8	369	2.6705	31.5772	35.0486	2.6479	27.9559
T01	PS100/013-3	2016-07-21T14:19	77.4972	9.2848	-1967	1967	365.8	370	2.6643	31.5715	35.0478	2.6417	27.9558
T01	PS100/013-3	2016-07-21T14:19	77.4972	9.2848	-1967	1967	366.8	371	2.6567	31.5646	35.047	2.634	27.9559
T01	PS100/013-3	2016-07-21T14:19	77.4972	9.2848	-1967	1967	367.8	372	2.6443	31.5528	35.0455	2.6216	27.9558
T01	PS100/013-3	2016-07-21T14:19	77.4972	9.2848	-1967	1967	368.8	373	2.5767	31.4899	35.0411	2.5542	27.9582
T01	PS100/013-3	2016-07-21T14:19	77.4972	9.2848	-1967	1967	369.7	374	2.545	31.4594	35.0376	2.5225	27.9581
T01	PS100/013-3	2016-07-21T14:19	77.4972	9.2848	-1967	1967	370.7	375	2.4542	31.3736	35.0302	2.4319	27.96
T01	PS100/013-3	2016-07-21T14:19	77.4972	9.2848	-1967	1967	371.7	376	2.4068	31.3277	35.0247	2.3846	27.9597
T01	PS100/013-3	2016-07-21T14:19	77.4972	9.2848	-1967	1967	372.7	377	2.2725	31.1999	35.0126	2.2506	27.9613
T01	PS100/013-3	2016-07-21T14:19	77.4972	9.2848	-1967	1967	373.7	378	2.2611	31.1882	35.01	2.2392	27.9602
T01	PS100/013-3	2016-07-21T14:19	77.4972	9.2848	-1967	1967	374.7	379	2.2394	31.1675	35.0075	2.2175	27.96
T01	PS100/013-3	2016-07-21T14:19	77.4972	9.2848	-1967	1967	375.7	380	2.2144	31.1449	35.0062	2.1925	27.961
T01	PS100/013-3	2016-07-21T14:19	77.4972	9.2848	-1967	1967	376.7	381	2.1893	31.1219	35.0045	2.1675	27.9617
T01	PS100/013-3	2016-07-21T14:19	77.4972	9.2848	-1967	1967	377.6	382	2.1729	31.1072	35.0036	2.151	27.9623
T01	PS100/013-3	2016-07-21T14:19	77.4972	9.2848	-1967	1967	378.6	383	2.1572	31.0935	35.0032	2.1353	27.9633
T01	PS100/013-3	2016-07-21T14:19	77.4972	9.2848	-1967	1967	379.6	384	2.1133	31.0539	35.0015	2.0915	27.9655
T01	PS100/013-3	2016-07-21T14:19	77.4972	9.2848	-1967	1967	380.6	385	2.0978	31.0398	35.0004	2.076	27.9659
T01	PS100/013-3	2016-07-21T14:19	77.4972	9.2848	-1967	1967	381.6	386	2.0912	31.0342	35	2.0694	27.9661
T01	PS100/013-3	2016-07-21T14:19	77.4972	9.2848	-1967	1967	382.6	387	2.0887	31.0324	35	2.0668	27.9663
T01	PS100/013-3	2016-07-21T14:19	77.4972	9.2848	-1967	1967	383.6	388	2.084	31.0288	35.0001	2.0621	27.9668
T01	PS100/013-3	2016-07-21T14:19	77.4972	9.2848	-1967	1967	384.6	389	2.0802	31.0259	35.0001	2.0582	27.9671
T01	PS100/013-3	2016-07-21T14:19	77.4972	9.2848	-1967	1967	385.5	390	2.0768	31.0234	35.0001	2.0548	27.9674
T01	PS100/013-3	2016-07-21T14:19	77.4972	9.2848	-1967	1967	386.5	391	2.0742	31.0216	35.0001	2.0521	27.9676
T01	PS100/013-3	2016-07-21T14:19	77.4972	9.2848	-1967	1967	387.5	392	2.0707	31.019	35.0002	2.0486	27.968
T01	PS100/013-3	2016-07-21T14:19	77.4972	9.2848	-1967	1967	388.5	393	2.0655	31.0147	35	2.0433	27.9682
T01	PS100/013-3	2016-07-21T14:19	77.4972	9.2848	-1967	1967	389.5	394	2.0577	31.0083	35	2.0355	27.9689
T01	PS100/013-3	2016-07-21T14:19	77.4972	9.2848	-1967	1967	390.5	395	2.0402	30.9927	34.9991	2.018	27.9696
T01	PS100/013-3	2016-07-21T14:19	77.4972	9.2848	-1967	1967	391.5	396	2.0184	30.9732	34.9982	1.9962	27.9706
T01	PS100/013-3	2016-07-21T14:19	77.4972	9.2848	-1967	1967	392.5	397	1.9997	30.9564	34.9971	1.9775	27.9712
T01	PS100/013-3	2016-07-21T14:19	77.4972	9.2848	-1967	1967	393.4	398	1.9766	30.9356	34.996	1.9544	27.9722
T01	PS100/013-3	2016-07-21T14:19	77.4972	9.2848	-1967	1967	394.4	399	1.9587	30.9196	34.995	1.9365	27.9728
T01	PS100/013-3	2016-07-21T14:19	77.4972	9.2848	-1967	1967	395.4	400	1.9568	30.9181	34.9947	1.9346	27.9727
T01	PS100/013-3	2016-07-21T14:19	77.4972	9.2848	-1967	1967	396.4	401	1.9122	30.8786	34.9937	1.8901	27.9754
T01	PS100/013-3	2016-07-21T14:19	77.4972	9.2848	-1967	1967	397.4	402	1.9014	30.8688	34.9927	1.8792	27.9755
T01	PS100/013-3	2016-07-21T14:19	77.4972	9.2848	-1967	1967	398.4	403	1.9005	30.8683	34.9925	1.8783	27.9754
T01	PS100/013-3	2016-07-21T14:19	77.4972	9.2848	-1967	1967	399.4	404	1.8986	30.8669	34.9923	1.8763	27.9754
T01	PS100/013-3	2016-07-21T14:19	77.4972	9.2848	-1967	1967	400.4	405	1.8965	30.8656	34.9924	1.8742	27.9756
T01	PS100/013-3	2016-07-21T14:19	77.4972	9.2848	-1967	1967	401.3	406	1.8902	30.8604	34.9923	1.8678	27.9761
T01	PS100/013-3	2016-07-21T14:19	77.4972	9.2848	-1967	1967	402.3	407	1.8716	30.8442	34.9919	1.8492	27.9772
T01	PS100/013-3	2016-07-21T14:19	77.4972	9.2848	-1967	1967	403.3	408	1.8204	30.7982	34.9899	1.7982	27.9796
T01	PS100/013-3	2016-07-21T14:19	77.4972	9.2848	-1967	1967	404.3	409	1.7938	30.7739	34.9881	1.7716	27.9802
T01	PS100/013-3	2016-07-21T14:19	77.4972	9.2848	-1967	1967	405.3	410	1.7739	30.756	34.987	1.7517	27.9809
T01	PS100/013-3	2016-07-21T14:19	77.4972	9.2848	-1967	1967	406.3	411	1.7524	30.7365	34.9856	1.7302	27.9814
T01	PS100/013-3	2016-07-21T14:19	77.4972	9.2848	-1967	1967	407.3	412	1.736	30.7218	34.9846	1.7138	27.9818
T01	PS100/013-3	2016-07-21T14:19	77.4972	9.2848	-1967	1967	408.3	413	1.7174	30.7051	34.9836	1.6952	27.9825
T01	PS100/013-3	2016-07-21T14:19	77.4972	9.2848	-1967	1967	409.2	414	1.7015	30.6906	34.9823	1.6793	27.9826
T01	PS100/013-3	2016-07-21T14:19	77.4972	9.2848	-1967	1967	410.2	415	1.6895	30.6799	34.9815	1.6673	27.9829
T01	PS100/013-3	2016-07-21T14:19	77.4972	9.2848	-1967	1967	411.2	416	1.6703	30.6626	34.9803	1.6481	27.9834
T01	PS100/013-3	2016-07-21T14:19	77.4972	9.2848	-1967	1967	412.2	417	1.6436	30.6383	34.9785	1.6214	27.984
T01	PS100/013-3	2016-07-21T14:19	77.4972	9.2848	-1967	1967	413.2	418	1.6247	30.621	34.977	1.6025	27.9842
T01	PS100/013-3	2016-07-21T14:19	77.4972	9.2848	-1967	1967	414.2	419	1.6149	30.6123	34.9763	1.5927	27.9844
T01	PS100/013-3	2016-07-21T14:19	77.4972	9.2848	-1967	1967	415.2	420	1.6065	30.6051	34.9759	1.5843	27.9847
T01	PS100/013-3	2016-07-21T14:19	77.4972	9.2848	-1967	1967	416.2	421	1.5876	30.5883	34.975	1.5654	27.9854
T01	PS100/013-3	2016-07-21T14:19	77.4972	9.2848	-1967	1967	417.1	422	1.5804	30.5822	34.9746	1.5582	27.9856
T01	PS100/013-3	2016-07-21T14:19	77.4972	9.2848	-1967	1967	418.1	423	1.571	30.5741	34.9742	1.5488	27.986
T01	PS100/013-3	2016-07-21T14:19	77.4972	9.2848	-1967	1967	419.1	424	1.5683	30.5719	34.9739	1.546	27.9859
T01	PS100/013-3	2016-07-21T14:19	77.4972	9.2848	-1967	1967	420.1	425	1.5523	30.5582	34.9737	1.53	27.9869
T01	PS100/013-3	2016-07-21T14:19	77.4972	9.2848	-1967	1967	421.1	426	1.5155	30.5252	34.972	1.4933	27.9883
T01	PS100/013-3	2016-07-21T14:19	77.4972	9.2848	-1967	1967	422.1	427	1.4997	30.5111	34.9711	1.4775	27.9887
T01	PS100/013-3	2016-07-21T14:19	77.4972	9.2848	-1967	1967	423.1	428	1.4926	30.5049	34.9705	1.4703	27.9888
T01	PS100/013-3	2016-07-21T14:19	77.4972	9.2848	-1967	1967	424.1	429	1.4725	30.4871	34.9696	1.4503	27.9895
T01	PS100/013-3	2016-07-21T14:19	77.4972	9.2848	-1967	1967	425	430	1.4523	30.4692	34.9687	1.4301	27.9903
T01	PS100/013-3	2016-07-21T14:19	77.4972	9.2848	-1967	1967	426	431	1.4325	30.4515	34.9676	1.4103	27.9908
T01	PS100/013-3	2016-07-21T14:19	77.4972	9.2848	-1967	1967	427	432	1.395	30.4183	34.9665	1.3729	27.9927
T01	PS100/013-3	2016-07-21T14:19	77.4972	9.2848	-1967	1967	428	433	1.3707	30.3965	34.9651	1.3486	27.9933
T01	PS100/013-3	2016-07-21T14:19	77.4972	9.2848	-1967	1967	429	434	1.346	30.3743	34.9637	1.3239	27.9939
T01	PS100/013-3	2016-07-21T14:19	77.4972	9.2848	-1967	1967	430	435	1.3415	30.3706	34.9635	1.3194	27.9941
T01	PS100/013-3	2016-07-21T14:19	77.4972	9.2848	-1967	1967	431	436	1.3397	30.3693	34.9632	1.3176	27.994
T01	PS100/013-3	2016-07-21T14:19	77.4972	9.2848	-1967	1967	432	437	1.3365	30.367	34.9633	1.3143	27.9943
T01	PS100/013-3	2016-07-21T14:19	77.4972	9.2848	-1967	1967	432.9	438	1.3299	30.3615	34.963	1.3077	27.9945
T01	PS100/013-3	2016-07-21T14:19	77.4972	9.2848	-1967	1967	433.9	439	1.2991	30.3346	34.9624	1.2769	27.9962
T01	PS100/013-3	2016-07-21T14:19	77.4972	9.2848	-1967	1967	434.9	440	1.2759	30.3139	34.9612	1.2538	27.9969
T01	PS100/013-3	2016-07-21T14:19	77.4972	9.2848	-1967	1967	435.9	441	1.25	30.291	34.9602	1.2279	27.9979
T01	PS100/013-3	2016-07-21T14:19	77.4972	9.2848	-1967	1967	436.9	442	1.2428	30.2846	34.9595	1.2207	27.9979
T01	PS100/013-3	2016-07-21T14:19	77.4972	9.2848	-1967	1967	437.9	443	1.2381	30.2808	34.9593	1.2159	27.998
T01	PS100/013-3	2016-07-21T14:19	77.4972	9.2848	-1967	1967	438.9	444	1.2343	30.2778	34.9591	1.2121	27.9981
T01	PS100/013-3	2016-07-21T14:19	77.4972	9.2848	-1967	1967	439.9	445	1.2281	30.2727	34.9589	1.2059	27.9984
T01	PS100/013-3	2016-07-21T14:19	77.4972	9.2848	-1967	1967	440.8	446	1.2095	30.2565	34.9583	1.1873	27.9992
T01	PS100/013-3	2016-07-21T14:19	77.4972	9.2848	-1967	1967	441.8	447	1.1992	30.2475	34.9577	1.177	27.9995
T01	PS100/013-3	2016-07-21T14:19	77.4972	9.2848	-1967	1967	442.8	448	1.1925	30.2419	34.9574	1.1702	27.9997
T01	PS100/013-3	2016-07-21T14:19	77.4972	9.2848	-1967	1967	443.8	449	1.1891	30.2392	34.9572	1.1668	27.9998
T01	PS100/013-3	2016-07-21T14:19	77.4972	9.2848	-1967	1967	444.8	450	1.1866	30.2375	34.9572	1.1643	27.9999
T01	PS100/013-3	2016-07-21T14:19	77.4972	9.2848	-1967	1967	445.8	451	1.1817	30.2335	34.957	1.1593	28.0001
T01	PS100/013-3	2016-07-21T14:19	77.4972	9.2848	-1967	1967	446.8	452	1.1729	30.2261	34.9567	1.1505	28.0005
T01	PS100/013-3	2016-07-21T14:19	77.4972	9.2848	-1967	1967	447.8	453	1.1541	30.2095	34.9558	1.1317	28.0011
T01	PS100/013-3	2016-07-21T14:19	77.4972	9.2848	-1967	1967	448.7	454	1.1338	30.1916	34.955	1.1114	28.0018
T01	PS100/013-3	2016-07-21T14:19	77.4972	9.2848	-1967	1967	449.7	455	1.1291	30.1875	34.9544	1.1067	28.0017
T01	PS100/013-3	2016-07-21T14:19	77.4972	9.2848	-1967	1967	450.7	456	1.1247	30.1839	34.9541	1.1023	28.0017
T01	PS100/013-3	2016-07-21T14:19	77.4972	9.2848	-1967	1967	451.7	457	1.1044	30.1662	34.9534	1.082	28.0026
T01	PS100/013-3	2016-07-21T14:19	77.4972	9.2848	-1967	1967	452.7	458	1.0795	30.1441	34.9523	1.0571	28.0034
T01	PS100/013-3	2016-07-21T14:19	77.4972	9.2848	-1967	1967	453.7	459	1.0585	30.1257	34.9515	1.0362	28.0041
T01	PS100/013-3	2016-07-21T14:19	77.4972	9.2848	-1967	1967	454.7	460	1.0509	30.119	34.9508	1.0285	28.0041
T01	PS100/013-3	2016-07-21T14:19	77.4972	9.2848	-1967	1967	455.7	461	1.0444	30.1137	34.9507	1.022	28.0045
T01	PS100/013-3	2016-07-21T14:19	77.4972	9.2848	-1967	1967	456.6	462	1.0382	30.1085	34.9504	1.0158	28.0046
T01	PS100/013-3	2016-07-21T14:19	77.4972	9.2848	-1967	1967	457.6	463	1.0203	30.0932	34.9501	0.9979	28.0056
T01	PS100/013-3	2016-07-21T14:19	77.4972	9.2848	-1967	1967	458.6	464	1.0016	30.077	34.9496	0.9792	28.0064
T01	PS100/013-3	2016-07-21T14:19	77.4972	9.2848	-1967	1967	459.6	465	0.9913	30.0681	34.9491	0.9689	28.0067
T01	PS100/013-3	2016-07-21T14:19	77.4972	9.2848	-1967	1967	460.6	466	0.9791	30.0578	34.9489	0.9567	28.0074
T01	PS100/013-3	2016-07-21T14:19	77.4972	9.2848	-1967	1967	461.6	467	0.9608	30.042	34.9484	0.9384	28.0082
T01	PS100/013-3	2016-07-21T14:19	77.4972	9.2848	-1967	1967	462.6	468	0.9393	30.023	34.9474	0.917	28.0088
T01	PS100/013-3	2016-07-21T14:19	77.4972	9.2848	-1967	1967	463.6	469	0.9313	30.0162	34.947	0.9089	28.009
T01	PS100/013-3	2016-07-21T14:19	77.4972	9.2848	-1967	1967	464.5	470	0.929	30.0146	34.9469	0.9066	28.0091
T01	PS100/013-3	2016-07-21T14:19	77.4972	9.2848	-1967	1967	465.5	471	0.9259	30.0123	34.9469	0.9034	28.0093
T01	PS100/013-3	2016-07-21T14:19	77.4972	9.2848	-1967	1967	466.5	472	0.9166	30.0044	34.9465	0.8941	28.0096
T01	PS100/013-3	2016-07-21T14:19	77.4972	9.2848	-1967	1967	467.5	473	0.8976	29.988	34.946	0.8752	28.0104
T01	PS100/013-3	2016-07-21T14:19	77.4972	9.2848	-1967	1967	468.5	474	0.8864	29.9783	34.9455	0.8639	28.0108
T01	PS100/013-3	2016-07-21T14:19	77.4972	9.2848	-1967	1967	469.5	475	0.8826	29.9752	34.9451	0.8601	28.0107
T01	PS100/013-3	2016-07-21T14:19	77.4972	9.2848	-1967	1967	470.5	476	0.8742	29.9683	34.9451	0.8517	28.0113
T01	PS100/013-3	2016-07-21T14:19	77.4972	9.2848	-1967	1967	471.5	477	0.8643	29.9598	34.9446	0.8418	28.0115
T01	PS100/013-3	2016-07-21T14:19	77.4972	9.2848	-1967	1967	472.4	478	0.8562	29.9529	34.9442	0.8337	28.0117
T01	PS100/013-3	2016-07-21T14:19	77.4972	9.2848	-1967	1967	473.4	479	0.8444	29.9428	34.9438	0.8219	28.0121
T01	PS100/013-3	2016-07-21T14:19	77.4972	9.2848	-1967	1967	474.4	480	0.8303	29.9306	34.9432	0.8078	28.0126
T01	PS100/013-3	2016-07-21T14:19	77.4972	9.2848	-1967	1967	475.4	481	0.8154	29.9175	34.9424	0.7929	28.0129
T01	PS100/013-3	2016-07-21T14:19	77.4972	9.2848	-1967	1967	476.4	482	0.8013	29.9053	34.9418	0.7788	28.0133
T01	PS100/013-3	2016-07-21T14:19	77.4972	9.2848	-1967	1967	477.4	483	0.7912	29.8965	34.9412	0.7687	28.0135
T01	PS100/013-3	2016-07-21T14:19	77.4972	9.2848	-1967	1967	478.4	484	0.7702	29.8782	34.9405	0.7477	28.0143
T01	PS100/013-3	2016-07-21T14:19	77.4972	9.2848	-1967	1967	479.3	485	0.7525	29.8624	34.9393	0.73	28.0144
T01	PS100/013-3	2016-07-21T14:19	77.4972	9.2848	-1967	1967	480.3	486	0.7383	29.85	34.9386	0.7158	28.0148
T01	PS100/013-3	2016-07-21T14:19	77.4972	9.2848	-1967	1967	481.3	487	0.7192	29.8335	34.938	0.6968	28.0155
T01	PS100/013-3	2016-07-21T14:19	77.4972	9.2848	-1967	1967	482.3	488	0.701	29.8175	34.9371	0.6786	28.0159
T01	PS100/013-3	2016-07-21T14:19	77.4972	9.2848	-1967	1967	483.3	489	0.6868	29.8053	34.9367	0.6644	28.0165
T01	PS100/013-3	2016-07-21T14:19	77.4972	9.2848	-1967	1967	484.3	490	0.6822	29.8017	34.9366	0.6598	28.0167
T01	PS100/013-3	2016-07-21T14:19	77.4972	9.2848	-1967	1967	485.3	491	0.6801	29.8003	34.9365	0.6576	28.0167
T01	PS100/013-3	2016-07-21T14:19	77.4972	9.2848	-1967	1967	486.3	492	0.6725	29.7941	34.9364	0.65	28.0171
T01	PS100/013-3	2016-07-21T14:19	77.4972	9.2848	-1967	1967	487.2	493	0.6596	29.7833	34.9363	0.6371	28.0179
T01	PS100/013-3	2016-07-21T14:19	77.4972	9.2848	-1967	1967	488.2	494	0.659	29.7832	34.9363	0.6364	28.0179
T01	PS100/013-3	2016-07-21T14:19	77.4972	9.2848	-1967	1967	489.2	495	0.6577	29.7826	34.9364	0.6351	28.0181
T01	PS100/013-3	2016-07-21T14:19	77.4972	9.2848	-1967	1967	490.2	496	0.6539	29.7798	34.9364	0.6313	28.0183
T01	PS100/013-3	2016-07-21T14:19	77.4972	9.2848	-1967	1967	491.2	497	0.6508	29.7776	34.9365	0.6281	28.0186
T01	PS100/013-3	2016-07-21T14:19	77.4972	9.2848	-1967	1967	492.2	498	0.6433	29.7714	34.9363	0.6206	28.0189
T01	PS100/013-3	2016-07-21T14:19	77.4972	9.2848	-1967	1967	493.2	499	0.6332	29.763	34.9361	0.6105	28.0194
T01	PS100/013-3	2016-07-21T14:19	77.4972	9.2848	-1967	1967	494.2	500	0.6175	29.7495	34.9356	0.5948	28.0199
T01	PS100/013-3	2016-07-21T14:19	77.4972	9.2848	-1967	1967	495.1	501	0.6047	29.7384	34.935	0.582	28.0202
T01	PS100/013-3	2016-07-21T14:19	77.4972	9.2848	-1967	1967	496.1	502	0.5977	29.7327	34.9349	0.575	28.0206
T01	PS100/013-3	2016-07-21T14:19	77.4972	9.2848	-1967	1967	497.1	503	0.5903	29.7268	34.9349	0.5676	28.021
T01	PS100/013-3	2016-07-21T14:19	77.4972	9.2848	-1967	1967	498.1	504	0.5879	29.7252	34.935	0.5651	28.0213
T01	PS100/013-3	2016-07-21T14:19	77.4972	9.2848	-1967	1967	499.1	505	0.5872	29.7252	34.9352	0.5644	28.0215
T01	PS100/013-3	2016-07-21T14:19	77.4972	9.2848	-1967	1967	500.1	506	0.5866	29.7252	34.9353	0.5638	28.0216
T01	PS100/013-3	2016-07-21T14:19	77.4972	9.2848	-1967	1967	501.1	507	0.5848	29.7242	34.9354	0.5619	28.0218
T01	PS100/013-3	2016-07-21T14:19	77.4972	9.2848	-1967	1967	502.1	508	0.583	29.7233	34.9357	0.5601	28.0221
T01	PS100/013-3	2016-07-21T14:19	77.4972	9.2848	-1967	1967	503	509	0.5809	29.7219	34.9356	0.5579	28.0222
T01	PS100/013-3	2016-07-21T14:19	77.4972	9.2848	-1967	1967	504	510	0.58	29.7216	34.9357	0.557	28.0223
T01	PS100/013-3	2016-07-21T14:19	77.4972	9.2848	-1967	1967	505	511	0.5758	29.7187	34.936	0.5527	28.0228
T01	PS100/013-3	2016-07-21T14:19	77.4972	9.2848	-1967	1967	506	512	0.5704	29.7145	34.9361	0.5473	28.0232
T01	PS100/013-3	2016-07-21T14:19	77.4972	9.2848	-1967	1967	507	513	0.569	29.7138	34.9361	0.5459	28.0233
T01	PS100/013-3	2016-07-21T14:19	77.4972	9.2848	-1967	1967	508	514	0.5688	29.7142	34.9363	0.5456	28.0235
T01	PS100/013-3	2016-07-21T14:19	77.4972	9.2848	-1967	1967	509	515	0.5679	29.7139	34.9363	0.5447	28.0236
T01	PS100/013-3	2016-07-21T14:19	77.4972	9.2848	-1967	1967	509.9	516	0.564	29.711	34.9364	0.5407	28.0239
T01	PS100/013-3	2016-07-21T14:19	77.4972	9.2848	-1967	1967	510.9	517	0.5507	29.7	34.9364	0.5275	28.0247
T01	PS100/013-3	2016-07-21T14:19	77.4972	9.2848	-1967	1967	511.9	518	0.5475	29.6974	34.936	0.5242	28.0246
T01	PS100/013-3	2016-07-21T14:19	77.4972	9.2848	-1967	1967	512.9	519	0.5444	29.6951	34.936	0.5211	28.0248
T01	PS100/013-3	2016-07-21T14:19	77.4972	9.2848	-1967	1967	513.9	520	0.5438	29.695	34.9359	0.5204	28.0247
T01	PS100/013-3	2016-07-21T14:19	77.4972	9.2848	-1967	1967	514.9	521	0.5398	29.6921	34.936	0.5164	28.0251
T01	PS100/013-3	2016-07-21T14:19	77.4972	9.2848	-1967	1967	515.9	522	0.5355	29.6887	34.9359	0.5121	28.0252
T01	PS100/013-3	2016-07-21T14:19	77.4972	9.2848	-1967	1967	516.9	523	0.5348	29.6885	34.9358	0.5113	28.0252
T01	PS100/013-3	2016-07-21T14:19	77.4972	9.2848	-1967	1967	517.8	524	0.534	29.6882	34.9357	0.5105	28.0252
T01	PS100/013-3	2016-07-21T14:19	77.4972	9.2848	-1967	1967	518.8	525	0.5324	29.6873	34.9358	0.5088	28.0254
T01	PS100/013-3	2016-07-21T14:19	77.4972	9.2848	-1967	1967	519.8	526	0.5285	29.6841	34.9354	0.5049	28.0253
T01	PS100/013-3	2016-07-21T14:19	77.4972	9.2848	-1967	1967	520.8	527	0.5256	29.6821	34.9355	0.502	28.0255
T01	PS100/013-3	2016-07-21T14:19	77.4972	9.2848	-1967	1967	521.8	528	0.519	29.6766	34.9352	0.4954	28.0257
T01	PS100/013-3	2016-07-21T14:19	77.4972	9.2848	-1967	1967	522.8	529	0.5103	29.6692	34.9347	0.4866	28.0258
T01	PS100/013-3	2016-07-21T14:19	77.4972	9.2848	-1967	1967	523.8	530	0.5079	29.6673	34.9344	0.4842	28.0257
T01	PS100/013-3	2016-07-21T14:19	77.4972	9.2848	-1967	1967	524.8	531	0.5015	29.6619	34.9339	0.4778	28.0257
T01	PS100/013-3	2016-07-21T14:19	77.4972	9.2848	-1967	1967	525.7	532	0.4987	29.6596	34.9335	0.4749	28.0255
T01	PS100/013-3	2016-07-21T14:19	77.4972	9.2848	-1967	1967	526.7	533	0.4937	29.6557	34.9335	0.4699	28.0258
T01	PS100/013-3	2016-07-21T14:19	77.4972	9.2848	-1967	1967	527.7	534	0.4834	29.647	34.9331	0.4596	28.0261
T01	PS100/013-3	2016-07-21T14:19	77.4972	9.2848	-1967	1967	528.7	535	0.4723	29.6377	34.9329	0.4485	28.0266
T01	PS100/013-3	2016-07-21T14:19	77.4972	9.2848	-1967	1967	529.7	536	0.4718	29.6377	34.9329	0.448	28.0267
T01	PS100/013-3	2016-07-21T14:19	77.4972	9.2848	-1967	1967	530.7	537	0.4716	29.6378	34.9327	0.4477	28.0265
T01	PS100/013-3	2016-07-21T14:19	77.4972	9.2848	-1967	1967	531.7	538	0.466	29.6334	34.9327	0.4421	28.0269
T01	PS100/013-3	2016-07-21T14:19	77.4972	9.2848	-1967	1967	532.7	539	0.457	29.6259	34.9324	0.4331	28.0272
T01	PS100/013-3	2016-07-21T14:19	77.4972	9.2848	-1967	1967	533.6	540	0.4562	29.6255	34.9322	0.4322	28.0271
T01	PS100/013-3	2016-07-21T14:19	77.4972	9.2848	-1967	1967	534.6	541	0.4549	29.6247	34.932	0.4309	28.027
T01	PS100/013-3	2016-07-21T14:19	77.4972	9.2848	-1967	1967	535.6	542	0.452	29.6226	34.932	0.428	28.0272
T01	PS100/013-3	2016-07-21T14:19	77.4972	9.2848	-1967	1967	536.6	543	0.4392	29.6114	34.9312	0.4152	28.0273
T01	PS100/013-3	2016-07-21T14:19	77.4972	9.2848	-1967	1967	537.6	544	0.4322	29.6056	34.9309	0.4082	28.0274
T01	PS100/013-3	2016-07-21T14:19	77.4972	9.2848	-1967	1967	538.6	545	0.4269	29.6013	34.9307	0.4028	28.0276
T01	PS100/013-3	2016-07-21T14:19	77.4972	9.2848	-1967	1967	539.6	546	0.4253	29.6003	34.9306	0.4012	28.0276
T01	PS100/013-3	2016-07-21T14:19	77.4972	9.2848	-1967	1967	540.5	547	0.4233	29.5988	34.9303	0.3991	28.0275
T01	PS100/013-3	2016-07-21T14:19	77.4972	9.2848	-1967	1967	541.5	548	0.4246	29.6006	34.9306	0.4004	28.0277
T01	PS100/013-3	2016-07-21T14:19	77.4972	9.2848	-1967	1967	542.5	549	0.4163	29.5937	34.9304	0.3921	28.028
T01	PS100/013-3	2016-07-21T14:19	77.4972	9.2848	-1967	1967	543.5	550	0.4059	29.5851	34.9303	0.3817	28.0285
T01	PS100/013-3	2016-07-21T14:19	77.4972	9.2848	-1967	1967	544.5	551	0.395	29.5758	34.9298	0.3708	28.0288
T01	PS100/013-3	2016-07-21T14:19	77.4972	9.2848	-1967	1967	545.5	552	0.3916	29.5732	34.9297	0.3673	28.0289
T01	PS100/013-3	2016-07-21T14:19	77.4972	9.2848	-1967	1967	546.5	553	0.3881	29.5707	34.9298	0.3638	28.0292
T01	PS100/013-3	2016-07-21T14:19	77.4972	9.2848	-1967	1967	547.5	554	0.3835	29.5671	34.9297	0.3592	28.0294
T01	PS100/013-3	2016-07-21T14:19	77.4972	9.2848	-1967	1967	548.4	555	0.3825	29.5666	34.9295	0.3581	28.0293
T01	PS100/013-3	2016-07-21T14:19	77.4972	9.2848	-1967	1967	549.4	556	0.3822	29.5667	34.9294	0.3578	28.0292
T01	PS100/013-3	2016-07-21T14:19	77.4972	9.2848	-1967	1967	550.4	557	0.3814	29.5667	34.9297	0.3569	28.0295
T01	PS100/013-3	2016-07-21T14:19	77.4972	9.2848	-1967	1967	551.4	558	0.3801	29.5659	34.9296	0.3556	28.0295
T01	PS100/013-3	2016-07-21T14:19	77.4972	9.2848	-1967	1967	552.4	559	0.3799	29.5663	34.9297	0.3554	28.0296
T01	PS100/013-3	2016-07-21T14:19	77.4972	9.2848	-1967	1967	553.4	560	0.3799	29.5667	34.9297	0.3553	28.0296
T01	PS100/013-3	2016-07-21T14:19	77.4972	9.2848	-1967	1967	554.4	561	0.3783	29.5658	34.9297	0.3537	28.0297
T01	PS100/013-3	2016-07-21T14:19	77.4972	9.2848	-1967	1967	555.3	562	0.372	29.5607	34.9296	0.3473	28.03
T01	PS100/013-3	2016-07-21T14:19	77.4972	9.2848	-1967	1967	556.3	563	0.3628	29.5529	34.9291	0.3381	28.0301
T01	PS100/013-3	2016-07-21T14:19	77.4972	9.2848	-1967	1967	557.3	564	0.3569	29.5481	34.9289	0.3322	28.0303
T01	PS100/013-3	2016-07-21T14:19	77.4972	9.2848	-1967	1967	558.3	565	0.351	29.5433	34.9287	0.3263	28.0305
T01	PS100/013-3	2016-07-21T14:19	77.4972	9.2848	-1967	1967	559.3	566	0.3454	29.5386	34.9283	0.3207	28.0305
T01	PS100/013-3	2016-07-21T14:19	77.4972	9.2848	-1967	1967	560.3	567	0.3418	29.5358	34.9281	0.317	28.0305
T01	PS100/013-3	2016-07-21T14:19	77.4972	9.2848	-1967	1967	561.3	568	0.34	29.5346	34.928	0.3152	28.0306
T01	PS100/013-3	2016-07-21T14:19	77.4972	9.2848	-1967	1967	562.3	569	0.3339	29.5298	34.928	0.3091	28.0309
T01	PS100/013-3	2016-07-21T14:19	77.4972	9.2848	-1967	1967	563.2	570	0.3347	29.5311	34.9282	0.3098	28.031
T01	PS100/013-3	2016-07-21T14:19	77.4972	9.2848	-1967	1967	564.2	571	0.3349	29.5316	34.9281	0.31	28.0309
T01	PS100/013-3	2016-07-21T14:19	77.4972	9.2848	-1967	1967	565.2	572	0.3338	29.5312	34.9282	0.3088	28.0311
T01	PS100/013-3	2016-07-21T14:19	77.4972	9.2848	-1967	1967	566.2	573	0.3306	29.5289	34.9282	0.3056	28.0313
T01	PS100/013-3	2016-07-21T14:19	77.4972	9.2848	-1967	1967	567.2	574	0.3274	29.5265	34.9281	0.3024	28.0314
T01	PS100/013-3	2016-07-21T14:19	77.4972	9.2848	-1967	1967	568.2	575	0.3093	29.5106	34.9271	0.2843	28.0316
T01	PS100/013-3	2016-07-21T14:19	77.4972	9.2848	-1967	1967	569.2	576	0.2965	29.4991	34.9259	0.2715	28.0314
T01	PS100/013-3	2016-07-21T14:19	77.4972	9.2848	-1967	1967	570.2	577	0.2937	29.497	34.9257	0.2687	28.0314
T01	PS100/013-3	2016-07-21T14:19	77.4972	9.2848	-1967	1967	571.1	578	0.2908	29.495	34.9258	0.2658	28.0316
T01	PS100/013-3	2016-07-21T14:19	77.4972	9.2848	-1967	1967	572.1	579	0.2858	29.4909	34.9255	0.2607	28.0317
T01	PS100/013-3	2016-07-21T14:19	77.4972	9.2848	-1967	1967	573.1	580	0.2831	29.489	34.9254	0.258	28.0318
T01	PS100/013-3	2016-07-21T14:19	77.4972	9.2848	-1967	1967	574.1	581	0.2816	29.4883	34.9256	0.2565	28.032
T01	PS100/013-3	2016-07-21T14:19	77.4972	9.2848	-1967	1967	575.1	582	0.2785	29.4862	34.9258	0.2533	28.0324
T01	PS100/013-3	2016-07-21T14:19	77.4972	9.2848	-1967	1967	576.1	583	0.2771	29.4856	34.926	0.2519	28.0326
T01	PS100/013-3	2016-07-21T14:19	77.4972	9.2848	-1967	1967	577.1	584	0.2749	29.4841	34.9259	0.2496	28.0326
T01	PS100/013-3	2016-07-21T14:19	77.4972	9.2848	-1967	1967	578	585	0.2664	29.4771	34.9258	0.2411	28.033
T01	PS100/013-3	2016-07-21T14:19	77.4972	9.2848	-1967	1967	579	586	0.2639	29.4754	34.9258	0.2386	28.0332
T01	PS100/013-3	2016-07-21T14:19	77.4972	9.2848	-1967	1967	580	587	0.2607	29.473	34.9256	0.2354	28.0332
T01	PS100/013-3	2016-07-21T14:19	77.4972	9.2848	-1967	1967	581	588	0.2536	29.4672	34.9255	0.2283	28.0335
T01	PS100/013-3	2016-07-21T14:19	77.4972	9.2848	-1967	1967	582	589	0.2425	29.4578	34.9251	0.2172	28.0338
T01	PS100/013-3	2016-07-21T14:19	77.4972	9.2848	-1967	1967	583	590	0.2321	29.449	34.9247	0.2068	28.0341
T01	PS100/013-3	2016-07-21T14:19	77.4972	9.2848	-1967	1967	584	591	0.2275	29.4455	34.9247	0.2021	28.0344
T01	PS100/013-3	2016-07-21T14:19	77.4972	9.2848	-1967	1967	585	592	0.225	29.4438	34.9247	0.1996	28.0345
T01	PS100/013-3	2016-07-21T14:19	77.4972	9.2848	-1967	1967	585.9	593	0.2228	29.4423	34.9247	0.1974	28.0346
T01	PS100/013-3	2016-07-21T14:19	77.4972	9.2848	-1967	1967	586.9	594	0.2208	29.4413	34.925	0.1953	28.035
T01	PS100/013-3	2016-07-21T14:19	77.4972	9.2848	-1967	1967	587.9	595	0.2216	29.4425	34.9251	0.1961	28.035
T01	PS100/013-3	2016-07-21T14:19	77.4972	9.2848	-1967	1967	588.9	596	0.2173	29.4395	34.9254	0.1917	28.0355
T01	PS100/013-3	2016-07-21T14:19	77.4972	9.2848	-1967	1967	589.9	597	0.2152	29.4382	34.9255	0.1896	28.0357
T01	PS100/013-3	2016-07-21T14:19	77.4972	9.2848	-1967	1967	590.9	598	0.2128	29.4366	34.9255	0.1872	28.0359
T01	PS100/013-3	2016-07-21T14:19	77.4972	9.2848	-1967	1967	591.9	599	0.2082	29.433	34.9254	0.1825	28.036
T01	PS100/013-3	2016-07-21T14:19	77.4972	9.2848	-1967	1967	592.8	600	0.2039	29.4296	34.9252	0.1782	28.0361
T01	PS100/013-3	2016-07-21T14:19	77.4972	9.2848	-1967	1967	593.8	601	0.2022	29.4285	34.9251	0.1765	28.0361
T01	PS100/013-3	2016-07-21T14:19	77.4972	9.2848	-1967	1967	594.8	602	0.2032	29.43	34.9254	0.1774	28.0363
T01	PS100/013-3	2016-07-21T14:19	77.4972	9.2848	-1967	1967	595.8	603	0.2044	29.4316	34.9255	0.1786	28.0363
T01	PS100/013-3	2016-07-21T14:19	77.4972	9.2848	-1967	1967	596.8	604	0.2051	29.4328	34.9257	0.1792	28.0365
T01	PS100/013-3	2016-07-21T14:19	77.4972	9.2848	-1967	1967	597.8	605	0.2065	29.4348	34.9262	0.1806	28.0368
T01	PS100/013-3	2016-07-21T14:19	77.4972	9.2848	-1967	1967	598.8	606	0.2041	29.4332	34.9262	0.1781	28.0369
T01	PS100/013-3	2016-07-21T14:19	77.4972	9.2848	-1967	1967	599.8	607	0.2004	29.4304	34.9261	0.1744	28.0371
T01	PS100/013-3	2016-07-21T14:19	77.4972	9.2848	-1967	1967	600.7	608	0.1995	29.43	34.926	0.1735	28.037
T01	PS100/013-3	2016-07-21T14:19	77.4972	9.2848	-1967	1967	601.7	609	0.1995	29.4304	34.926	0.1734	28.037
T01	PS100/013-3	2016-07-21T14:19	77.4972	9.2848	-1967	1967	602.7	610	0.1967	29.4285	34.926	0.1706	28.0372
T01	PS100/013-3	2016-07-21T14:19	77.4972	9.2848	-1967	1967	603.7	611	0.19	29.423	34.9258	0.1639	28.0374
T01	PS100/013-3	2016-07-21T14:19	77.4972	9.2848	-1967	1967	604.7	612	0.1834	29.4174	34.9253	0.1572	28.0374
T01	PS100/013-3	2016-07-21T14:19	77.4972	9.2848	-1967	1967	605.7	613	0.1792	29.4139	34.9249	0.153	28.0373
T01	PS100/013-3	2016-07-21T14:19	77.4972	9.2848	-1967	1967	606.7	614	0.1706	29.4067	34.9246	0.1444	28.0375
T01	PS100/013-3	2016-07-21T14:19	77.4972	9.2848	-1967	1967	607.6	615	0.1635	29.4008	34.9242	0.1373	28.0376
T01	PS100/013-3	2016-07-21T14:19	77.4972	9.2848	-1967	1967	608.6	616	0.1612	29.3992	34.9241	0.135	28.0377
T01	PS100/013-3	2016-07-21T14:19	77.4972	9.2848	-1967	1967	609.6	617	0.16	29.3985	34.924	0.1337	28.0376
T01	PS100/013-3	2016-07-21T14:19	77.4972	9.2848	-1967	1967	610.6	618	0.1592	29.3984	34.9242	0.1329	28.0379
T01	PS100/013-3	2016-07-21T14:19	77.4972	9.2848	-1967	1967	611.6	619	0.1587	29.3983	34.924	0.1323	28.0377
T01	PS100/013-3	2016-07-21T14:19	77.4972	9.2848	-1967	1967	612.6	620	0.1572	29.3974	34.924	0.1308	28.0378
T01	PS100/013-3	2016-07-21T14:19	77.4972	9.2848	-1967	1967	613.6	621	0.154	29.395	34.9238	0.1276	28.0378
T01	PS100/013-3	2016-07-21T14:19	77.4972	9.2848	-1967	1967	614.6	622	0.148	29.3903	34.9238	0.1215	28.0382
T01	PS100/013-3	2016-07-21T14:19	77.4972	9.2848	-1967	1967	615.5	623	0.1457	29.3888	34.9239	0.1192	28.0384
T01	PS100/013-3	2016-07-21T14:19	77.4972	9.2848	-1967	1967	616.5	624	0.1403	29.3847	34.924	0.1138	28.0388
T01	PS100/013-3	2016-07-21T14:19	77.4972	9.2848	-1967	1967	617.5	625	0.1352	29.3806	34.9238	0.1087	28.0389
T01	PS100/013-3	2016-07-21T14:19	77.4972	9.2848	-1967	1967	618.5	626	0.1285	29.3752	34.9237	0.102	28.0392
T01	PS100/013-3	2016-07-21T14:19	77.4972	9.2848	-1967	1967	619.5	627	0.1204	29.3684	34.9233	0.0938	28.0393
T01	PS100/013-3	2016-07-21T14:19	77.4972	9.2848	-1967	1967	620.5	628	0.1115	29.3608	34.9228	0.0849	28.0394
T01	PS100/013-3	2016-07-21T14:19	77.4972	9.2848	-1967	1967	621.5	629	0.1038	29.3543	34.9224	0.0772	28.0395
T01	PS100/013-3	2016-07-21T14:19	77.4972	9.2848	-1967	1967	622.4	630	0.0986	29.35	34.922	0.072	28.0394
T01	PS100/013-3	2016-07-21T14:19	77.4972	9.2848	-1967	1967	623.4	631	0.1025	29.3539	34.9221	0.0758	28.0393
T01	PS100/013-3	2016-07-21T14:19	77.4972	9.2848	-1967	1967	624.4	632	0.0983	29.3507	34.9221	0.0716	28.0395
T01	PS100/013-3	2016-07-21T14:19	77.4972	9.2848	-1967	1967	625.4	633	0.0925	29.346	34.9219	0.0658	28.0397
T01	PS100/013-3	2016-07-21T14:19	77.4972	9.2848	-1967	1967	626.4	634	0.0935	29.3472	34.9217	0.0668	28.0395
T01	PS100/013-3	2016-07-21T14:19	77.4972	9.2848	-1967	1967	627.4	635	0.0887	29.3434	34.9216	0.0619	28.0397
T01	PS100/013-3	2016-07-21T14:19	77.4972	9.2848	-1967	1967	628.4	636	0.0865	29.342	34.9216	0.0597	28.0398
T01	PS100/013-3	2016-07-21T14:19	77.4972	9.2848	-1967	1967	629.3	637	0.0851	29.3412	34.9216	0.0583	28.0399
T01	PS100/013-3	2016-07-21T14:19	77.4972	9.2848	-1967	1967	630.3	638	0.0831	29.34	34.9217	0.0562	28.0401
T01	PS100/013-3	2016-07-21T14:19	77.4972	9.2848	-1967	1967	631.3	639	0.0828	29.3401	34.9216	0.0559	28.04
T01	PS100/013-3	2016-07-21T14:19	77.4972	9.2848	-1967	1967	632.3	640	0.0817	29.3397	34.9217	0.0547	28.0401
T01	PS100/013-3	2016-07-21T14:19	77.4972	9.2848	-1967	1967	633.3	641	0.081	29.3394	34.9215	0.054	28.04
T01	PS100/013-3	2016-07-21T14:19	77.4972	9.2848	-1967	1967	634.3	642	0.08	29.3391	34.9216	0.0529	28.0402
T01	PS100/013-3	2016-07-21T14:19	77.4972	9.2848	-1967	1967	635.3	643	0.0756	29.3357	34.9216	0.0485	28.0404
T01	PS100/013-3	2016-07-21T14:19	77.4972	9.2848	-1967	1967	636.3	644	0.0695	29.3308	34.9214	0.0424	28.0406
T01	PS100/013-3	2016-07-21T14:19	77.4972	9.2848	-1967	1967	637.2	645	0.0646	29.3271	34.9215	0.0375	28.0409
T01	PS100/013-3	2016-07-21T14:19	77.4972	9.2848	-1967	1967	638.2	646	0.0641	29.3269	34.9212	0.0369	28.0407
T01	PS100/013-3	2016-07-21T14:19	77.4972	9.2848	-1967	1967	639.2	647	0.0631	29.3265	34.9212	0.0359	28.0408
T01	PS100/013-3	2016-07-21T14:19	77.4972	9.2848	-1967	1967	640.2	648	0.0605	29.3249	34.9215	0.0333	28.0411
T01	PS100/013-3	2016-07-21T14:19	77.4972	9.2848	-1967	1967	641.2	649	0.0558	29.3212	34.9213	0.0285	28.0412
T01	PS100/013-3	2016-07-21T14:19	77.4972	9.2848	-1967	1967	642.2	650	0.0548	29.3208	34.9214	0.0275	28.0414
T01	PS100/013-3	2016-07-21T14:19	77.4972	9.2848	-1967	1967	643.2	651	0.0538	29.3206	34.9216	0.0265	28.0416
T01	PS100/013-3	2016-07-21T14:19	77.4972	9.2848	-1967	1967	644.1	652	0.0516	29.3192	34.9217	0.0242	28.0418
T01	PS100/013-3	2016-07-21T14:19	77.4972	9.2848	-1967	1967	645.1	653	0.0499	29.3182	34.9217	0.0225	28.0419
T01	PS100/013-3	2016-07-21T14:19	77.4972	9.2848	-1967	1967	646.1	654	0.0457	29.3149	34.9215	0.0183	28.042
T01	PS100/013-3	2016-07-21T14:19	77.4972	9.2848	-1967	1967	647.1	655	0.0431	29.3131	34.9215	0.0156	28.0421
T01	PS100/013-3	2016-07-21T14:19	77.4972	9.2848	-1967	1967	648.1	656	0.0433	29.3136	34.9214	0.0158	28.042
T01	PS100/013-3	2016-07-21T14:19	77.4972	9.2848	-1967	1967	649.1	657	0.0374	29.3091	34.9215	0.0099	28.0424
T01	PS100/013-3	2016-07-21T14:19	77.4972	9.2848	-1967	1967	650.1	658	0.0358	29.3081	34.9214	0.0082	28.0424
T01	PS100/013-3	2016-07-21T14:19	77.4972	9.2848	-1967	1967	651	659	0.0359	29.3087	34.9215	0.0083	28.0425
T01	PS100/013-3	2016-07-21T14:19	77.4972	9.2848	-1967	1967	652	660	0.0357	29.3089	34.9214	0.008	28.0424
T01	PS100/013-3	2016-07-21T14:19	77.4972	9.2848	-1967	1967	653	661	0.0355	29.3093	34.9216	0.0078	28.0426
T01	PS100/013-3	2016-07-21T14:19	77.4972	9.2848	-1967	1967	654	662	0.0353	29.3095	34.9215	0.0075	28.0425
T01	PS100/013-3	2016-07-21T14:19	77.4972	9.2848	-1967	1967	655	663	0.0351	29.3099	34.9217	0.0073	28.0427
T01	PS100/013-3	2016-07-21T14:19	77.4972	9.2848	-1967	1967	656	664	0.0323	29.3082	34.922	0.0044	28.0431
T01	PS100/013-3	2016-07-21T14:19	77.4972	9.2848	-1967	1967	657	665	0.0284	29.3052	34.9219	0.0005	28.0432
T01	PS100/013-3	2016-07-21T14:19	77.4972	9.2848	-1967	1967	658	666	0.0263	29.3039	34.922	-0.0016	28.0434
T01	PS100/013-3	2016-07-21T14:19	77.4972	9.2848	-1967	1967	658.9	667	0.0253	29.3034	34.9218	-0.0027	28.0433
T01	PS100/013-3	2016-07-21T14:19	77.4972	9.2848	-1967	1967	659.9	668	0.0251	29.3037	34.9219	-0.0029	28.0434
T01	PS100/013-3	2016-07-21T14:19	77.4972	9.2848	-1967	1967	660.9	669	0.025	29.3042	34.9221	-0.0031	28.0436
T01	PS100/013-3	2016-07-21T14:19	77.4972	9.2848	-1967	1967	661.9	670	0.0234	29.3034	34.9222	-0.0047	28.0438
T01	PS100/013-3	2016-07-21T14:19	77.4972	9.2848	-1967	1967	662.9	671	0.0195	29.3005	34.9222	-0.0086	28.044
T01	PS100/013-3	2016-07-21T14:19	77.4972	9.2848	-1967	1967	663.9	672	0.0136	29.2957	34.922	-0.0145	28.0441
T01	PS100/013-3	2016-07-21T14:19	77.4972	9.2848	-1967	1967	664.9	673	0.0065	29.2901	34.9221	-0.0216	28.0446
T01	PS100/013-3	2016-07-21T14:19	77.4972	9.2848	-1967	1967	665.8	674	0.0021	29.2866	34.9218	-0.0261	28.0446
T01	PS100/013-3	2016-07-21T14:19	77.4972	9.2848	-1967	1967	666.8	675	0.0006	29.2858	34.9219	-0.0276	28.0447
T01	PS100/013-3	2016-07-21T14:19	77.4972	9.2848	-1967	1967	667.8	676	-0.0004	29.2854	34.9219	-0.0286	28.0448
T01	PS100/013-3	2016-07-21T14:19	77.4972	9.2848	-1967	1967	668.8	677	-0.0018	29.2846	34.9219	-0.0301	28.0449
T01	PS100/013-3	2016-07-21T14:19	77.4972	9.2848	-1967	1967	669.8	678	-0.0053	29.2821	34.9219	-0.0336	28.0451
T01	PS100/013-3	2016-07-21T14:19	77.4972	9.2848	-1967	1967	670.8	679	-0.0121	29.2766	34.9218	-0.0404	28.0453
T01	PS100/013-3	2016-07-21T14:19	77.4972	9.2848	-1967	1967	671.8	680	-0.0158	29.2739	34.9218	-0.0442	28.0455
T01	PS100/013-3	2016-07-21T14:19	77.4972	9.2848	-1967	1967	672.7	681	-0.0186	29.2719	34.9218	-0.047	28.0457
T01	PS100/013-3	2016-07-21T14:19	77.4972	9.2848	-1967	1967	673.7	682	-0.0185	29.2724	34.9217	-0.0469	28.0456
T01	PS100/013-3	2016-07-21T14:19	77.4972	9.2848	-1967	1967	674.7	683	-0.0224	29.2693	34.9215	-0.0509	28.0457
T01	PS100/013-3	2016-07-21T14:19	77.4972	9.2848	-1967	1967	675.7	684	-0.0253	29.2673	34.9215	-0.0538	28.0458
T01	PS100/013-3	2016-07-21T14:19	77.4972	9.2848	-1967	1967	676.7	685	-0.0301	29.2636	34.9215	-0.0586	28.0461
T01	PS100/013-3	2016-07-21T14:19	77.4972	9.2848	-1967	1967	677.7	686	-0.0349	29.2599	34.9215	-0.0634	28.0463
T01	PS100/013-3	2016-07-21T14:19	77.4972	9.2848	-1967	1967	678.7	687	-0.0388	29.2569	34.9213	-0.0674	28.0464
T01	PS100/013-3	2016-07-21T14:19	77.4972	9.2848	-1967	1967	679.7	688	-0.0418	29.2547	34.9212	-0.0704	28.0465
T01	PS100/013-3	2016-07-21T14:19	77.4972	9.2848	-1967	1967	680.6	689	-0.0436	29.2536	34.9212	-0.0722	28.0465
T01	PS100/013-3	2016-07-21T14:19	77.4972	9.2848	-1967	1967	681.6	690	-0.0449	29.2529	34.9212	-0.0736	28.0466
T01	PS100/013-3	2016-07-21T14:19	77.4972	9.2848	-1967	1967	682.6	691	-0.0481	29.2505	34.9211	-0.0768	28.0467
T01	PS100/013-3	2016-07-21T14:19	77.4972	9.2848	-1967	1967	683.6	692	-0.0501	29.2493	34.9212	-0.0788	28.0469
T01	PS100/013-3	2016-07-21T14:19	77.4972	9.2848	-1967	1967	684.6	693	-0.0496	29.2501	34.9211	-0.0784	28.0468
T01	PS100/013-3	2016-07-21T14:19	77.4972	9.2848	-1967	1967	685.6	694	-0.0529	29.2477	34.9211	-0.0817	28.047
T01	PS100/013-3	2016-07-21T14:19	77.4972	9.2848	-1967	1967	686.6	695	-0.0553	29.2461	34.9211	-0.0841	28.0471
T01	PS100/013-3	2016-07-21T14:19	77.4972	9.2848	-1967	1967	687.5	696	-0.0549	29.2469	34.9211	-0.0838	28.0471
T01	PS100/013-3	2016-07-21T14:19	77.4972	9.2848	-1967	1967	688.5	697	-0.0548	29.2475	34.9212	-0.0837	28.0472
T01	PS100/013-3	2016-07-21T14:19	77.4972	9.2848	-1967	1967	689.5	698	-0.0564	29.2467	34.9213	-0.0854	28.0473
T01	PS100/013-3	2016-07-21T14:19	77.4972	9.2848	-1967	1967	690.5	699	-0.0591	29.2448	34.9213	-0.0881	28.0475
T01	PS100/013-3	2016-07-21T14:19	77.4972	9.2848	-1967	1967	691.5	700	-0.0641	29.2409	34.9212	-0.0931	28.0477
T01	PS100/013-3	2016-07-21T14:19	77.4972	9.2848	-1967	1967	692.5	701	-0.0676	29.2382	34.9211	-0.0967	28.0478
T01	PS100/013-3	2016-07-21T14:19	77.4972	9.2848	-1967	1967	693.5	702	-0.0701	29.2364	34.9209	-0.0992	28.0477
T01	PS100/013-3	2016-07-21T14:19	77.4972	9.2848	-1967	1967	694.4	703	-0.0713	29.2358	34.9209	-0.1004	28.0478
T01	PS100/013-3	2016-07-21T14:19	77.4972	9.2848	-1967	1967	695.4	704	-0.0723	29.2353	34.9208	-0.1015	28.0478
T01	PS100/013-3	2016-07-21T14:19	77.4972	9.2848	-1967	1967	696.4	705	-0.0726	29.2356	34.9209	-0.1018	28.0479
T01	PS100/013-3	2016-07-21T14:19	77.4972	9.2848	-1967	1967	697.4	706	-0.0743	29.2346	34.921	-0.1036	28.048
T01	PS100/013-3	2016-07-21T14:19	77.4972	9.2848	-1967	1967	698.4	707	-0.0767	29.233	34.921	-0.106	28.0482
T01	PS100/013-3	2016-07-21T14:19	77.4972	9.2848	-1967	1967	699.4	708	-0.0791	29.2313	34.9209	-0.1084	28.0482
T01	PS100/013-3	2016-07-21T14:19	77.4972	9.2848	-1967	1967	700.4	709	-0.0816	29.2295	34.9207	-0.111	28.0482
T01	PS100/013-3	2016-07-21T14:19	77.4972	9.2848	-1967	1967	701.3	710	-0.0874	29.2249	34.9206	-0.1168	28.0484
T01	PS100/013-3	2016-07-21T14:19	77.4972	9.2848	-1967	1967	702.3	711	-0.092	29.2214	34.9206	-0.1214	28.0486
T01	PS100/013-3	2016-07-21T14:19	77.4972	9.2848	-1967	1967	703.3	712	-0.0939	29.2201	34.9205	-0.1233	28.0487
T01	PS100/013-3	2016-07-21T14:19	77.4972	9.2848	-1967	1967	704.3	713	-0.0985	29.2166	34.9205	-0.1279	28.0489
T01	PS100/013-3	2016-07-21T14:19	77.4972	9.2848	-1967	1967	705.3	714	-0.1025	29.2136	34.9205	-0.132	28.0491
T01	PS100/013-3	2016-07-21T14:19	77.4972	9.2848	-1967	1967	706.3	715	-0.1089	29.2084	34.9203	-0.1384	28.0493
T01	PS100/013-3	2016-07-21T14:19	77.4972	9.2848	-1967	1967	707.3	716	-0.1143	29.2042	34.9202	-0.1438	28.0495
T01	PS100/013-3	2016-07-21T14:19	77.4972	9.2848	-1967	1967	708.3	717	-0.1163	29.2027	34.9199	-0.1458	28.0494
T01	PS100/013-3	2016-07-21T14:19	77.4972	9.2848	-1967	1967	709.2	718	-0.1168	29.2027	34.9199	-0.1464	28.0494
T01	PS100/013-3	2016-07-21T14:19	77.4972	9.2848	-1967	1967	710.2	719	-0.1195	29.2009	34.92	-0.1491	28.0496
T01	PS100/013-3	2016-07-21T14:19	77.4972	9.2848	-1967	1967	711.2	720	-0.1205	29.2005	34.92	-0.1502	28.0497
T01	PS100/013-3	2016-07-21T14:19	77.4972	9.2848	-1967	1967	712.2	721	-0.1252	29.1968	34.9199	-0.1549	28.0498
T01	PS100/013-3	2016-07-21T14:19	77.4972	9.2848	-1967	1967	713.2	722	-0.1282	29.1946	34.9198	-0.1579	28.0499
T01	PS100/013-3	2016-07-21T14:19	77.4972	9.2848	-1967	1967	714.2	723	-0.1302	29.1933	34.9197	-0.1599	28.0499
T01	PS100/013-3	2016-07-21T14:19	77.4972	9.2848	-1967	1967	715.2	724	-0.1344	29.1901	34.9197	-0.1642	28.0501
T01	PS100/013-3	2016-07-21T14:19	77.4972	9.2848	-1967	1967	716.1	725	-0.1402	29.1854	34.9195	-0.17	28.0503
T01	PS100/013-3	2016-07-21T14:19	77.4972	9.2848	-1967	1967	717.1	726	-0.1408	29.1853	34.9194	-0.1706	28.0502
T01	PS100/013-3	2016-07-21T14:19	77.4972	9.2848	-1967	1967	718.1	727	-0.1432	29.1837	34.9194	-0.173	28.0504
T01	PS100/013-3	2016-07-21T14:19	77.4972	9.2848	-1967	1967	719.1	728	-0.1464	29.1813	34.9193	-0.1763	28.0504
T01	PS100/013-3	2016-07-21T14:19	77.4972	9.2848	-1967	1967	720.1	729	-0.1475	29.1808	34.9193	-0.1774	28.0505
T01	PS100/013-3	2016-07-21T14:19	77.4972	9.2848	-1967	1967	721.1	730	-0.1515	29.1779	34.9194	-0.1814	28.0508
T01	PS100/013-3	2016-07-21T14:19	77.4972	9.2848	-1967	1967	722.1	731	-0.1533	29.1766	34.9192	-0.1833	28.0507
T01	PS100/013-3	2016-07-21T14:19	77.4972	9.2848	-1967	1967	723	732	-0.1535	29.1769	34.9192	-0.1835	28.0507
T01	PS100/013-3	2016-07-21T14:19	77.4972	9.2848	-1967	1967	724	733	-0.1544	29.1765	34.9191	-0.1845	28.0507
T01	PS100/013-3	2016-07-21T14:19	77.4972	9.2848	-1967	1967	725	734	-0.156	29.1757	34.9193	-0.1861	28.0509
T01	PS100/013-3	2016-07-21T14:19	77.4972	9.2848	-1967	1967	726	735	-0.1616	29.1713	34.9192	-0.1917	28.0511
T01	PS100/013-3	2016-07-21T14:19	77.4972	9.2848	-1967	1967	727	736	-0.1697	29.1647	34.9191	-0.1998	28.0515
T01	PS100/013-3	2016-07-21T14:19	77.4972	9.2848	-1967	1967	728	737	-0.1766	29.1591	34.9189	-0.2067	28.0517
T01	PS100/013-3	2016-07-21T14:19	77.4972	9.2848	-1967	1967	729	738	-0.1824	29.1544	34.9187	-0.2125	28.0518
T01	PS100/013-3	2016-07-21T14:19	77.4972	9.2848	-1967	1967	729.9	739	-0.1835	29.1538	34.9185	-0.2137	28.0517
T01	PS100/013-3	2016-07-21T14:19	77.4972	9.2848	-1967	1967	730.9	740	-0.1862	29.152	34.9186	-0.2164	28.0519
T01	PS100/013-3	2016-07-21T14:19	77.4972	9.2848	-1967	1967	731.9	741	-0.1879	29.1508	34.9184	-0.2181	28.0518
T01	PS100/013-3	2016-07-21T14:19	77.4972	9.2848	-1967	1967	732.9	742	-0.1887	29.1507	34.9186	-0.219	28.0521
T01	PS100/013-3	2016-07-21T14:19	77.4972	9.2848	-1967	1967	733.9	743	-0.1903	29.1497	34.9185	-0.2206	28.0521
T01	PS100/013-3	2016-07-21T14:19	77.4972	9.2848	-1967	1967	734.9	744	-0.1929	29.148	34.9186	-0.2233	28.0523
T01	PS100/013-3	2016-07-21T14:19	77.4972	9.2848	-1967	1967	735.9	745	-0.1933	29.1481	34.9186	-0.2237	28.0523
T01	PS100/013-3	2016-07-21T14:19	77.4972	9.2848	-1967	1967	736.8	746	-0.1941	29.1478	34.9185	-0.2245	28.0523
T01	PS100/013-3	2016-07-21T14:19	77.4972	9.2848	-1967	1967	737.8	747	-0.194	29.1484	34.9186	-0.2245	28.0523
T01	PS100/013-3	2016-07-21T14:19	77.4972	9.2848	-1967	1967	738.8	748	-0.1944	29.1485	34.9186	-0.2249	28.0524
T01	PS100/013-3	2016-07-21T14:19	77.4972	9.2848	-1967	1967	739.8	749	-0.1948	29.1486	34.9186	-0.2254	28.0524
T01	PS100/013-3	2016-07-21T14:19	77.4972	9.2848	-1967	1967	740.8	750	-0.1948	29.1489	34.9184	-0.2254	28.0522
T01	PS100/013-3	2016-07-21T14:19	77.4972	9.2848	-1967	1967	741.8	751	-0.1955	29.1489	34.9186	-0.2262	28.0524
T01	PS100/013-3	2016-07-21T14:19	77.4972	9.2848	-1967	1967	742.8	752	-0.1975	29.1477	34.9187	-0.2282	28.0526
T01	PS100/013-3	2016-07-21T14:19	77.4972	9.2848	-1967	1967	743.7	753	-0.1996	29.1464	34.9188	-0.2303	28.0528
T01	PS100/013-3	2016-07-21T14:19	77.4972	9.2848	-1967	1967	744.7	754	-0.2003	29.1461	34.9186	-0.2311	28.0527
T01	PS100/013-3	2016-07-21T14:19	77.4972	9.2848	-1967	1967	745.7	755	-0.2007	29.1462	34.9186	-0.2315	28.0527
T01	PS100/013-3	2016-07-21T14:19	77.4972	9.2848	-1967	1967	746.7	756	-0.203	29.1446	34.9185	-0.2339	28.0527
T01	PS100/013-3	2016-07-21T14:19	77.4972	9.2848	-1967	1967	747.7	757	-0.2065	29.142	34.9184	-0.2374	28.0528
T01	PS100/013-3	2016-07-21T14:19	77.4972	9.2848	-1967	1967	748.7	758	-0.2086	29.1406	34.9184	-0.2395	28.0529
T01	PS100/013-3	2016-07-21T14:19	77.4972	9.2848	-1967	1967	749.7	759	-0.2107	29.1392	34.9183	-0.2417	28.053
T01	PS100/013-3	2016-07-21T14:19	77.4972	9.2848	-1967	1967	750.6	760	-0.2117	29.1388	34.9183	-0.2427	28.053
T01	PS100/013-3	2016-07-21T14:19	77.4972	9.2848	-1967	1967	751.6	761	-0.2134	29.1378	34.9183	-0.2444	28.0531
T01	PS100/013-3	2016-07-21T14:19	77.4972	9.2848	-1967	1967	752.6	762	-0.2197	29.1329	34.9184	-0.2507	28.0535
T01	PS100/013-3	2016-07-21T14:19	77.4972	9.2848	-1967	1967	753.6	763	-0.2236	29.1298	34.9181	-0.2547	28.0535
T01	PS100/013-3	2016-07-21T14:19	77.4972	9.2848	-1967	1967	754.6	764	-0.2246	29.1294	34.9182	-0.2557	28.0536
T01	PS100/013-3	2016-07-21T14:19	77.4972	9.2848	-1967	1967	755.6	765	-0.2248	29.1295	34.9179	-0.2559	28.0534
T01	PS100/013-3	2016-07-21T14:19	77.4972	9.2848	-1967	1967	756.6	766	-0.2252	29.1297	34.9181	-0.2564	28.0535
T01	PS100/013-3	2016-07-21T14:19	77.4972	9.2848	-1967	1967	757.6	767	-0.2287	29.1271	34.918	-0.2599	28.0536
T01	PS100/013-3	2016-07-21T14:19	77.4972	9.2848	-1967	1967	758.5	768	-0.2351	29.1219	34.9178	-0.2663	28.0538
T01	PS100/013-3	2016-07-21T14:19	77.4972	9.2848	-1967	1967	759.5	769	-0.2362	29.1214	34.9178	-0.2675	28.0539
T01	PS100/013-3	2016-07-21T14:19	77.4972	9.2848	-1967	1967	760.5	770	-0.2375	29.1208	34.9179	-0.2688	28.054
T01	PS100/013-3	2016-07-21T14:19	77.4972	9.2848	-1967	1967	761.5	771	-0.2416	29.1176	34.9177	-0.2729	28.054
T01	PS100/013-3	2016-07-21T14:19	77.4972	9.2848	-1967	1967	762.5	772	-0.2445	29.1155	34.9176	-0.2759	28.0541
T01	PS100/013-3	2016-07-21T14:19	77.4972	9.2848	-1967	1967	763.5	773	-0.2483	29.1126	34.9175	-0.2797	28.0542
T01	PS100/013-3	2016-07-21T14:19	77.4972	9.2848	-1967	1967	764.5	774	-0.2493	29.1121	34.9174	-0.2807	28.0542
T01	PS100/013-3	2016-07-21T14:19	77.4972	9.2848	-1967	1967	765.4	775	-0.2531	29.1092	34.9173	-0.2845	28.0543
T01	PS100/013-3	2016-07-21T14:19	77.4972	9.2848	-1967	1967	766.4	776	-0.2558	29.1074	34.9174	-0.2873	28.0545
T01	PS100/013-3	2016-07-21T14:19	77.4972	9.2848	-1967	1967	767.4	777	-0.257	29.1067	34.9172	-0.2885	28.0544
T01	PS100/013-3	2016-07-21T14:19	77.4972	9.2848	-1967	1967	768.4	778	-0.2594	29.1052	34.9174	-0.2909	28.0547
T01	PS100/013-3	2016-07-21T14:19	77.4972	9.2848	-1967	1967	769.4	779	-0.2624	29.1031	34.9174	-0.294	28.0549
T01	PS100/013-3	2016-07-21T14:19	77.4972	9.2848	-1967	1967	770.4	780	-0.2648	29.1013	34.9171	-0.2964	28.0547
T01	PS100/013-3	2016-07-21T14:19	77.4972	9.2848	-1967	1967	771.4	781	-0.2688	29.0981	34.9169	-0.3004	28.0548
T01	PS100/013-3	2016-07-21T14:19	77.4972	9.2848	-1967	1967	772.3	782	-0.2732	29.0949	34.917	-0.3048	28.0551
T01	PS100/013-3	2016-07-21T14:19	77.4972	9.2848	-1967	1967	773.3	783	-0.2767	29.0923	34.917	-0.3084	28.0552
T01	PS100/013-3	2016-07-21T14:19	77.4972	9.2848	-1967	1967	774.3	784	-0.2795	29.0902	34.9168	-0.3112	28.0552
T01	PS100/013-3	2016-07-21T14:19	77.4972	9.2848	-1967	1967	775.3	785	-0.2826	29.088	34.9168	-0.3143	28.0554
T01	PS100/013-3	2016-07-21T14:19	77.4972	9.2848	-1967	1967	776.3	786	-0.2855	29.0861	34.917	-0.3173	28.0557
T01	PS100/013-3	2016-07-21T14:19	77.4972	9.2848	-1967	1967	777.3	787	-0.2869	29.0853	34.9169	-0.3187	28.0557
T01	PS100/013-3	2016-07-21T14:19	77.4972	9.2848	-1967	1967	778.3	788	-0.2886	29.0842	34.9168	-0.3204	28.0557
T01	PS100/013-3	2016-07-21T14:19	77.4972	9.2848	-1967	1967	779.2	789	-0.29	29.0834	34.9167	-0.3219	28.0557
T01	PS100/013-3	2016-07-21T14:19	77.4972	9.2848	-1967	1967	780.2	790	-0.2901	29.0837	34.9167	-0.322	28.0557
T01	PS100/013-3	2016-07-21T14:19	77.4972	9.2848	-1967	1967	781.2	791	-0.2908	29.0836	34.9167	-0.3228	28.0557
T01	PS100/013-3	2016-07-21T14:19	77.4972	9.2848	-1967	1967	782.2	792	-0.2935	29.0817	34.9167	-0.3255	28.0559
T01	PS100/013-3	2016-07-21T14:19	77.4972	9.2848	-1967	1967	783.2	793	-0.2946	29.0813	34.9168	-0.3266	28.056
T01	PS100/013-3	2016-07-21T14:19	77.4972	9.2848	-1967	1967	784.2	794	-0.2952	29.0811	34.9167	-0.3273	28.0559
T01	PS100/013-3	2016-07-21T14:19	77.4972	9.2848	-1967	1967	785.2	795	-0.2969	29.0801	34.9167	-0.329	28.056
T01	PS100/013-3	2016-07-21T14:19	77.4972	9.2848	-1967	1967	786.1	796	-0.2991	29.0786	34.9166	-0.3312	28.0561
T01	PS100/013-3	2016-07-21T14:19	77.4972	9.2848	-1967	1967	787.1	797	-0.2999	29.0784	34.9166	-0.3321	28.0561
T01	PS100/013-3	2016-07-21T14:19	77.4972	9.2848	-1967	1967	788.1	798	-0.3007	29.078	34.9164	-0.3329	28.056
T01	PS100/013-3	2016-07-21T14:19	77.4972	9.2848	-1967	1967	789.1	799	-0.3032	29.0763	34.9164	-0.3355	28.0561
T01	PS100/013-3	2016-07-21T14:19	77.4972	9.2848	-1967	1967	790.1	800	-0.3045	29.0758	34.9167	-0.3368	28.0564
T01	PS100/013-3	2016-07-21T14:19	77.4972	9.2848	-1967	1967	791.1	801	-0.3074	29.0736	34.9164	-0.3397	28.0563
T01	PS100/013-3	2016-07-21T14:19	77.4972	9.2848	-1967	1967	792.1	802	-0.3101	29.0718	34.9165	-0.3425	28.0565
T01	PS100/013-3	2016-07-21T14:19	77.4972	9.2848	-1967	1967	793	803	-0.3129	29.0697	34.9163	-0.3453	28.0565
T01	PS100/013-3	2016-07-21T14:19	77.4972	9.2848	-1967	1967	794	804	-0.3142	29.069	34.9163	-0.3466	28.0566
T01	PS100/013-3	2016-07-21T14:19	77.4972	9.2848	-1967	1967	795	805	-0.3153	29.0686	34.9164	-0.3478	28.0567
T01	PS100/013-3	2016-07-21T14:19	77.4972	9.2848	-1967	1967	796	806	-0.3166	29.068	34.9165	-0.3491	28.0569
T01	PS100/013-3	2016-07-21T14:19	77.4972	9.2848	-1967	1967	797	807	-0.3184	29.0669	34.9165	-0.3509	28.0569
T01	PS100/013-3	2016-07-21T14:19	77.4972	9.2848	-1967	1967	798	808	-0.3227	29.0636	34.9164	-0.3553	28.0571
T01	PS100/013-3	2016-07-21T14:19	77.4972	9.2848	-1967	1967	799	809	-0.3264	29.0607	34.9162	-0.359	28.0571
T01	PS100/013-3	2016-07-21T14:19	77.4972	9.2848	-1967	1967	799.9	810	-0.3285	29.0592	34.916	-0.3611	28.057
T01	PS100/013-3	2016-07-21T14:19	77.4972	9.2848	-1967	1967	800.9	811	-0.329	29.0594	34.9163	-0.3617	28.0573
T01	PS100/013-3	2016-07-21T14:19	77.4972	9.2848	-1967	1967	801.9	812	-0.3284	29.0604	34.9163	-0.3611	28.0573
T01	PS100/013-3	2016-07-21T14:19	77.4972	9.2848	-1967	1967	802.9	813	-0.3283	29.061	34.9164	-0.3611	28.0574
T01	PS100/013-3	2016-07-21T14:19	77.4972	9.2848	-1967	1967	803.9	814	-0.3285	29.0613	34.9165	-0.3613	28.0574
T01	PS100/013-3	2016-07-21T14:19	77.4972	9.2848	-1967	1967	804.9	815	-0.3304	29.0602	34.9166	-0.3632	28.0576
T01	PS100/013-3	2016-07-21T14:19	77.4972	9.2848	-1967	1967	805.9	816	-0.3313	29.0598	34.9165	-0.3642	28.0576
T01	PS100/013-3	2016-07-21T14:19	77.4972	9.2848	-1967	1967	806.8	817	-0.3333	29.0586	34.9166	-0.3662	28.0578
T01	PS100/013-3	2016-07-21T14:19	77.4972	9.2848	-1967	1967	807.8	818	-0.3367	29.0561	34.9165	-0.3696	28.0579
T01	PS100/013-3	2016-07-21T14:19	77.4972	9.2848	-1967	1967	808.8	819	-0.3413	29.0523	34.9161	-0.3743	28.0578
T01	PS100/013-3	2016-07-21T14:19	77.4972	9.2848	-1967	1967	809.8	820	-0.3436	29.0506	34.9159	-0.3766	28.0577
T01	PS100/013-3	2016-07-21T14:19	77.4972	9.2848	-1967	1967	810.8	821	-0.3444	29.0506	34.9162	-0.3774	28.058
T01	PS100/013-3	2016-07-21T14:19	77.4972	9.2848	-1967	1967	811.8	822	-0.3454	29.0501	34.9161	-0.3785	28.058
T01	PS100/013-3	2016-07-21T14:19	77.4972	9.2848	-1967	1967	812.8	823	-0.346	29.05	34.916	-0.3791	28.0579
T01	PS100/013-3	2016-07-21T14:19	77.4972	9.2848	-1967	1967	813.7	824	-0.3458	29.0507	34.9162	-0.379	28.0581
T01	PS100/013-3	2016-07-21T14:19	77.4972	9.2848	-1967	1967	814.7	825	-0.3458	29.0511	34.9161	-0.379	28.058
T01	PS100/013-3	2016-07-21T14:19	77.4972	9.2848	-1967	1967	815.7	826	-0.3461	29.0512	34.916	-0.3794	28.0579
T01	PS100/013-3	2016-07-21T14:19	77.4972	9.2848	-1967	1967	816.7	827	-0.3466	29.0513	34.9161	-0.3799	28.058
T01	PS100/013-3	2016-07-21T14:19	77.4972	9.2848	-1967	1967	817.7	828	-0.3484	29.0501	34.916	-0.3817	28.058
T01	PS100/013-3	2016-07-21T14:19	77.4972	9.2848	-1967	1967	818.7	829	-0.3504	29.0488	34.9159	-0.3838	28.0581
T01	PS100/013-3	2016-07-21T14:19	77.4972	9.2848	-1967	1967	819.7	830	-0.3516	29.0481	34.9158	-0.385	28.058
T01	PS100/013-3	2016-07-21T14:19	77.4972	9.2848	-1967	1967	820.6	831	-0.3551	29.0456	34.9159	-0.3885	28.0583
T01	PS100/013-3	2016-07-21T14:19	77.4972	9.2848	-1967	1967	821.6	832	-0.3558	29.0454	34.9158	-0.3893	28.0582
T01	PS100/013-3	2016-07-21T14:19	77.4972	9.2848	-1967	1967	822.6	833	-0.3568	29.0451	34.916	-0.3903	28.0585
T01	PS100/013-3	2016-07-21T14:19	77.4972	9.2848	-1967	1967	823.6	834	-0.3585	29.044	34.9158	-0.3921	28.0584
T01	PS100/013-3	2016-07-21T14:19	77.4972	9.2848	-1967	1967	824.6	835	-0.3597	29.0433	34.9157	-0.3933	28.0584
T01	PS100/013-3	2016-07-21T14:19	77.4972	9.2848	-1967	1967	825.6	836	-0.3606	29.0429	34.9156	-0.3942	28.0583
T01	PS100/013-3	2016-07-21T14:19	77.4972	9.2848	-1967	1967	826.5	837	-0.3616	29.0427	34.9159	-0.3953	28.0586
T01	PS100/013-3	2016-07-21T14:19	77.4972	9.2848	-1967	1967	827.5	838	-0.3612	29.0433	34.9156	-0.3949	28.0584
T01	PS100/013-3	2016-07-21T14:19	77.4972	9.2848	-1967	1967	828.5	839	-0.3616	29.0434	34.9156	-0.3954	28.0584
T01	PS100/013-3	2016-07-21T14:19	77.4972	9.2848	-1967	1967	829.5	840	-0.3622	29.0433	34.9156	-0.396	28.0584
T01	PS100/013-3	2016-07-21T14:19	77.4972	9.2848	-1967	1967	830.5	841	-0.3633	29.0428	34.9156	-0.3972	28.0585
T01	PS100/013-3	2016-07-21T14:19	77.4972	9.2848	-1967	1967	831.5	842	-0.3632	29.0433	34.9156	-0.3971	28.0585
T01	PS100/013-3	2016-07-21T14:19	77.4972	9.2848	-1967	1967	832.5	843	-0.3654	29.0419	34.9156	-0.3993	28.0586
T01	PS100/013-3	2016-07-21T14:19	77.4972	9.2848	-1967	1967	833.4	844	-0.3672	29.0409	34.9157	-0.4012	28.0587
T01	PS100/013-3	2016-07-21T14:19	77.4972	9.2848	-1967	1967	834.4	845	-0.3682	29.0404	34.9156	-0.4022	28.0587
T01	PS100/013-3	2016-07-21T14:19	77.4972	9.2848	-1967	1967	835.4	846	-0.3696	29.0396	34.9156	-0.4036	28.0588
T01	PS100/013-3	2016-07-21T14:19	77.4972	9.2848	-1967	1967	836.4	847	-0.3702	29.0396	34.9157	-0.4043	28.0589
T01	PS100/013-3	2016-07-21T14:19	77.4972	9.2848	-1967	1967	837.4	848	-0.3741	29.0366	34.9155	-0.4082	28.0589
T01	PS100/013-3	2016-07-21T14:19	77.4972	9.2848	-1967	1967	838.4	849	-0.3757	29.0355	34.9153	-0.4098	28.0588
T01	PS100/013-3	2016-07-21T14:19	77.4972	9.2848	-1967	1967	839.4	850	-0.3795	29.0327	34.9153	-0.4137	28.059
T01	PS100/013-3	2016-07-21T14:19	77.4972	9.2848	-1967	1967	840.3	851	-0.3817	29.0311	34.9151	-0.4159	28.059
T01	PS100/013-3	2016-07-21T14:19	77.4972	9.2848	-1967	1967	841.3	852	-0.3816	29.0316	34.9151	-0.4159	28.059
T01	PS100/013-3	2016-07-21T14:19	77.4972	9.2848	-1967	1967	842.3	853	-0.381	29.0326	34.9151	-0.4153	28.0589
T01	PS100/013-3	2016-07-21T14:19	77.4972	9.2848	-1967	1967	843.3	854	-0.3816	29.0326	34.9152	-0.4159	28.059
T01	PS100/013-3	2016-07-21T14:19	77.4972	9.2848	-1967	1967	844.3	855	-0.3817	29.0329	34.9151	-0.4161	28.059
T01	PS100/013-3	2016-07-21T14:19	77.4972	9.2848	-1967	1967	845.3	856	-0.3849	29.0305	34.915	-0.4193	28.059
T01	PS100/013-3	2016-07-21T14:19	77.4972	9.2848	-1967	1967	846.3	857	-0.3879	29.0283	34.9149	-0.4223	28.0591
T01	PS100/013-3	2016-07-21T14:19	77.4972	9.2848	-1967	1967	847.2	858	-0.3888	29.0279	34.9148	-0.4233	28.0591
T01	PS100/013-3	2016-07-21T14:19	77.4972	9.2848	-1967	1967	848.2	859	-0.39	29.0273	34.9148	-0.4245	28.0591
T01	PS100/013-3	2016-07-21T14:19	77.4972	9.2848	-1967	1967	849.2	860	-0.3904	29.0274	34.9148	-0.425	28.0592
T01	PS100/013-3	2016-07-21T14:19	77.4972	9.2848	-1967	1967	850.2	861	-0.3919	29.0266	34.9148	-0.4265	28.0592
T01	PS100/013-3	2016-07-21T14:19	77.4972	9.2848	-1967	1967	851.2	862	-0.3949	29.0244	34.9148	-0.4295	28.0594
T01	PS100/013-3	2016-07-21T14:19	77.4972	9.2848	-1967	1967	852.2	863	-0.3987	29.0215	34.9146	-0.4334	28.0594
T01	PS100/013-3	2016-07-21T14:19	77.4972	9.2848	-1967	1967	853.2	864	-0.3993	29.0214	34.9146	-0.434	28.0594
T01	PS100/013-3	2016-07-21T14:19	77.4972	9.2848	-1967	1967	854.1	865	-0.3991	29.0222	34.9148	-0.4338	28.0596
T01	PS100/013-3	2016-07-21T14:19	77.4972	9.2848	-1967	1967	855.1	866	-0.3987	29.0231	34.915	-0.4335	28.0597
T01	PS100/013-3	2016-07-21T14:19	77.4972	9.2848	-1967	1967	856.1	867	-0.3996	29.0228	34.915	-0.4344	28.0598
T01	PS100/013-3	2016-07-21T14:19	77.4972	9.2848	-1967	1967	857.1	868	-0.3982	29.0245	34.9151	-0.4331	28.0598
T01	PS100/013-3	2016-07-21T14:19	77.4972	9.2848	-1967	1967	858.1	869	-0.3983	29.0247	34.9149	-0.4332	28.0596
T01	PS100/013-3	2016-07-21T14:19	77.4972	9.2848	-1967	1967	859.1	870	-0.3983	29.0253	34.9151	-0.4333	28.0598
T01	PS100/013-3	2016-07-21T14:19	77.4972	9.2848	-1967	1967	860.1	871	-0.395	29.0286	34.9152	-0.4301	28.0597
T01	PS100/013-3	2016-07-21T14:19	77.4972	9.2848	-1967	1967	861	872	-0.3925	29.0315	34.9156	-0.4276	28.0599
T01	PS100/013-3	2016-07-21T14:19	77.4972	9.2848	-1967	1967	862	873	-0.391	29.0333	34.9157	-0.4262	28.0599
T01	PS100/013-3	2016-07-21T14:19	77.4972	9.2848	-1967	1967	863	874	-0.3911	29.0339	34.916	-0.4263	28.0602
T01	PS100/013-3	2016-07-21T14:19	77.4972	9.2848	-1967	1967	864	875	-0.3912	29.0342	34.916	-0.4265	28.0602
T01	PS100/013-3	2016-07-21T14:19	77.4972	9.2848	-1967	1967	865	876	-0.3937	29.0324	34.9158	-0.429	28.0602
T01	PS100/013-3	2016-07-21T14:19	77.4972	9.2848	-1967	1967	866	877	-0.3963	29.0306	34.9158	-0.4316	28.0603
T01	PS100/013-3	2016-07-21T14:19	77.4972	9.2848	-1967	1967	867	878	-0.4003	29.0275	34.9156	-0.4357	28.0603
T01	PS100/013-3	2016-07-21T14:19	77.4972	9.2848	-1967	1967	867.9	879	-0.4002	29.0281	34.9158	-0.4356	28.0605
T01	PS100/013-3	2016-07-21T14:19	77.4972	9.2848	-1967	1967	868.9	880	-0.401	29.0278	34.9157	-0.4365	28.0604
T01	PS100/013-3	2016-07-21T14:19	77.4972	9.2848	-1967	1967	869.9	881	-0.4019	29.0275	34.9157	-0.4374	28.0605
T01	PS100/013-3	2016-07-21T14:19	77.4972	9.2848	-1967	1967	870.9	882	-0.4025	29.0274	34.9157	-0.438	28.0605
T01	PS100/013-3	2016-07-21T14:19	77.4972	9.2848	-1967	1967	871.9	883	-0.4041	29.0264	34.9156	-0.4397	28.0605
T01	PS100/013-3	2016-07-21T14:19	77.4972	9.2848	-1967	1967	872.9	884	-0.4088	29.0226	34.9153	-0.4444	28.0605
T01	PS100/013-3	2016-07-21T14:19	77.4972	9.2848	-1967	1967	873.8	885	-0.4106	29.0214	34.9152	-0.4462	28.0605
T01	PS100/013-3	2016-07-21T14:19	77.4972	9.2848	-1967	1967	874.8	886	-0.4125	29.0202	34.9151	-0.4482	28.0605
T01	PS100/013-3	2016-07-21T14:19	77.4972	9.2848	-1967	1967	875.8	887	-0.4165	29.0171	34.915	-0.4522	28.0606
T01	PS100/013-3	2016-07-21T14:19	77.4972	9.2848	-1967	1967	876.8	888	-0.4188	29.0154	34.9147	-0.4545	28.0605
T01	PS100/013-3	2016-07-21T14:19	77.4972	9.2848	-1967	1967	877.8	889	-0.4199	29.0148	34.9146	-0.4557	28.0605
T01	PS100/013-3	2016-07-21T14:19	77.4972	9.2848	-1967	1967	878.8	890	-0.4216	29.0137	34.9145	-0.4574	28.0605
T01	PS100/013-3	2016-07-21T14:19	77.4972	9.2848	-1967	1967	879.8	891	-0.4223	29.0135	34.9144	-0.4581	28.0604
T01	PS100/013-3	2016-07-21T14:19	77.4972	9.2848	-1967	1967	880.7	892	-0.4225	29.0139	34.9146	-0.4584	28.0606
T01	PS100/013-3	2016-07-21T14:19	77.4972	9.2848	-1967	1967	881.7	893	-0.4227	29.0141	34.9145	-0.4586	28.0605
T01	PS100/013-3	2016-07-21T14:19	77.4972	9.2848	-1967	1967	882.7	894	-0.4237	29.0137	34.9146	-0.4597	28.0607
T01	PS100/013-3	2016-07-21T14:19	77.4972	9.2848	-1967	1967	883.7	895	-0.4243	29.0136	34.9145	-0.4603	28.0606
T01	PS100/013-3	2016-07-21T14:19	77.4972	9.2848	-1967	1967	884.7	896	-0.4246	29.0139	34.9147	-0.4607	28.0608
T01	PS100/013-3	2016-07-21T14:19	77.4972	9.2848	-1967	1967	885.7	897	-0.4245	29.0143	34.9145	-0.4606	28.0606
T01	PS100/013-3	2016-07-21T14:19	77.4972	9.2848	-1967	1967	886.7	898	-0.4245	29.0148	34.9146	-0.4607	28.0607
T01	PS100/013-3	2016-07-21T14:19	77.4972	9.2848	-1967	1967	887.6	899	-0.4263	29.0136	34.9144	-0.4625	28.0606
T01	PS100/013-3	2016-07-21T14:19	77.4972	9.2848	-1967	1967	888.6	900	-0.4302	29.0105	34.9142	-0.4664	28.0606
T01	PS100/013-3	2016-07-21T14:19	77.4972	9.2848	-1967	1967	889.6	901	-0.4318	29.0095	34.9141	-0.468	28.0606
T01	PS100/013-3	2016-07-21T14:19	77.4972	9.2848	-1967	1967	890.6	902	-0.4323	29.0096	34.9142	-0.4686	28.0607
T01	PS100/013-3	2016-07-21T14:19	77.4972	9.2848	-1967	1967	891.6	903	-0.4331	29.0092	34.914	-0.4694	28.0606
T01	PS100/013-3	2016-07-21T14:19	77.4972	9.2848	-1967	1967	892.6	904	-0.4348	29.0083	34.9141	-0.4712	28.0608
T01	PS100/013-3	2016-07-21T14:19	77.4972	9.2848	-1967	1967	893.6	905	-0.4368	29.007	34.9141	-0.4732	28.0609
T01	PS100/013-3	2016-07-21T14:19	77.4972	9.2848	-1967	1967	894.5	906	-0.4375	29.0067	34.9139	-0.4739	28.0608
T01	PS100/013-3	2016-07-21T14:19	77.4972	9.2848	-1967	1967	895.5	907	-0.4381	29.0067	34.914	-0.4746	28.0609
T01	PS100/013-3	2016-07-21T14:19	77.4972	9.2848	-1967	1967	896.5	908	-0.4389	29.0063	34.9138	-0.4754	28.0607
T01	PS100/013-3	2016-07-21T14:19	77.4972	9.2848	-1967	1967	897.5	909	-0.4405	29.0055	34.914	-0.4771	28.061
T01	PS100/013-3	2016-07-21T14:19	77.4972	9.2848	-1967	1967	898.5	910	-0.4414	29.005	34.9137	-0.478	28.0608
T01	PS100/013-3	2016-07-21T14:19	77.4972	9.2848	-1967	1967	899.5	911	-0.4427	29.0044	34.9138	-0.4793	28.0609
T01	PS100/013-3	2016-07-21T14:19	77.4972	9.2848	-1967	1967	900.5	912	-0.4434	29.0043	34.9139	-0.4801	28.0611
T01	PS100/013-3	2016-07-21T14:19	77.4972	9.2848	-1967	1967	901.4	913	-0.4442	29.0038	34.9136	-0.4809	28.0608
T01	PS100/013-3	2016-07-21T14:19	77.4972	9.2848	-1967	1967	902.4	914	-0.4449	29.0038	34.9138	-0.4817	28.061
T01	PS100/013-3	2016-07-21T14:19	77.4972	9.2848	-1967	1967	903.4	915	-0.4451	29.004	34.9137	-0.4819	28.061
T01	PS100/013-3	2016-07-21T14:19	77.4972	9.2848	-1967	1967	904.4	916	-0.4462	29.0036	34.9138	-0.4831	28.0611
T01	PS100/013-3	2016-07-21T14:19	77.4972	9.2848	-1967	1967	905.4	917	-0.4474	29.0031	34.914	-0.4843	28.0613
T01	PS100/013-3	2016-07-21T14:19	77.4972	9.2848	-1967	1967	906.4	918	-0.4508	29.0005	34.9138	-0.4877	28.0613
T01	PS100/013-3	2016-07-21T14:19	77.4972	9.2848	-1967	1967	907.3	919	-0.4518	29.0001	34.9138	-0.4888	28.0614
T01	PS100/013-3	2016-07-21T14:19	77.4972	9.2848	-1967	1967	908.3	920	-0.4522	29.0001	34.9137	-0.4892	28.0613
T01	PS100/013-3	2016-07-21T14:19	77.4972	9.2848	-1967	1967	909.3	921	-0.4561	28.9972	34.9137	-0.4931	28.0615
T01	PS100/013-3	2016-07-21T14:19	77.4972	9.2848	-1967	1967	910.3	922	-0.4593	28.9949	34.9137	-0.4964	28.0617
T01	PS100/013-3	2016-07-21T14:19	77.4972	9.2848	-1967	1967	911.3	923	-0.4611	28.9937	34.9135	-0.4982	28.0616
T01	PS100/013-3	2016-07-21T14:19	77.4972	9.2848	-1967	1967	912.3	924	-0.4616	28.9938	34.9136	-0.4987	28.0617
T01	PS100/013-3	2016-07-21T14:19	77.4972	9.2848	-1967	1967	913.3	925	-0.4621	28.9937	34.9135	-0.4993	28.0616
T01	PS100/013-3	2016-07-21T14:19	77.4972	9.2848	-1967	1967	914.2	926	-0.4635	28.9929	34.9134	-0.5007	28.0616
T01	PS100/013-3	2016-07-21T14:19	77.4972	9.2848	-1967	1967	915.2	927	-0.4646	28.9924	34.9134	-0.5019	28.0617
T01	PS100/013-3	2016-07-21T14:19	77.4972	9.2848	-1967	1967	916.2	928	-0.4655	28.9921	34.9135	-0.5028	28.0618
T01	PS100/013-3	2016-07-21T14:19	77.4972	9.2848	-1967	1967	917.2	929	-0.4657	28.9923	34.9134	-0.503	28.0617
T01	PS100/013-3	2016-07-21T14:19	77.4972	9.2848	-1967	1967	918.2	930	-0.4676	28.9912	34.9135	-0.505	28.0619
T01	PS100/013-3	2016-07-21T14:19	77.4972	9.2848	-1967	1967	919.2	931	-0.4685	28.9908	34.9134	-0.5059	28.0619
T01	PS100/013-3	2016-07-21T14:19	77.4972	9.2848	-1967	1967	920.2	932	-0.47	28.99	34.9135	-0.5075	28.062
T01	PS100/013-3	2016-07-21T14:19	77.4972	9.2848	-1967	1967	921.1	933	-0.4722	28.9885	34.9134	-0.5097	28.062
T01	PS100/013-3	2016-07-21T14:19	77.4972	9.2848	-1967	1967	922.1	934	-0.4731	28.9882	34.9134	-0.5106	28.0621
T01	PS100/013-3	2016-07-21T14:19	77.4972	9.2848	-1967	1967	923.1	935	-0.4735	28.9882	34.9133	-0.5111	28.062
T01	PS100/013-3	2016-07-21T14:19	77.4972	9.2848	-1967	1967	924.1	936	-0.4753	28.9871	34.9133	-0.5129	28.0621
T01	PS100/013-3	2016-07-21T14:19	77.4972	9.2848	-1967	1967	925.1	937	-0.4763	28.9867	34.9133	-0.5139	28.0622
T01	PS100/013-3	2016-07-21T14:19	77.4972	9.2848	-1967	1967	926.1	938	-0.478	28.9858	34.9135	-0.5157	28.0624
T01	PS100/013-3	2016-07-21T14:19	77.4972	9.2848	-1967	1967	927	939	-0.4785	28.9857	34.9133	-0.5162	28.0623
T01	PS100/013-3	2016-07-21T14:19	77.4972	9.2848	-1967	1967	928	940	-0.4796	28.9852	34.9133	-0.5174	28.0623
T01	PS100/013-3	2016-07-21T14:19	77.4972	9.2848	-1967	1967	929	941	-0.4799	28.9854	34.9133	-0.5177	28.0623
T01	PS100/013-3	2016-07-21T14:19	77.4972	9.2848	-1967	1967	930	942	-0.4807	28.9851	34.9133	-0.5186	28.0624
T01	PS100/013-3	2016-07-21T14:19	77.4972	9.2848	-1967	1967	931	943	-0.4808	28.9855	34.9133	-0.5187	28.0624
T01	PS100/013-3	2016-07-21T14:19	77.4972	9.2848	-1967	1967	932	944	-0.4815	28.9853	34.9133	-0.5194	28.0624
T01	PS100/013-3	2016-07-21T14:19	77.4972	9.2848	-1967	1967	933	945	-0.4841	28.9835	34.9133	-0.5221	28.0625
T01	PS100/013-3	2016-07-21T14:19	77.4972	9.2848	-1967	1967	933.9	946	-0.4846	28.9834	34.9131	-0.5226	28.0624
T01	PS100/013-3	2016-07-21T14:19	77.4972	9.2848	-1967	1967	934.9	947	-0.4849	28.9837	34.9133	-0.523	28.0626
T01	PS100/013-3	2016-07-21T14:19	77.4972	9.2848	-1967	1967	935.9	948	-0.4843	28.9845	34.9131	-0.5224	28.0624
T01	PS100/013-3	2016-07-21T14:19	77.4972	9.2848	-1967	1967	936.9	949	-0.4848	28.9847	34.9133	-0.523	28.0626
T01	PS100/013-3	2016-07-21T14:19	77.4972	9.2848	-1967	1967	937.9	950	-0.4847	28.9852	34.9133	-0.5229	28.0626
T01	PS100/013-3	2016-07-21T14:19	77.4972	9.2848	-1967	1967	938.9	951	-0.4856	28.9848	34.9132	-0.5239	28.0625
T01	PS100/013-3	2016-07-21T14:19	77.4972	9.2848	-1967	1967	939.9	952	-0.4877	28.9835	34.9133	-0.526	28.0627
T01	PS100/013-3	2016-07-21T14:19	77.4972	9.2848	-1967	1967	940.8	953	-0.4883	28.9834	34.9132	-0.5266	28.0627
T01	PS100/013-3	2016-07-21T14:19	77.4972	9.2848	-1967	1967	941.8	954	-0.4882	28.9839	34.9132	-0.5266	28.0627
T01	PS100/013-3	2016-07-21T14:19	77.4972	9.2848	-1967	1967	942.8	955	-0.4884	28.9842	34.9133	-0.5268	28.0628
T01	PS100/013-3	2016-07-21T14:19	77.4972	9.2848	-1967	1967	943.8	956	-0.4886	28.9845	34.9133	-0.5271	28.0628
T01	PS100/013-3	2016-07-21T14:19	77.4972	9.2848	-1967	1967	944.8	957	-0.4894	28.9842	34.9132	-0.5279	28.0627
T01	PS100/013-3	2016-07-21T14:19	77.4972	9.2848	-1967	1967	945.8	958	-0.4893	28.9848	34.9133	-0.5279	28.0628
T01	PS100/013-3	2016-07-21T14:19	77.4972	9.2848	-1967	1967	946.8	959	-0.4908	28.984	34.9134	-0.5294	28.063
T01	PS100/013-3	2016-07-21T14:19	77.4972	9.2848	-1967	1967	947.7	960	-0.4914	28.9838	34.9132	-0.5301	28.0628
T01	PS100/013-3	2016-07-21T14:19	77.4972	9.2848	-1967	1967	948.7	961	-0.4929	28.983	34.9133	-0.5316	28.063
T01	PS100/013-3	2016-07-21T14:19	77.4972	9.2848	-1967	1967	949.7	962	-0.4945	28.9821	34.9133	-0.5332	28.0631
T01	PS100/013-3	2016-07-21T14:19	77.4972	9.2848	-1967	1967	950.7	963	-0.4954	28.9817	34.9132	-0.5342	28.063
T01	PS100/013-3	2016-07-21T14:19	77.4972	9.2848	-1967	1967	951.7	964	-0.4965	28.9812	34.9132	-0.5353	28.0631
T01	PS100/013-3	2016-07-21T14:19	77.4972	9.2848	-1967	1967	952.7	965	-0.4983	28.9802	34.9134	-0.5371	28.0633
T01	PS100/013-3	2016-07-21T14:19	77.4972	9.2848	-1967	1967	953.6	966	-0.5013	28.9779	34.9131	-0.5402	28.0632
T01	PS100/013-3	2016-07-21T14:19	77.4972	9.2848	-1967	1967	954.6	967	-0.5034	28.9766	34.9132	-0.5423	28.0634
T01	PS100/013-3	2016-07-21T14:19	77.4972	9.2848	-1967	1967	955.6	968	-0.5039	28.9765	34.9131	-0.5428	28.0633
T01	PS100/013-3	2016-07-21T14:19	77.4972	9.2848	-1967	1967	956.6	969	-0.5032	28.9775	34.913	-0.5422	28.0632
T01	PS100/013-3	2016-07-21T14:19	77.4972	9.2848	-1967	1967	957.6	970	-0.503	28.9781	34.913	-0.5421	28.0632
T01	PS100/013-3	2016-07-21T14:19	77.4972	9.2848	-1967	1967	958.6	971	-0.5042	28.9774	34.9129	-0.5433	28.0632
T01	PS100/013-3	2016-07-21T14:19	77.4972	9.2848	-1967	1967	959.6	972	-0.5036	28.9784	34.9129	-0.5427	28.0632
T01	PS100/013-3	2016-07-21T14:19	77.4972	9.2848	-1967	1967	960.5	973	-0.503	28.9795	34.9131	-0.5422	28.0633
T01	PS100/013-3	2016-07-21T14:19	77.4972	9.2848	-1967	1967	961.5	974	-0.5024	28.9803	34.9129	-0.5417	28.0631
T01	PS100/013-3	2016-07-21T14:19	77.4972	9.2848	-1967	1967	962.5	975	-0.503	28.9803	34.913	-0.5423	28.0632
T01	PS100/013-3	2016-07-21T14:19	77.4972	9.2848	-1967	1967	963.5	976	-0.5028	28.9809	34.913	-0.5421	28.0632
T01	PS100/013-3	2016-07-21T14:19	77.4972	9.2848	-1967	1967	964.5	977	-0.5027	28.9814	34.913	-0.5421	28.0632
T01	PS100/013-3	2016-07-21T14:19	77.4972	9.2848	-1967	1967	965.5	978	-0.5047	28.9801	34.9129	-0.5441	28.0632
T01	PS100/013-3	2016-07-21T14:19	77.4972	9.2848	-1967	1967	966.4	979	-0.505	28.9803	34.913	-0.5445	28.0633
T01	PS100/013-3	2016-07-21T14:19	77.4972	9.2848	-1967	1967	967.4	980	-0.5062	28.9797	34.913	-0.5457	28.0634
T01	PS100/013-3	2016-07-21T14:19	77.4972	9.2848	-1967	1967	968.4	981	-0.5078	28.9789	34.9131	-0.5474	28.0635
T01	PS100/013-3	2016-07-21T14:19	77.4972	9.2848	-1967	1967	969.4	982	-0.508	28.9791	34.913	-0.5476	28.0635
T01	PS100/013-3	2016-07-21T14:19	77.4972	9.2848	-1967	1967	970.4	983	-0.5084	28.9792	34.913	-0.548	28.0635
T01	PS100/013-3	2016-07-21T14:19	77.4972	9.2848	-1967	1967	971.4	984	-0.5095	28.9786	34.9129	-0.5492	28.0635
T01	PS100/013-3	2016-07-21T14:19	77.4972	9.2848	-1967	1967	972.4	985	-0.5096	28.9791	34.9131	-0.5493	28.0636
T01	PS100/013-3	2016-07-21T14:19	77.4972	9.2848	-1967	1967	973.3	986	-0.5096	28.9794	34.9129	-0.5494	28.0635
T01	PS100/013-3	2016-07-21T14:19	77.4972	9.2848	-1967	1967	974.3	987	-0.5106	28.979	34.913	-0.5504	28.0636
T01	PS100/013-3	2016-07-21T14:19	77.4972	9.2848	-1967	1967	975.3	988	-0.5115	28.9787	34.913	-0.5514	28.0637
T01	PS100/013-3	2016-07-21T14:19	77.4972	9.2848	-1967	1967	976.3	989	-0.5124	28.9783	34.9129	-0.5523	28.0636
T01	PS100/013-3	2016-07-21T14:19	77.4972	9.2848	-1967	1967	977.3	990	-0.5123	28.9788	34.9129	-0.5523	28.0636
T01	PS100/013-3	2016-07-21T14:19	77.4972	9.2848	-1967	1967	978.3	991	-0.5136	28.9782	34.913	-0.5536	28.0638
T01	PS100/013-3	2016-07-21T14:19	77.4972	9.2848	-1967	1967	979.3	992	-0.5149	28.9775	34.9129	-0.5549	28.0637
T01	PS100/013-3	2016-07-21T14:19	77.4972	9.2848	-1967	1967	980.2	993	-0.517	28.976	34.9128	-0.5571	28.0638
T01	PS100/013-3	2016-07-21T14:19	77.4972	9.2848	-1967	1967	981.2	994	-0.5199	28.974	34.9128	-0.56	28.0639
T01	PS100/013-3	2016-07-21T14:19	77.4972	9.2848	-1967	1967	982.2	995	-0.5208	28.9736	34.9127	-0.5609	28.0639
T01	PS100/013-3	2016-07-21T14:19	77.4972	9.2848	-1967	1967	983.2	996	-0.522	28.973	34.9127	-0.5622	28.0639
T01	PS100/013-3	2016-07-21T14:19	77.4972	9.2848	-1967	1967	984.2	997	-0.5235	28.9721	34.9126	-0.5637	28.0639
T01	PS100/013-3	2016-07-21T14:19	77.4972	9.2848	-1967	1967	985.2	998	-0.5234	28.9726	34.9126	-0.5637	28.0639
T01	PS100/013-3	2016-07-21T14:19	77.4972	9.2848	-1967	1967	986.1	999	-0.5234	28.9729	34.9124	-0.5637	28.0637
T01	PS100/013-3	2016-07-21T14:19	77.4972	9.2848	-1967	1967	987.1	1000	-0.5236	28.9732	34.9125	-0.564	28.0638
T01	PS100/013-3	2016-07-21T14:19	77.4972	9.2848	-1967	1967	988.1	1001	-0.5248	28.9726	34.9124	-0.5652	28.0638
T01	PS100/013-3	2016-07-21T14:19	77.4972	9.2848	-1967	1967	989.1	1002	-0.5277	28.9707	34.9126	-0.5681	28.0641
T01	PS100/013-3	2016-07-21T14:19	77.4972	9.2848	-1967	1967	990.1	1003	-0.528	28.9709	34.9127	-0.5685	28.0642
T01	PS100/013-3	2016-07-21T14:19	77.4972	9.2848	-1967	1967	991.1	1004	-0.5291	28.9703	34.9125	-0.5696	28.0641
T01	PS100/013-3	2016-07-21T14:19	77.4972	9.2848	-1967	1967	992.1	1005	-0.5295	28.9704	34.9125	-0.5701	28.0641
T01	PS100/013-3	2016-07-21T14:19	77.4972	9.2848	-1967	1967	993	1006	-0.531	28.9695	34.9125	-0.5716	28.0642
T01	PS100/013-3	2016-07-21T14:19	77.4972	9.2848	-1967	1967	994	1007	-0.5315	28.9696	34.9126	-0.5721	28.0643
T01	PS100/013-3	2016-07-21T14:19	77.4972	9.2848	-1967	1967	995	1008	-0.5321	28.9695	34.9126	-0.5728	28.0643
T01	PS100/013-3	2016-07-21T14:19	77.4972	9.2848	-1967	1967	996	1009	-0.5328	28.9692	34.9124	-0.5735	28.0642
T01	PS100/013-3	2016-07-21T14:19	77.4972	9.2848	-1967	1967	997	1010	-0.5341	28.9686	34.9125	-0.5749	28.0643
T01	PS100/013-3	2016-07-21T14:19	77.4972	9.2848	-1967	1967	998	1011	-0.5345	28.9687	34.9125	-0.5753	28.0644
T01	PS100/013-3	2016-07-21T14:19	77.4972	9.2848	-1967	1967	998.9	1012	-0.5348	28.9691	34.9128	-0.5757	28.0646
T01	PS100/013-3	2016-07-21T14:19	77.4972	9.2848	-1967	1967	999.9	1013	-0.5358	28.9686	34.9127	-0.5767	28.0646
T01	PS100/013-3	2016-07-21T14:19	77.4972	9.2848	-1967	1967	1000.9	1014	-0.5387	28.9664	34.9124	-0.5796	28.0645
T01	PS100/013-3	2016-07-21T14:19	77.4972	9.2848	-1967	1967	1001.9	1015	-0.5392	28.9663	34.9123	-0.5802	28.0644
T01	PS100/013-3	2016-07-21T14:19	77.4972	9.2848	-1967	1967	1002.9	1016	-0.5401	28.9661	34.9125	-0.5811	28.0646
T01	PS100/013-3	2016-07-21T14:19	77.4972	9.2848	-1967	1967	1003.9	1017	-0.5409	28.9658	34.9124	-0.582	28.0646
T01	PS100/013-3	2016-07-21T14:19	77.4972	9.2848	-1967	1967	1004.9	1018	-0.5418	28.9653	34.9122	-0.5829	28.0645
T01	PS100/013-3	2016-07-21T14:19	77.4972	9.2848	-1967	1967	1005.8	1019	-0.543	28.9649	34.9124	-0.5841	28.0647
T01	PS100/013-3	2016-07-21T14:19	77.4972	9.2848	-1967	1967	1006.8	1020	-0.5436	28.9647	34.9123	-0.5848	28.0646
T01	PS100/013-3	2016-07-21T14:19	77.4972	9.2848	-1967	1967	1007.8	1021	-0.5439	28.965	34.9124	-0.5851	28.0647
T01	PS100/013-3	2016-07-21T14:19	77.4972	9.2848	-1967	1967	1008.8	1022	-0.5441	28.9652	34.9123	-0.5854	28.0647
T01	PS100/013-3	2016-07-21T14:19	77.4972	9.2848	-1967	1967	1009.8	1023	-0.5447	28.9653	34.9126	-0.586	28.0649
T01	PS100/013-3	2016-07-21T14:19	77.4972	9.2848	-1967	1967	1010.8	1024	-0.5451	28.9652	34.9123	-0.5865	28.0647
T01	PS100/013-3	2016-07-21T14:19	77.4972	9.2848	-1967	1967	1011.7	1025	-0.5456	28.9652	34.9123	-0.587	28.0647
T01	PS100/013-3	2016-07-21T14:19	77.4972	9.2848	-1967	1967	1012.7	1026	-0.5459	28.9654	34.9123	-0.5874	28.0647
T01	PS100/013-3	2016-07-21T14:19	77.4972	9.2848	-1967	1967	1013.7	1027	-0.5463	28.9654	34.9122	-0.5878	28.0647
T01	PS100/013-3	2016-07-21T14:19	77.4972	9.2848	-1967	1967	1014.7	1028	-0.5464	28.9657	34.9121	-0.588	28.0646
T01	PS100/013-3	2016-07-21T14:19	77.4972	9.2848	-1967	1967	1015.7	1029	-0.5469	28.9658	34.9123	-0.5885	28.0648
T01	PS100/013-3	2016-07-21T14:19	77.4972	9.2848	-1967	1967	1016.7	1030	-0.5467	28.9665	34.9124	-0.5884	28.0649
T01	PS100/013-3	2016-07-21T14:19	77.4972	9.2848	-1967	1967	1017.7	1031	-0.547	28.9666	34.9123	-0.5887	28.0648
T01	PS100/013-3	2016-07-21T14:19	77.4972	9.2848	-1967	1967	1018.6	1032	-0.5485	28.9657	34.9122	-0.5902	28.0648
T01	PS100/013-3	2016-07-21T14:19	77.4972	9.2848	-1967	1967	1019.6	1033	-0.5485	28.9662	34.9123	-0.5903	28.0649
T01	PS100/013-3	2016-07-21T14:19	77.4972	9.2848	-1967	1967	1020.6	1034	-0.5486	28.9666	34.9124	-0.5904	28.065
T01	PS100/013-3	2016-07-21T14:19	77.4972	9.2848	-1967	1967	1021.6	1035	-0.5486	28.9671	34.9125	-0.5905	28.065
T01	PS100/013-3	2016-07-21T14:19	77.4972	9.2848	-1967	1967	1022.6	1036	-0.5505	28.966	34.9126	-0.5924	28.0652
T01	PS100/013-3	2016-07-21T14:19	77.4972	9.2848	-1967	1967	1023.6	1037	-0.5508	28.9659	34.9122	-0.5928	28.0649
T01	PS100/013-3	2016-07-21T14:19	77.4972	9.2848	-1967	1967	1024.5	1038	-0.552	28.9654	34.9123	-0.594	28.065
T01	PS100/013-3	2016-07-21T14:19	77.4972	9.2848	-1967	1967	1025.5	1039	-0.5539	28.9642	34.9123	-0.5959	28.0651
T01	PS100/013-3	2016-07-21T14:19	77.4972	9.2848	-1967	1967	1026.5	1040	-0.5544	28.9643	34.9124	-0.5965	28.0652
T01	PS100/013-3	2016-07-21T14:19	77.4972	9.2848	-1967	1967	1027.5	1041	-0.5548	28.9644	34.9124	-0.5969	28.0653
T01	PS100/013-3	2016-07-21T14:19	77.4972	9.2848	-1967	1967	1028.5	1042	-0.5557	28.964	34.9123	-0.5979	28.0652
T01	PS100/013-3	2016-07-21T14:19	77.4972	9.2848	-1967	1967	1029.5	1043	-0.556	28.9643	34.9125	-0.5982	28.0654
T01	PS100/013-3	2016-07-21T14:19	77.4972	9.2848	-1967	1967	1030.5	1044	-0.5565	28.9642	34.9124	-0.5988	28.0653
T01	PS100/013-3	2016-07-21T14:19	77.4972	9.2848	-1967	1967	1031.4	1045	-0.5567	28.9643	34.9121	-0.599	28.0651
T01	PS100/013-3	2016-07-21T14:19	77.4972	9.2848	-1967	1967	1032.4	1046	-0.5579	28.9638	34.9123	-0.6003	28.0653
T01	PS100/013-3	2016-07-21T14:19	77.4972	9.2848	-1967	1967	1033.4	1047	-0.5582	28.9641	34.9124	-0.6006	28.0654
T01	PS100/013-3	2016-07-21T14:19	77.4972	9.2848	-1967	1967	1034.4	1048	-0.5577	28.9648	34.9122	-0.6002	28.0652
T01	PS100/013-3	2016-07-21T14:19	77.4972	9.2848	-1967	1967	1035.4	1049	-0.5577	28.9653	34.9123	-0.6002	28.0653
T01	PS100/013-3	2016-07-21T14:19	77.4972	9.2848	-1967	1967	1036.4	1050	-0.5578	28.9657	34.9124	-0.6004	28.0654
T01	PS100/013-3	2016-07-21T14:19	77.4972	9.2848	-1967	1967	1037.3	1051	-0.5611	28.9633	34.9123	-0.6037	28.0655
T01	PS100/013-3	2016-07-21T14:19	77.4972	9.2848	-1967	1967	1038.3	1052	-0.5631	28.9619	34.9122	-0.6057	28.0655
T01	PS100/013-3	2016-07-21T14:19	77.4972	9.2848	-1967	1967	1039.3	1053	-0.5635	28.962	34.9122	-0.6062	28.0655
T01	PS100/013-3	2016-07-21T14:19	77.4972	9.2848	-1967	1967	1040.3	1054	-0.5634	28.9626	34.9123	-0.6061	28.0656
T01	PS100/013-3	2016-07-21T14:19	77.4972	9.2848	-1967	1967	1041.3	1055	-0.5634	28.9631	34.9124	-0.6062	28.0657
T01	PS100/013-3	2016-07-21T14:19	77.4972	9.2848	-1967	1967	1042.3	1056	-0.5635	28.9635	34.9124	-0.6063	28.0657
T01	PS100/013-3	2016-07-21T14:19	77.4972	9.2848	-1967	1967	1043.3	1057	-0.5639	28.9635	34.9123	-0.6067	28.0656
T01	PS100/013-3	2016-07-21T14:19	77.4972	9.2848	-1967	1967	1044.2	1058	-0.564	28.9639	34.9124	-0.6069	28.0657
T01	PS100/013-3	2016-07-21T14:19	77.4972	9.2848	-1967	1967	1045.2	1059	-0.5641	28.9641	34.9122	-0.607	28.0656
T01	PS100/013-3	2016-07-21T14:19	77.4972	9.2848	-1967	1967	1046.2	1060	-0.566	28.963	34.9123	-0.609	28.0657
T01	PS100/013-3	2016-07-21T14:19	77.4972	9.2848	-1967	1967	1047.2	1061	-0.5674	28.9621	34.9121	-0.6104	28.0656
T01	PS100/013-3	2016-07-21T14:19	77.4972	9.2848	-1967	1967	1048.2	1062	-0.5682	28.9619	34.9122	-0.6113	28.0658
T01	PS100/013-3	2016-07-21T14:19	77.4972	9.2848	-1967	1967	1049.2	1063	-0.5685	28.9621	34.9122	-0.6116	28.0658
T01	PS100/013-3	2016-07-21T14:19	77.4972	9.2848	-1967	1967	1050.1	1064	-0.5686	28.9624	34.9121	-0.6118	28.0657
T01	PS100/013-3	2016-07-21T14:19	77.4972	9.2848	-1967	1967	1051.1	1065	-0.5691	28.9624	34.9121	-0.6123	28.0657
T01	PS100/013-3	2016-07-21T14:19	77.4972	9.2848	-1967	1967	1052.1	1066	-0.5695	28.9625	34.9121	-0.6128	28.0657
T01	PS100/013-3	2016-07-21T14:19	77.4972	9.2848	-1967	1967	1053.1	1067	-0.57	28.9625	34.9121	-0.6133	28.0658
T01	PS100/013-3	2016-07-21T14:19	77.4972	9.2848	-1967	1967	1054.1	1068	-0.5707	28.9624	34.9122	-0.614	28.0659
T01	PS100/013-3	2016-07-21T14:19	77.4972	9.2848	-1967	1967	1055.1	1069	-0.572	28.9617	34.9122	-0.6154	28.0659
T01	PS100/013-3	2016-07-21T14:19	77.4972	9.2848	-1967	1967	1056.1	1070	-0.5719	28.962	34.9119	-0.6153	28.0657
T01	PS100/013-3	2016-07-21T14:19	77.4972	9.2848	-1967	1967	1057	1071	-0.5719	28.9624	34.9118	-0.6154	28.0656
T01	PS100/013-3	2016-07-21T14:19	77.4972	9.2848	-1967	1967	1058	1072	-0.5732	28.9618	34.9119	-0.6167	28.0658
T01	PS100/013-3	2016-07-21T14:19	77.4972	9.2848	-1967	1967	1059	1073	-0.5745	28.9612	34.912	-0.6181	28.0659
T01	PS100/013-3	2016-07-21T14:19	77.4972	9.2848	-1967	1967	1060	1074	-0.5759	28.9603	34.9119	-0.6195	28.0659
T01	PS100/013-3	2016-07-21T14:19	77.4972	9.2848	-1967	1967	1061	1075	-0.5766	28.9603	34.9121	-0.6202	28.0661
T01	PS100/013-3	2016-07-21T14:19	77.4972	9.2848	-1967	1967	1062	1076	-0.576	28.9613	34.9122	-0.6197	28.0661
T01	PS100/013-3	2016-07-21T14:19	77.4972	9.2848	-1967	1967	1062.9	1077	-0.5759	28.9618	34.9121	-0.6196	28.066
T01	PS100/013-3	2016-07-21T14:19	77.4972	9.2848	-1967	1967	1063.9	1078	-0.5764	28.9616	34.9118	-0.6202	28.0658
T01	PS100/013-3	2016-07-21T14:19	77.4972	9.2848	-1967	1967	1064.9	1079	-0.5767	28.962	34.9121	-0.6205	28.0661
T01	PS100/013-3	2016-07-21T14:19	77.4972	9.2848	-1967	1967	1065.9	1080	-0.5767	28.9623	34.912	-0.6206	28.066
T01	PS100/013-3	2016-07-21T14:19	77.4972	9.2848	-1967	1967	1066.9	1081	-0.5767	28.9628	34.9121	-0.6206	28.0661
T01	PS100/013-3	2016-07-21T14:19	77.4972	9.2848	-1967	1967	1067.9	1082	-0.5766	28.9633	34.912	-0.6206	28.066
T01	PS100/013-3	2016-07-21T14:19	77.4972	9.2848	-1967	1967	1068.9	1083	-0.5774	28.9631	34.9121	-0.6214	28.0661
T01	PS100/013-3	2016-07-21T14:19	77.4972	9.2848	-1967	1967	1069.8	1084	-0.5785	28.9627	34.9122	-0.6226	28.0663
T01	PS100/013-3	2016-07-21T14:19	77.4972	9.2848	-1967	1967	1070.8	1085	-0.5789	28.9626	34.912	-0.623	28.0661
T01	PS100/013-3	2016-07-21T14:19	77.4972	9.2848	-1967	1967	1071.8	1086	-0.58	28.9622	34.9121	-0.6242	28.0663
T01	PS100/013-3	2016-07-21T14:19	77.4972	9.2848	-1967	1967	1072.8	1087	-0.5802	28.9624	34.912	-0.6244	28.0662
T01	PS100/013-3	2016-07-21T14:19	77.4972	9.2848	-1967	1967	1073.8	1088	-0.581	28.9621	34.912	-0.6253	28.0662
T01	PS100/013-3	2016-07-21T14:19	77.4972	9.2848	-1967	1967	1074.8	1089	-0.5811	28.9624	34.9119	-0.6254	28.0661
T01	PS100/013-3	2016-07-21T14:19	77.4972	9.2848	-1967	1967	1075.7	1090	-0.5809	28.9632	34.9122	-0.6253	28.0664
T01	PS100/013-3	2016-07-21T14:19	77.4972	9.2848	-1967	1967	1076.7	1091	-0.5822	28.9624	34.912	-0.6266	28.0663
T01	PS100/013-3	2016-07-21T14:19	77.4972	9.2848	-1967	1967	1077.7	1092	-0.583	28.9621	34.9119	-0.6274	28.0662
T01	PS100/013-3	2016-07-21T14:19	77.4972	9.2848	-1967	1967	1078.7	1093	-0.5829	28.9626	34.9119	-0.6274	28.0662
T01	PS100/013-3	2016-07-21T14:19	77.4972	9.2848	-1967	1967	1079.7	1094	-0.5834	28.9627	34.912	-0.6279	28.0663
T01	PS100/013-3	2016-07-21T14:19	77.4972	9.2848	-1967	1967	1080.7	1095	-0.5844	28.9623	34.9121	-0.629	28.0665
T01	PS100/013-3	2016-07-21T14:19	77.4972	9.2848	-1967	1967	1081.6	1096	-0.5847	28.9624	34.912	-0.6293	28.0664
T01	PS100/013-3	2016-07-21T14:19	77.4972	9.2848	-1967	1967	1082.6	1097	-0.5862	28.9617	34.9122	-0.6309	28.0666
T01	PS100/013-3	2016-07-21T14:19	77.4972	9.2848	-1967	1967	1083.6	1098	-0.5871	28.9613	34.9121	-0.6318	28.0666
T01	PS100/013-3	2016-07-21T14:19	77.4972	9.2848	-1967	1967	1084.6	1099	-0.5872	28.9615	34.9119	-0.632	28.0664
T01	PS100/013-3	2016-07-21T14:19	77.4972	9.2848	-1967	1967	1085.6	1100	-0.5882	28.9612	34.912	-0.633	28.0666
T01	PS100/013-3	2016-07-21T14:19	77.4972	9.2848	-1967	1967	1086.6	1101	-0.5889	28.961	34.912	-0.6337	28.0666
T01	PS100/013-3	2016-07-21T14:19	77.4972	9.2848	-1967	1967	1087.6	1102	-0.5889	28.9615	34.9121	-0.6338	28.0667
T01	PS100/013-3	2016-07-21T14:19	77.4972	9.2848	-1967	1967	1088.5	1103	-0.5896	28.9612	34.9119	-0.6345	28.0666
T01	PS100/013-3	2016-07-21T14:19	77.4972	9.2848	-1967	1967	1089.5	1104	-0.5897	28.9616	34.912	-0.6347	28.0666
T01	PS100/013-3	2016-07-21T14:19	77.4972	9.2848	-1967	1967	1090.5	1105	-0.5898	28.962	34.912	-0.6348	28.0667
T01	PS100/013-3	2016-07-21T14:19	77.4972	9.2848	-1967	1967	1091.5	1106	-0.5897	28.9624	34.9119	-0.6348	28.0666
T01	PS100/013-3	2016-07-21T14:19	77.4972	9.2848	-1967	1967	1092.5	1107	-0.59	28.9626	34.9119	-0.6351	28.0666
T01	PS100/013-3	2016-07-21T14:19	77.4972	9.2848	-1967	1967	1093.5	1108	-0.5898	28.9632	34.9119	-0.635	28.0666
T01	PS100/013-3	2016-07-21T14:19	77.4972	9.2848	-1967	1967	1094.4	1109	-0.5901	28.9634	34.9119	-0.6353	28.0666
T01	PS100/013-3	2016-07-21T14:19	77.4972	9.2848	-1967	1967	1095.4	1110	-0.59	28.9639	34.9119	-0.6353	28.0666
T01	PS100/013-3	2016-07-21T14:19	77.4972	9.2848	-1967	1967	1096.4	1111	-0.5897	28.9646	34.9119	-0.635	28.0666
T01	PS100/013-3	2016-07-21T14:19	77.4972	9.2848	-1967	1967	1097.4	1112	-0.5898	28.965	34.912	-0.6352	28.0667
T01	PS100/013-3	2016-07-21T14:19	77.4972	9.2848	-1967	1967	1098.4	1113	-0.59	28.9653	34.912	-0.6354	28.0667
T01	PS100/013-3	2016-07-21T14:19	77.4972	9.2848	-1967	1967	1099.4	1114	-0.5896	28.9659	34.9118	-0.6351	28.0665
T01	PS100/013-3	2016-07-21T14:19	77.4972	9.2848	-1967	1967	1100.3	1115	-0.5896	28.9665	34.912	-0.6351	28.0667
T01	PS100/013-3	2016-07-21T14:19	77.4972	9.2848	-1967	1967	1101.3	1116	-0.59	28.9667	34.9122	-0.6356	28.0669
T01	PS100/013-3	2016-07-21T14:19	77.4972	9.2848	-1967	1967	1102.3	1117	-0.5898	28.9671	34.9119	-0.6354	28.0666
T01	PS100/013-3	2016-07-21T14:19	77.4972	9.2848	-1967	1967	1103.3	1118	-0.5897	28.9677	34.912	-0.6354	28.0667
T01	PS100/013-3	2016-07-21T14:19	77.4972	9.2848	-1967	1967	1104.3	1119	-0.5897	28.968	34.9118	-0.6354	28.0665
T01	PS100/013-3	2016-07-21T14:19	77.4972	9.2848	-1967	1967	1105.3	1120	-0.5899	28.9683	34.9119	-0.6357	28.0666
T01	PS100/013-3	2016-07-21T14:19	77.4972	9.2848	-1967	1967	1106.3	1121	-0.5903	28.9684	34.9119	-0.6361	28.0666
T01	PS100/013-3	2016-07-21T14:19	77.4972	9.2848	-1967	1967	1107.2	1122	-0.5909	28.9683	34.9119	-0.6368	28.0667
T01	PS100/013-3	2016-07-21T14:19	77.4972	9.2848	-1967	1967	1108.2	1123	-0.5916	28.9682	34.912	-0.6375	28.0668
T01	PS100/013-3	2016-07-21T14:19	77.4972	9.2848	-1967	1967	1109.2	1124	-0.5919	28.9683	34.9119	-0.6379	28.0667
T01	PS100/013-3	2016-07-21T14:19	77.4972	9.2848	-1967	1967	1110.2	1125	-0.5923	28.9683	34.9117	-0.6383	28.0666
T01	PS100/013-3	2016-07-21T14:19	77.4972	9.2848	-1967	1967	1111.2	1126	-0.5914	28.9697	34.912	-0.6375	28.0668
T01	PS100/013-3	2016-07-21T14:19	77.4972	9.2848	-1967	1967	1112.2	1127	-0.5913	28.9702	34.912	-0.6374	28.0668
T01	PS100/013-3	2016-07-21T14:19	77.4972	9.2848	-1967	1967	1113.1	1128	-0.5911	28.9709	34.9121	-0.6373	28.0668
T01	PS100/013-3	2016-07-21T14:19	77.4972	9.2848	-1967	1967	1114.1	1129	-0.5917	28.9708	34.9121	-0.6379	28.0669
T01	PS100/013-3	2016-07-21T14:19	77.4972	9.2848	-1967	1967	1115.1	1130	-0.5923	28.9707	34.9121	-0.6386	28.0669
T01	PS100/013-3	2016-07-21T14:19	77.4972	9.2848	-1967	1967	1116.1	1131	-0.5923	28.9711	34.912	-0.6386	28.0668
T01	PS100/013-3	2016-07-21T14:19	77.4972	9.2848	-1967	1967	1117.1	1132	-0.5926	28.9712	34.9119	-0.639	28.0668
T01	PS100/013-3	2016-07-21T14:19	77.4972	9.2848	-1967	1967	1118.1	1133	-0.5936	28.9709	34.9121	-0.64	28.067
T01	PS100/013-3	2016-07-21T14:19	77.4972	9.2848	-1967	1967	1119	1134	-0.5944	28.9707	34.9122	-0.6409	28.0671
T01	PS100/013-3	2016-07-21T14:19	77.4972	9.2848	-1967	1967	1120	1135	-0.595	28.9705	34.912	-0.6415	28.067
T01	PS100/013-3	2016-07-21T14:19	77.4972	9.2848	-1967	1967	1121	1136	-0.5956	28.9705	34.9121	-0.6422	28.0671
T01	PS100/013-3	2016-07-21T14:19	77.4972	9.2848	-1967	1967	1122	1137	-0.5977	28.9692	34.9122	-0.6443	28.0672
T01	PS100/013-3	2016-07-21T14:19	77.4972	9.2848	-1967	1967	1123	1138	-0.5987	28.9686	34.9119	-0.6453	28.067
T01	PS100/013-3	2016-07-21T14:19	77.4972	9.2848	-1967	1967	1124	1139	-0.5995	28.9683	34.9119	-0.6462	28.0671
T01	PS100/013-3	2016-07-21T14:19	77.4972	9.2848	-1967	1967	1125	1140	-0.6002	28.9683	34.9121	-0.6469	28.0673
T01	PS100/013-3	2016-07-21T14:19	77.4972	9.2848	-1967	1967	1125.9	1141	-0.6013	28.9677	34.912	-0.6481	28.0673
T01	PS100/013-3	2016-07-21T14:19	77.4972	9.2848	-1967	1967	1126.9	1142	-0.6009	28.9685	34.912	-0.6477	28.0672
T01	PS100/013-3	2016-07-21T14:19	77.4972	9.2848	-1967	1967	1127.9	1143	-0.6009	28.9689	34.912	-0.6478	28.0672
T01	PS100/013-3	2016-07-21T14:19	77.4972	9.2848	-1967	1967	1128.9	1144	-0.6015	28.9688	34.9119	-0.6484	28.0672
T01	PS100/013-3	2016-07-21T14:19	77.4972	9.2848	-1967	1967	1129.9	1145	-0.6017	28.9691	34.912	-0.6487	28.0673
T01	PS100/013-3	2016-07-21T14:19	77.4972	9.2848	-1967	1967	1130.9	1146	-0.6018	28.9694	34.9119	-0.6488	28.0672
T01	PS100/013-3	2016-07-21T14:19	77.4972	9.2848	-1967	1967	1131.8	1147	-0.6021	28.9697	34.9121	-0.6492	28.0674
T01	PS100/013-3	2016-07-21T14:19	77.4972	9.2848	-1967	1967	1132.8	1148	-0.602	28.9702	34.9121	-0.6491	28.0674
T01	PS100/013-3	2016-07-21T14:19	77.4972	9.2848	-1967	1967	1133.8	1149	-0.6025	28.9702	34.9121	-0.6497	28.0674
T01	PS100/013-3	2016-07-21T14:19	77.4972	9.2848	-1967	1967	1134.8	1150	-0.6029	28.9703	34.9121	-0.6501	28.0674
T01	PS100/013-3	2016-07-21T14:19	77.4972	9.2848	-1967	1967	1135.8	1151	-0.6044	28.9694	34.912	-0.6517	28.0674
T01	PS100/013-3	2016-07-21T14:19	77.4972	9.2848	-1967	1967	1136.8	1152	-0.6058	28.9687	34.9121	-0.6531	28.0676
T01	PS100/013-3	2016-07-21T14:19	77.4972	9.2848	-1967	1967	1137.7	1153	-0.6063	28.9686	34.912	-0.6536	28.0675
T01	PS100/013-3	2016-07-21T14:19	77.4972	9.2848	-1967	1967	1138.7	1154	-0.6064	28.9691	34.9122	-0.6538	28.0677
T01	PS100/013-3	2016-07-21T14:19	77.4972	9.2848	-1967	1967	1139.7	1155	-0.6066	28.9692	34.9119	-0.654	28.0674
T01	PS100/013-3	2016-07-21T14:19	77.4972	9.2848	-1967	1967	1140.7	1156	-0.6071	28.9693	34.9121	-0.6546	28.0676
T01	PS100/013-3	2016-07-21T14:19	77.4972	9.2848	-1967	1967	1141.7	1157	-0.6074	28.9694	34.912	-0.6549	28.0676
T01	PS100/013-3	2016-07-21T14:19	77.4972	9.2848	-1967	1967	1142.7	1158	-0.6102	28.9674	34.9119	-0.6578	28.0676
T01	PS100/013-3	2016-07-21T14:19	77.4972	9.2848	-1967	1967	1143.7	1159	-0.6115	28.9667	34.9119	-0.6591	28.0677
T01	PS100/013-3	2016-07-21T14:19	77.4972	9.2848	-1967	1967	1144.6	1160	-0.6123	28.9665	34.9119	-0.6599	28.0677
T01	PS100/013-3	2016-07-21T14:19	77.4972	9.2848	-1967	1967	1145.6	1161	-0.6125	28.9666	34.9117	-0.6602	28.0676
T01	PS100/013-3	2016-07-21T14:19	77.4972	9.2848	-1967	1967	1146.6	1162	-0.6125	28.9671	34.9118	-0.6602	28.0676
T01	PS100/013-3	2016-07-21T14:19	77.4972	9.2848	-1967	1967	1147.6	1163	-0.6138	28.9665	34.9119	-0.6616	28.0678
T01	PS100/013-3	2016-07-21T14:19	77.4972	9.2848	-1967	1967	1148.6	1164	-0.6176	28.9637	34.9119	-0.6654	28.0679
T01	PS100/013-3	2016-07-21T14:19	77.4972	9.2848	-1967	1967	1149.6	1165	-0.6191	28.9627	34.9117	-0.6669	28.0679
T01	PS100/013-3	2016-07-21T14:19	77.4972	9.2848	-1967	1967	1150.5	1166	-0.6188	28.9635	34.9119	-0.6667	28.068
T01	PS100/013-3	2016-07-21T14:19	77.4972	9.2848	-1967	1967	1151.5	1167	-0.6185	28.9641	34.9118	-0.6664	28.0679
T01	PS100/013-3	2016-07-21T14:19	77.4972	9.2848	-1967	1967	1152.5	1168	-0.6183	28.9648	34.9119	-0.6663	28.068
T01	PS100/013-3	2016-07-21T14:19	77.4972	9.2848	-1967	1967	1153.5	1169	-0.6183	28.9652	34.9119	-0.6663	28.068
T01	PS100/013-3	2016-07-21T14:19	77.4972	9.2848	-1967	1967	1154.5	1170	-0.6183	28.9656	34.9118	-0.6664	28.0679
T01	PS100/013-3	2016-07-21T14:19	77.4972	9.2848	-1967	1967	1155.5	1171	-0.619	28.9654	34.9118	-0.6671	28.0679
T01	PS100/013-3	2016-07-21T14:19	77.4972	9.2848	-1967	1967	1156.4	1172	-0.6198	28.9652	34.9118	-0.668	28.068
T01	PS100/013-3	2016-07-21T14:19	77.4972	9.2848	-1967	1967	1157.4	1173	-0.6212	28.9644	34.9118	-0.6694	28.068
T01	PS100/013-3	2016-07-21T14:19	77.4972	9.2848	-1967	1967	1158.4	1174	-0.6216	28.9645	34.9118	-0.6699	28.0681
T01	PS100/013-3	2016-07-21T14:19	77.4972	9.2848	-1967	1967	1159.4	1175	-0.6219	28.9648	34.912	-0.6702	28.0682
T01	PS100/013-3	2016-07-21T14:19	77.4972	9.2848	-1967	1967	1160.4	1176	-0.6223	28.9647	34.9117	-0.6707	28.068
T01	PS100/013-3	2016-07-21T14:19	77.4972	9.2848	-1967	1967	1161.4	1177	-0.6225	28.9651	34.9119	-0.6709	28.0682
T01	PS100/013-3	2016-07-21T14:19	77.4972	9.2848	-1967	1967	1162.3	1178	-0.6227	28.9653	34.9118	-0.6712	28.0681
T01	PS100/013-3	2016-07-21T14:19	77.4972	9.2848	-1967	1967	1163.3	1179	-0.6229	28.9655	34.9118	-0.6714	28.0681
T01	PS100/013-3	2016-07-21T14:19	77.4972	9.2848	-1967	1967	1164.3	1180	-0.6232	28.9658	34.9119	-0.6718	28.0682
T01	PS100/013-3	2016-07-21T14:19	77.4972	9.2848	-1967	1967	1165.3	1181	-0.6231	28.9663	34.9119	-0.6717	28.0682
T01	PS100/013-3	2016-07-21T14:19	77.4972	9.2848	-1967	1967	1166.3	1182	-0.6232	28.9667	34.912	-0.6719	28.0683
T01	PS100/013-3	2016-07-21T14:19	77.4972	9.2848	-1967	1967	1167.3	1183	-0.6234	28.9669	34.9119	-0.6721	28.0682
T01	PS100/013-3	2016-07-21T14:19	77.4972	9.2848	-1967	1967	1168.2	1184	-0.6236	28.9672	34.9119	-0.6724	28.0683
T01	PS100/013-3	2016-07-21T14:19	77.4972	9.2848	-1967	1967	1169.2	1185	-0.6236	28.9676	34.9119	-0.6724	28.0683
T01	PS100/013-3	2016-07-21T14:19	77.4972	9.2848	-1967	1967	1170.2	1186	-0.6249	28.9668	34.9117	-0.6738	28.0682
T01	PS100/013-3	2016-07-21T14:19	77.4972	9.2848	-1967	1967	1171.2	1187	-0.6259	28.9665	34.9119	-0.6748	28.0684
T01	PS100/013-3	2016-07-21T14:19	77.4972	9.2848	-1967	1967	1172.2	1188	-0.6265	28.9665	34.912	-0.6754	28.0685
T01	PS100/013-3	2016-07-21T14:19	77.4972	9.2848	-1967	1967	1173.2	1189	-0.6271	28.9663	34.9119	-0.6761	28.0684
T01	PS100/013-3	2016-07-21T14:19	77.4972	9.2848	-1967	1967	1174.2	1190	-0.6283	28.9658	34.912	-0.6773	28.0686
T01	PS100/013-3	2016-07-21T14:19	77.4972	9.2848	-1967	1967	1175.1	1191	-0.6281	28.9663	34.9118	-0.6772	28.0684
T01	PS100/013-3	2016-07-21T14:19	77.4972	9.2848	-1967	1967	1176.1	1192	-0.6285	28.9664	34.9119	-0.6776	28.0685
T01	PS100/013-3	2016-07-21T14:19	77.4972	9.2848	-1967	1967	1177.1	1193	-0.629	28.9664	34.9119	-0.6782	28.0685
T01	PS100/013-3	2016-07-21T14:19	77.4972	9.2848	-1967	1967	1178.1	1194	-0.6293	28.9665	34.9118	-0.6785	28.0684
T01	PS100/013-3	2016-07-21T14:19	77.4972	9.2848	-1967	1967	1179.1	1195	-0.63	28.9665	34.912	-0.6793	28.0686
T01	PS100/013-3	2016-07-21T14:19	77.4972	9.2848	-1967	1967	1180.1	1196	-0.6324	28.9648	34.9119	-0.6817	28.0687
T01	PS100/013-3	2016-07-21T14:19	77.4972	9.2848	-1967	1967	1181	1197	-0.633	28.9647	34.9118	-0.6824	28.0686
T01	PS100/013-3	2016-07-21T14:19	77.4972	9.2848	-1967	1967	1182	1198	-0.633	28.9651	34.9118	-0.6824	28.0686
T01	PS100/013-3	2016-07-21T14:19	77.4972	9.2848	-1967	1967	1183	1199	-0.6332	28.9653	34.9117	-0.6827	28.0686
T01	PS100/013-3	2016-07-21T14:19	77.4972	9.2848	-1967	1967	1184	1200	-0.6332	28.9658	34.9118	-0.6827	28.0686
T01	PS100/013-3	2016-07-21T14:19	77.4972	9.2848	-1967	1967	1185	1201	-0.633	28.9664	34.9118	-0.6826	28.0686
T01	PS100/013-3	2016-07-21T14:19	77.4972	9.2848	-1967	1967	1186	1202	-0.6332	28.9667	34.9119	-0.6828	28.0687
T01	PS100/013-3	2016-07-21T14:19	77.4972	9.2848	-1967	1967	1186.9	1203	-0.6335	28.9669	34.9119	-0.6832	28.0687
T01	PS100/013-3	2016-07-21T14:19	77.4972	9.2848	-1967	1967	1187.9	1204	-0.6336	28.9672	34.9118	-0.6833	28.0687
T01	PS100/013-3	2016-07-21T14:19	77.4972	9.2848	-1967	1967	1188.9	1205	-0.6333	28.9679	34.9119	-0.6831	28.0687
T01	PS100/013-3	2016-07-21T14:19	77.4972	9.2848	-1967	1967	1189.9	1206	-0.6336	28.9681	34.9119	-0.6834	28.0687
T01	PS100/013-3	2016-07-21T14:19	77.4972	9.2848	-1967	1967	1190.9	1207	-0.6346	28.9677	34.9119	-0.6845	28.0688
T01	PS100/013-3	2016-07-21T14:19	77.4972	9.2848	-1967	1967	1191.9	1208	-0.6351	28.9677	34.9119	-0.685	28.0688
T01	PS100/013-3	2016-07-21T14:19	77.4972	9.2848	-1967	1967	1192.8	1209	-0.6352	28.9679	34.9117	-0.6852	28.0687
T01	PS100/013-3	2016-07-21T14:19	77.4972	9.2848	-1967	1967	1193.8	1210	-0.6353	28.9683	34.9118	-0.6853	28.0688
T01	PS100/013-3	2016-07-21T14:19	77.4972	9.2848	-1967	1967	1194.8	1211	-0.6356	28.9685	34.9118	-0.6857	28.0688
T01	PS100/013-3	2016-07-21T14:19	77.4972	9.2848	-1967	1967	1195.8	1212	-0.6358	28.9688	34.9119	-0.6859	28.0689
T01	PS100/013-3	2016-07-21T14:19	77.4972	9.2848	-1967	1967	1196.8	1213	-0.6365	28.9687	34.912	-0.6867	28.069
T01	PS100/013-3	2016-07-21T14:19	77.4972	9.2848	-1967	1967	1197.8	1214	-0.6363	28.9692	34.9119	-0.6865	28.0689
T01	PS100/013-3	2016-07-21T14:19	77.4972	9.2848	-1967	1967	1198.7	1215	-0.6361	28.9699	34.912	-0.6864	28.069
T01	PS100/013-3	2016-07-21T14:19	77.4972	9.2848	-1967	1967	1199.7	1216	-0.6361	28.9703	34.9119	-0.6864	28.0689
T01	PS100/013-3	2016-07-21T14:19	77.4972	9.2848	-1967	1967	1200.7	1217	-0.6364	28.9704	34.9118	-0.6868	28.0688
T01	PS100/013-3	2016-07-21T14:19	77.4972	9.2848	-1967	1967	1201.7	1218	-0.6367	28.9706	34.9119	-0.6871	28.0689
T01	PS100/013-3	2016-07-21T14:19	77.4972	9.2848	-1967	1967	1202.7	1219	-0.6368	28.9709	34.9118	-0.6873	28.0688
T01	PS100/013-3	2016-07-21T14:19	77.4972	9.2848	-1967	1967	1203.7	1220	-0.6368	28.9713	34.9118	-0.6873	28.0688
T01	PS100/013-3	2016-07-21T14:19	77.4972	9.2848	-1967	1967	1204.7	1221	-0.6368	28.9717	34.9118	-0.6874	28.0688
T01	PS100/013-3	2016-07-21T14:19	77.4972	9.2848	-1967	1967	1205.6	1222	-0.6368	28.9723	34.912	-0.6874	28.069
T01	PS100/013-3	2016-07-21T14:19	77.4972	9.2848	-1967	1967	1206.6	1223	-0.6368	28.9727	34.9119	-0.6875	28.0689
T01	PS100/013-3	2016-07-21T14:19	77.4972	9.2848	-1967	1967	1207.6	1224	-0.6369	28.9729	34.9117	-0.6876	28.0688
T01	PS100/013-3	2016-07-21T14:19	77.4972	9.2848	-1967	1967	1208.6	1225	-0.6371	28.9733	34.9119	-0.6879	28.0689
T01	PS100/013-3	2016-07-21T14:19	77.4972	9.2848	-1967	1967	1209.6	1226	-0.6387	28.9724	34.912	-0.6895	28.0691
T01	PS100/013-3	2016-07-21T14:19	77.4972	9.2848	-1967	1967	1210.6	1227	-0.6388	28.9726	34.9118	-0.6897	28.0689
T01	PS100/013-3	2016-07-21T14:19	77.4972	9.2848	-1967	1967	1211.5	1228	-0.639	28.973	34.912	-0.6899	28.0691
T01	PS100/013-3	2016-07-21T14:19	77.4972	9.2848	-1967	1967	1212.5	1229	-0.6394	28.9729	34.9117	-0.6904	28.0689
T01	PS100/013-3	2016-07-21T14:19	77.4972	9.2848	-1967	1967	1213.5	1230	-0.6399	28.973	34.9119	-0.6909	28.0691
T01	PS100/013-3	2016-07-21T14:19	77.4972	9.2848	-1967	1967	1214.5	1231	-0.6412	28.9724	34.912	-0.6922	28.0692
T01	PS100/013-3	2016-07-21T14:19	77.4972	9.2848	-1967	1967	1215.5	1232	-0.6427	28.9715	34.9119	-0.6938	28.0692
T01	PS100/013-3	2016-07-21T14:19	77.4972	9.2848	-1967	1967	1216.5	1233	-0.6438	28.9711	34.912	-0.6949	28.0693
T01	PS100/013-3	2016-07-21T14:19	77.4972	9.2848	-1967	1967	1217.4	1234	-0.6439	28.9713	34.9118	-0.6951	28.0692
T01	PS100/013-3	2016-07-21T14:19	77.4972	9.2848	-1967	1967	1218.4	1235	-0.6441	28.9716	34.9119	-0.6953	28.0693
T01	PS100/013-3	2016-07-21T14:19	77.4972	9.2848	-1967	1967	1219.4	1236	-0.6451	28.9713	34.9121	-0.6964	28.0695
T01	PS100/013-3	2016-07-21T14:19	77.4972	9.2848	-1967	1967	1220.4	1237	-0.6457	28.9711	34.9119	-0.697	28.0694
T01	PS100/013-3	2016-07-21T14:19	77.4972	9.2848	-1967	1967	1221.4	1238	-0.6459	28.9714	34.912	-0.6973	28.0694
T01	PS100/013-3	2016-07-21T14:19	77.4972	9.2848	-1967	1967	1222.4	1239	-0.6465	28.9713	34.9119	-0.6979	28.0694
T01	PS100/013-3	2016-07-21T14:19	77.4972	9.2848	-1967	1967	1223.3	1240	-0.6468	28.9715	34.912	-0.6983	28.0695
T01	PS100/013-3	2016-07-21T14:19	77.4972	9.2848	-1967	1967	1224.3	1241	-0.6477	28.9711	34.9119	-0.6992	28.0694
T01	PS100/013-3	2016-07-21T14:19	77.4972	9.2848	-1967	1967	1225.3	1242	-0.6478	28.9714	34.9118	-0.6994	28.0694
T01	PS100/013-3	2016-07-21T14:19	77.4972	9.2848	-1967	1967	1226.3	1243	-0.648	28.9718	34.912	-0.6996	28.0695
T01	PS100/013-3	2016-07-21T14:19	77.4972	9.2848	-1967	1967	1227.3	1244	-0.649	28.9714	34.9121	-0.7007	28.0697
T01	PS100/013-3	2016-07-21T14:19	77.4972	9.2848	-1967	1967	1228.3	1245	-0.6494	28.9714	34.912	-0.7011	28.0696
T01	PS100/013-3	2016-07-21T14:19	77.4972	9.2848	-1967	1967	1229.2	1246	-0.6496	28.9717	34.912	-0.7014	28.0696
T01	PS100/013-3	2016-07-21T14:19	77.4972	9.2848	-1967	1967	1230.2	1247	-0.6497	28.972	34.9119	-0.7015	28.0695
T01	PS100/013-3	2016-07-21T14:19	77.4972	9.2848	-1967	1967	1231.2	1248	-0.65	28.9722	34.912	-0.7019	28.0696
T01	PS100/013-3	2016-07-21T14:19	77.4972	9.2848	-1967	1967	1232.2	1249	-0.6506	28.9721	34.912	-0.7025	28.0697
T01	PS100/013-3	2016-07-21T14:19	77.4972	9.2848	-1967	1967	1233.2	1250	-0.6513	28.972	34.9121	-0.7032	28.0698
T01	PS100/013-3	2016-07-21T14:19	77.4972	9.2848	-1967	1967	1234.2	1251	-0.6516	28.9722	34.9121	-0.7036	28.0698
T01	PS100/013-3	2016-07-21T14:19	77.4972	9.2848	-1967	1967	1235.1	1252	-0.6518	28.9724	34.912	-0.7038	28.0697
T01	PS100/013-3	2016-07-21T14:19	77.4972	9.2848	-1967	1967	1236.1	1253	-0.6521	28.9726	34.912	-0.7042	28.0697
T01	PS100/013-3	2016-07-21T14:19	77.4972	9.2848	-1967	1967	1237.1	1254	-0.652	28.9731	34.912	-0.7041	28.0697
T01	PS100/013-3	2016-07-21T14:19	77.4972	9.2848	-1967	1967	1238.1	1255	-0.6521	28.9735	34.9121	-0.7043	28.0698
T01	PS100/013-3	2016-07-21T14:19	77.4972	9.2848	-1967	1967	1239.1	1256	-0.6523	28.9738	34.9122	-0.7046	28.0699
T01	PS100/013-3	2016-07-21T14:19	77.4972	9.2848	-1967	1967	1240.1	1257	-0.6522	28.9743	34.9121	-0.7045	28.0698
T01	PS100/013-3	2016-07-21T14:19	77.4972	9.2848	-1967	1967	1241	1258	-0.6522	28.9747	34.9121	-0.7046	28.0698
T01	PS100/013-3	2016-07-21T14:19	77.4972	9.2848	-1967	1967	1242	1259	-0.6533	28.9741	34.912	-0.7057	28.0698
T01	PS100/013-3	2016-07-21T14:19	77.4972	9.2848	-1967	1967	1243	1260	-0.6535	28.9745	34.9122	-0.706	28.07
T01	PS100/013-3	2016-07-21T14:19	77.4972	9.2848	-1967	1967	1244	1261	-0.6544	28.974	34.912	-0.7069	28.0699
T01	PS100/013-3	2016-07-21T14:19	77.4972	9.2848	-1967	1967	1245	1262	-0.6557	28.9734	34.9121	-0.7082	28.07
T01	PS100/013-3	2016-07-21T14:19	77.4972	9.2848	-1967	1967	1246	1263	-0.6556	28.9738	34.9119	-0.7082	28.0698
T01	PS100/013-3	2016-07-21T14:19	77.4972	9.2848	-1967	1967	1246.9	1264	-0.6555	28.9744	34.912	-0.7081	28.0699
T01	PS100/013-3	2016-07-21T14:19	77.4972	9.2848	-1967	1967	1247.9	1265	-0.6559	28.9745	34.9121	-0.7086	28.07
T01	PS100/013-3	2016-07-21T14:19	77.4972	9.2848	-1967	1967	1248.9	1266	-0.6558	28.975	34.912	-0.7085	28.0699
T01	PS100/013-3	2016-07-21T14:19	77.4972	9.2848	-1967	1967	1249.9	1267	-0.6558	28.9755	34.9121	-0.7086	28.07
T01	PS100/013-3	2016-07-21T14:19	77.4972	9.2848	-1967	1967	1250.9	1268	-0.6559	28.9758	34.9121	-0.7087	28.07
T01	PS100/013-3	2016-07-21T14:19	77.4972	9.2848	-1967	1967	1251.9	1269	-0.656	28.9762	34.9122	-0.7089	28.0701
T01	PS100/013-3	2016-07-21T14:19	77.4972	9.2848	-1967	1967	1252.8	1270	-0.6557	28.9769	34.9122	-0.7087	28.0701
T01	PS100/013-3	2016-07-21T14:19	77.4972	9.2848	-1967	1967	1253.8	1271	-0.6559	28.9772	34.9122	-0.7089	28.0701
T01	PS100/013-3	2016-07-21T14:19	77.4972	9.2848	-1967	1967	1254.8	1272	-0.6558	28.9776	34.9121	-0.7089	28.07
T01	PS100/013-3	2016-07-21T14:19	77.4972	9.2848	-1967	1967	1255.8	1273	-0.6556	28.9782	34.9121	-0.7087	28.07
T01	PS100/013-3	2016-07-21T14:19	77.4972	9.2848	-1967	1967	1256.8	1274	-0.6559	28.9785	34.9123	-0.7091	28.0702
T01	PS100/013-3	2016-07-21T14:19	77.4972	9.2848	-1967	1967	1257.8	1275	-0.6561	28.9787	34.9122	-0.7093	28.0701
T01	PS100/013-3	2016-07-21T14:19	77.4972	9.2848	-1967	1967	1258.8	1276	-0.6563	28.9789	34.9121	-0.7096	28.0701
T01	PS100/013-3	2016-07-21T14:19	77.4972	9.2848	-1967	1967	1259.7	1277	-0.6564	28.9793	34.9122	-0.7097	28.0702
T01	PS100/013-3	2016-07-21T14:19	77.4972	9.2848	-1967	1967	1260.7	1278	-0.6568	28.9795	34.9123	-0.7102	28.0703
T01	PS100/013-3	2016-07-21T14:19	77.4972	9.2848	-1967	1967	1261.7	1279	-0.6573	28.9794	34.9122	-0.7107	28.0702
T01	PS100/013-3	2016-07-21T14:19	77.4972	9.2848	-1967	1967	1262.7	1280	-0.6589	28.9784	34.9121	-0.7124	28.0702
T01	PS100/013-3	2016-07-21T14:19	77.4972	9.2848	-1967	1967	1263.7	1281	-0.6593	28.9785	34.9121	-0.7128	28.0702
T01	PS100/013-3	2016-07-21T14:19	77.4972	9.2848	-1967	1967	1264.7	1282	-0.6593	28.979	34.9122	-0.7129	28.0703
T01	PS100/013-3	2016-07-21T14:19	77.4972	9.2848	-1967	1967	1265.6	1283	-0.6594	28.9793	34.9122	-0.713	28.0703
T01	PS100/013-3	2016-07-21T14:19	77.4972	9.2848	-1967	1967	1266.6	1284	-0.6596	28.9797	34.9124	-0.7133	28.0705
T01	PS100/013-3	2016-07-21T14:19	77.4972	9.2848	-1967	1967	1267.6	1285	-0.6598	28.98	34.9124	-0.7135	28.0705
T01	PS100/013-3	2016-07-21T14:19	77.4972	9.2848	-1967	1967	1268.6	1286	-0.6599	28.9802	34.9122	-0.7137	28.0703
T01	PS100/013-3	2016-07-21T14:19	77.4972	9.2848	-1967	1967	1269.6	1287	-0.6598	28.9806	34.9121	-0.7136	28.0702
T01	PS100/013-3	2016-07-21T14:19	77.4972	9.2848	-1967	1967	1270.6	1288	-0.6604	28.9806	34.9122	-0.7143	28.0704
T01	PS100/013-3	2016-07-21T14:19	77.4972	9.2848	-1967	1967	1271.5	1289	-0.661	28.9806	34.9123	-0.7149	28.0705
T01	PS100/013-3	2016-07-21T14:19	77.4972	9.2848	-1967	1967	1272.5	1290	-0.6614	28.9806	34.9122	-0.7154	28.0704
T01	PS100/013-3	2016-07-21T14:19	77.4972	9.2848	-1967	1967	1273.5	1291	-0.6624	28.9802	34.9122	-0.7164	28.0704
T01	PS100/013-3	2016-07-21T14:19	77.4972	9.2848	-1967	1967	1274.5	1292	-0.6626	28.9805	34.9123	-0.7167	28.0705
T01	PS100/013-3	2016-07-21T14:19	77.4972	9.2848	-1967	1967	1275.5	1293	-0.6631	28.9804	34.9121	-0.7172	28.0704
T01	PS100/013-3	2016-07-21T14:19	77.4972	9.2848	-1967	1967	1276.5	1294	-0.6654	28.9789	34.9122	-0.7195	28.0706
T01	PS100/013-3	2016-07-21T14:19	77.4972	9.2848	-1967	1967	1277.4	1295	-0.6663	28.9785	34.9121	-0.7205	28.0705
T01	PS100/013-3	2016-07-21T14:19	77.4972	9.2848	-1967	1967	1278.4	1296	-0.6666	28.9786	34.912	-0.7208	28.0705
T01	PS100/013-3	2016-07-21T14:19	77.4972	9.2848	-1967	1967	1279.4	1297	-0.6661	28.9795	34.9121	-0.7204	28.0705
T01	PS100/013-3	2016-07-21T14:19	77.4972	9.2848	-1967	1967	1280.4	1298	-0.6663	28.9798	34.9121	-0.7206	28.0706
T01	PS100/013-3	2016-07-21T14:19	77.4972	9.2848	-1967	1967	1281.4	1299	-0.6662	28.9805	34.9124	-0.7206	28.0708
T01	PS100/013-3	2016-07-21T14:19	77.4972	9.2848	-1967	1967	1282.4	1300	-0.6659	28.981	34.9121	-0.7203	28.0705
T01	PS100/013-3	2016-07-21T14:19	77.4972	9.2848	-1967	1967	1283.3	1301	-0.6659	28.9814	34.9121	-0.7204	28.0705
T01	PS100/013-3	2016-07-21T14:19	77.4972	9.2848	-1967	1967	1284.3	1302	-0.6658	28.982	34.9122	-0.7204	28.0706
T01	PS100/013-3	2016-07-21T14:19	77.4972	9.2848	-1967	1967	1285.3	1303	-0.6657	28.9825	34.9122	-0.7203	28.0706
T01	PS100/013-3	2016-07-21T14:19	77.4972	9.2848	-1967	1967	1286.3	1304	-0.666	28.9828	34.9124	-0.7207	28.0708
T01	PS100/013-3	2016-07-21T14:19	77.4972	9.2848	-1967	1967	1287.3	1305	-0.6667	28.9826	34.9123	-0.7214	28.0707
T01	PS100/013-3	2016-07-21T14:19	77.4972	9.2848	-1967	1967	1288.3	1306	-0.6679	28.9821	34.9125	-0.7227	28.071
T01	PS100/013-3	2016-07-21T14:19	77.4972	9.2848	-1967	1967	1289.2	1307	-0.668	28.9823	34.9123	-0.7228	28.0708
T01	PS100/013-3	2016-07-21T14:19	77.4972	9.2848	-1967	1967	1290.2	1308	-0.6682	28.9826	34.9123	-0.7231	28.0708
T01	PS100/013-3	2016-07-21T14:19	77.4972	9.2848	-1967	1967	1291.2	1309	-0.6688	28.9826	34.9125	-0.7237	28.071
T01	PS100/013-3	2016-07-21T14:19	77.4972	9.2848	-1967	1967	1292.2	1310	-0.6688	28.9831	34.9126	-0.7238	28.0711
T01	PS100/013-3	2016-07-21T14:19	77.4972	9.2848	-1967	1967	1293.2	1311	-0.6693	28.983	34.9124	-0.7243	28.071
T01	PS100/013-3	2016-07-21T14:19	77.4972	9.2848	-1967	1967	1294.2	1312	-0.6693	28.9834	34.9124	-0.7244	28.071
T01	PS100/013-3	2016-07-21T14:19	77.4972	9.2848	-1967	1967	1295.1	1313	-0.6693	28.9839	34.9125	-0.7244	28.071
T01	PS100/013-3	2016-07-21T14:19	77.4972	9.2848	-1967	1967	1296.1	1314	-0.6691	28.9845	34.9125	-0.7243	28.071
T01	PS100/013-3	2016-07-21T14:19	77.4972	9.2848	-1967	1967	1297.1	1315	-0.669	28.9849	34.9123	-0.7242	28.0709
T01	PS100/013-3	2016-07-21T14:19	77.4972	9.2848	-1967	1967	1298.1	1316	-0.6693	28.9851	34.9124	-0.7246	28.071
T01	PS100/013-3	2016-07-21T14:19	77.4972	9.2848	-1967	1967	1299.1	1317	-0.6702	28.9848	34.9124	-0.7255	28.071
T01	PS100/013-3	2016-07-21T14:19	77.4972	9.2848	-1967	1967	1300.1	1318	-0.6706	28.9849	34.9124	-0.726	28.071
T01	PS100/013-3	2016-07-21T14:19	77.4972	9.2848	-1967	1967	1301	1319	-0.6711	28.9849	34.9124	-0.7265	28.0711
T01	PS100/013-3	2016-07-21T14:19	77.4972	9.2848	-1967	1967	1302	1320	-0.6726	28.984	34.9124	-0.7281	28.0711
T01	PS100/013-3	2016-07-21T14:19	77.4972	9.2848	-1967	1967	1303	1321	-0.674	28.9832	34.9123	-0.7295	28.0711
T01	PS100/013-3	2016-07-21T14:19	77.4972	9.2848	-1967	1967	1304	1322	-0.6749	28.9829	34.9124	-0.7304	28.0712
T01	PS100/013-3	2016-07-21T14:19	77.4972	9.2848	-1967	1967	1305	1323	-0.6754	28.9829	34.9124	-0.731	28.0712
T01	PS100/013-3	2016-07-21T14:19	77.4972	9.2848	-1967	1967	1306	1324	-0.6764	28.9826	34.9126	-0.732	28.0715
T01	PS100/013-3	2016-07-21T14:19	77.4972	9.2848	-1967	1967	1306.9	1325	-0.6775	28.982	34.9124	-0.7332	28.0713
T01	PS100/013-3	2016-07-21T14:19	77.4972	9.2848	-1967	1967	1307.9	1326	-0.6779	28.9821	34.9125	-0.7336	28.0714
T01	PS100/013-3	2016-07-21T14:19	77.4972	9.2848	-1967	1967	1308.9	1327	-0.6786	28.982	34.9126	-0.7344	28.0716
T01	PS100/013-3	2016-07-21T14:19	77.4972	9.2848	-1967	1967	1309.9	1328	-0.6787	28.9824	34.9126	-0.7345	28.0716
T01	PS100/013-3	2016-07-21T14:19	77.4972	9.2848	-1967	1967	1310.9	1329	-0.6789	28.9826	34.9126	-0.7348	28.0716
T01	PS100/013-3	2016-07-21T14:19	77.4972	9.2848	-1967	1967	1311.9	1330	-0.6794	28.9825	34.9124	-0.7353	28.0714
T01	PS100/013-3	2016-07-21T14:19	77.4972	9.2848	-1967	1967	1312.8	1331	-0.6806	28.982	34.9126	-0.7366	28.0717
T01	PS100/013-3	2016-07-21T14:19	77.4972	9.2848	-1967	1967	1313.8	1332	-0.6816	28.9817	34.9127	-0.7376	28.0718
T01	PS100/013-3	2016-07-21T14:19	77.4972	9.2848	-1967	1967	1314.8	1333	-0.6823	28.9814	34.9126	-0.7383	28.0717
T01	PS100/013-3	2016-07-21T14:19	77.4972	9.2848	-1967	1967	1315.8	1334	-0.683	28.9814	34.9128	-0.7391	28.0719
T01	PS100/013-3	2016-07-21T14:19	77.4972	9.2848	-1967	1967	1316.8	1335	-0.6836	28.9811	34.9125	-0.7397	28.0717
T01	PS100/013-3	2016-07-21T14:19	77.4972	9.2848	-1967	1967	1317.8	1336	-0.6838	28.9815	34.9127	-0.74	28.0719
T01	PS100/013-3	2016-07-21T14:19	77.4972	9.2848	-1967	1967	1318.7	1337	-0.6841	28.9816	34.9126	-0.7403	28.0718
T01	PS100/013-3	2016-07-21T14:19	77.4972	9.2848	-1967	1967	1319.7	1338	-0.6851	28.9811	34.9125	-0.7414	28.0718
T01	PS100/013-3	2016-07-21T14:19	77.4972	9.2848	-1967	1967	1320.7	1339	-0.6861	28.9808	34.9127	-0.7424	28.072
T01	PS100/013-3	2016-07-21T14:19	77.4972	9.2848	-1967	1967	1321.7	1340	-0.687	28.9804	34.9126	-0.7434	28.072
T01	PS100/013-3	2016-07-21T14:19	77.4972	9.2848	-1967	1967	1322.7	1341	-0.6874	28.9805	34.9126	-0.7438	28.072
T01	PS100/013-3	2016-07-21T14:19	77.4972	9.2848	-1967	1967	1323.7	1342	-0.6876	28.9809	34.9128	-0.7441	28.0721
T01	PS100/013-3	2016-07-21T14:19	77.4972	9.2848	-1967	1967	1324.6	1343	-0.6875	28.9812	34.9125	-0.744	28.0719
T01	PS100/013-3	2016-07-21T14:19	77.4972	9.2848	-1967	1967	1325.6	1344	-0.6876	28.9816	34.9126	-0.7442	28.072
T01	PS100/013-3	2016-07-21T14:19	77.4972	9.2848	-1967	1967	1326.6	1345	-0.6885	28.9813	34.9127	-0.7451	28.0721
T01	PS100/013-3	2016-07-21T14:19	77.4972	9.2848	-1967	1967	1327.6	1346	-0.6893	28.981	34.9126	-0.746	28.0721
T01	PS100/013-3	2016-07-21T14:19	77.4972	9.2848	-1967	1967	1328.6	1347	-0.6901	28.9809	34.9128	-0.7468	28.0723
T01	PS100/013-3	2016-07-21T14:19	77.4972	9.2848	-1967	1967	1329.6	1348	-0.6905	28.9809	34.9127	-0.7473	28.0722
T01	PS100/013-3	2016-07-21T14:19	77.4972	9.2848	-1967	1967	1330.5	1349	-0.6904	28.9814	34.9127	-0.7472	28.0722
T01	PS100/013-3	2016-07-21T14:19	77.4972	9.2848	-1967	1967	1331.5	1350	-0.6915	28.9809	34.9127	-0.7484	28.0723
T01	PS100/013-3	2016-07-21T14:19	77.4972	9.2848	-1967	1967	1332.5	1351	-0.6926	28.9803	34.9126	-0.7495	28.0722
T01	PS100/013-3	2016-07-21T14:19	77.4972	9.2848	-1967	1967	1333.5	1352	-0.6929	28.9806	34.9127	-0.7499	28.0723
T01	PS100/013-3	2016-07-21T14:19	77.4972	9.2848	-1967	1967	1334.5	1353	-0.6927	28.9812	34.9128	-0.7497	28.0724
T01	PS100/013-3	2016-07-21T14:19	77.4972	9.2848	-1967	1967	1335.4	1354	-0.6926	28.9816	34.9126	-0.7497	28.0722
T01	PS100/013-3	2016-07-21T14:19	77.4972	9.2848	-1967	1967	1336.4	1355	-0.6932	28.9815	34.9126	-0.7503	28.0723
T01	PS100/013-3	2016-07-21T14:19	77.4972	9.2848	-1967	1967	1337.4	1356	-0.6933	28.9819	34.9127	-0.7505	28.0723
T01	PS100/013-3	2016-07-21T14:19	77.4972	9.2848	-1967	1967	1338.4	1357	-0.6939	28.9818	34.9126	-0.7511	28.0723
T01	PS100/013-3	2016-07-21T14:19	77.4972	9.2848	-1967	1967	1339.4	1358	-0.6942	28.9821	34.9128	-0.7515	28.0725
T01	PS100/013-3	2016-07-21T14:19	77.4972	9.2848	-1967	1967	1340.4	1359	-0.6949	28.9818	34.9127	-0.7522	28.0724
T01	PS100/013-3	2016-07-21T14:19	77.4972	9.2848	-1967	1967	1341.3	1360	-0.6957	28.9816	34.9127	-0.7531	28.0725
T01	PS100/013-3	2016-07-21T14:19	77.4972	9.2848	-1967	1967	1342.3	1361	-0.6957	28.982	34.9127	-0.7531	28.0725
T01	PS100/013-3	2016-07-21T14:19	77.4972	9.2848	-1967	1967	1343.3	1362	-0.6959	28.9823	34.9128	-0.7534	28.0725
T01	PS100/013-3	2016-07-21T14:19	77.4972	9.2848	-1967	1967	1344.3	1363	-0.6976	28.9814	34.9129	-0.7551	28.0727
T01	PS100/013-3	2016-07-21T14:19	77.4972	9.2848	-1967	1967	1345.3	1364	-0.698	28.9813	34.9127	-0.7556	28.0726
T01	PS100/013-3	2016-07-21T14:19	77.4972	9.2848	-1967	1967	1346.3	1365	-0.6986	28.9814	34.9129	-0.7562	28.0728
T01	PS100/013-3	2016-07-21T14:19	77.4972	9.2848	-1967	1967	1347.2	1366	-0.6989	28.9814	34.9127	-0.7566	28.0726
T01	PS100/013-3	2016-07-21T14:19	77.4972	9.2848	-1967	1967	1348.2	1367	-0.6991	28.9817	34.9128	-0.7568	28.0727
T01	PS100/013-3	2016-07-21T14:19	77.4972	9.2848	-1967	1967	1349.2	1368	-0.6991	28.9821	34.9127	-0.7569	28.0726
T01	PS100/013-3	2016-07-21T14:19	77.4972	9.2848	-1967	1967	1350.2	1369	-0.6994	28.9823	34.9128	-0.7572	28.0727
T01	PS100/013-3	2016-07-21T14:19	77.4972	9.2848	-1967	1967	1351.2	1370	-0.7	28.9822	34.9127	-0.7579	28.0727
T01	PS100/013-3	2016-07-21T14:19	77.4972	9.2848	-1967	1967	1352.2	1371	-0.7013	28.9816	34.9129	-0.7592	28.0729
T01	PS100/013-3	2016-07-21T14:19	77.4972	9.2848	-1967	1967	1353.1	1372	-0.7021	28.9813	34.9128	-0.76	28.0728
T01	PS100/013-3	2016-07-21T14:19	77.4972	9.2848	-1967	1967	1354.1	1373	-0.7022	28.9817	34.9129	-0.7602	28.0729
T01	PS100/013-3	2016-07-21T14:19	77.4972	9.2848	-1967	1967	1355.1	1374	-0.7022	28.982	34.9127	-0.7603	28.0728
T01	PS100/013-3	2016-07-21T14:19	77.4972	9.2848	-1967	1967	1356.1	1375	-0.7025	28.9824	34.913	-0.7606	28.073
T01	PS100/013-3	2016-07-21T14:19	77.4972	9.2848	-1967	1967	1357.1	1376	-0.7023	28.9828	34.9128	-0.7605	28.0729
T01	PS100/013-3	2016-07-21T14:19	77.4972	9.2848	-1967	1967	1358.1	1377	-0.7019	28.9836	34.9128	-0.7601	28.0728
T01	PS100/013-3	2016-07-21T14:19	77.4972	9.2848	-1967	1967	1359	1378	-0.7017	28.9842	34.9128	-0.76	28.0728
T01	PS100/013-3	2016-07-21T14:19	77.4972	9.2848	-1967	1967	1360	1379	-0.7018	28.9846	34.9129	-0.7601	28.0729
T01	PS100/013-3	2016-07-21T14:19	77.4972	9.2848	-1967	1967	1361	1380	-0.702	28.9848	34.9128	-0.7604	28.0729
T01	PS100/013-3	2016-07-21T14:19	77.4972	9.2848	-1967	1967	1362	1381	-0.7035	28.984	34.9129	-0.7619	28.073
T01	PS100/013-3	2016-07-21T14:19	77.4972	9.2848	-1967	1967	1363	1382	-0.7055	28.9827	34.9129	-0.764	28.0731
T01	PS100/013-3	2016-07-21T14:19	77.4972	9.2848	-1967	1967	1364	1383	-0.7064	28.9823	34.9128	-0.7649	28.073
T01	PS100/013-3	2016-07-21T14:19	77.4972	9.2848	-1967	1967	1364.9	1384	-0.7081	28.9814	34.913	-0.7666	28.0733
T01	PS100/013-3	2016-07-21T14:19	77.4972	9.2848	-1967	1967	1365.9	1385	-0.7091	28.9809	34.9129	-0.7677	28.0733
T01	PS100/013-3	2016-07-21T14:19	77.4972	9.2848	-1967	1967	1366.9	1386	-0.7092	28.9813	34.9129	-0.7678	28.0733
T01	PS100/013-3	2016-07-21T14:19	77.4972	9.2848	-1967	1967	1367.9	1387	-0.7091	28.9817	34.9128	-0.7678	28.0732
T01	PS100/013-3	2016-07-21T14:19	77.4972	9.2848	-1967	1967	1368.9	1388	-0.7096	28.9818	34.9129	-0.7683	28.0733
T01	PS100/013-3	2016-07-21T14:19	77.4972	9.2848	-1967	1967	1369.9	1389	-0.7106	28.9814	34.913	-0.7694	28.0734
T01	PS100/013-3	2016-07-21T14:19	77.4972	9.2848	-1967	1967	1370.8	1390	-0.7113	28.9812	34.9129	-0.7701	28.0734
T01	PS100/013-3	2016-07-21T14:19	77.4972	9.2848	-1967	1967	1371.8	1391	-0.7115	28.9815	34.913	-0.7704	28.0734
T01	PS100/013-3	2016-07-21T14:19	77.4972	9.2848	-1967	1967	1372.8	1392	-0.7121	28.9814	34.913	-0.771	28.0735
T01	PS100/013-3	2016-07-21T14:19	77.4972	9.2848	-1967	1967	1373.8	1393	-0.7126	28.9813	34.9128	-0.7716	28.0733
T01	PS100/013-3	2016-07-21T14:19	77.4972	9.2848	-1967	1967	1374.8	1394	-0.713	28.9815	34.913	-0.772	28.0735
T01	PS100/013-3	2016-07-21T14:19	77.4972	9.2848	-1967	1967	1375.8	1395	-0.713	28.982	34.9131	-0.7721	28.0736
T01	PS100/013-3	2016-07-21T14:19	77.4972	9.2848	-1967	1967	1376.7	1396	-0.7135	28.9819	34.913	-0.7726	28.0735
T01	PS100/013-3	2016-07-21T14:19	77.4972	9.2848	-1967	1967	1377.7	1397	-0.7137	28.9823	34.9132	-0.7729	28.0737
T01	PS100/013-3	2016-07-21T14:19	77.4972	9.2848	-1967	1967	1378.7	1398	-0.714	28.9823	34.9129	-0.7732	28.0735
T01	PS100/013-3	2016-07-21T14:19	77.4972	9.2848	-1967	1967	1379.7	1399	-0.7143	28.9825	34.913	-0.7736	28.0736
T01	PS100/013-3	2016-07-21T14:19	77.4972	9.2848	-1967	1967	1380.7	1400	-0.7145	28.9827	34.9129	-0.7738	28.0735
T01	PS100/013-3	2016-07-21T14:19	77.4972	9.2848	-1967	1967	1381.7	1401	-0.7144	28.9832	34.9129	-0.7738	28.0735
T01	PS100/013-3	2016-07-21T14:19	77.4972	9.2848	-1967	1967	1382.6	1402	-0.7145	28.9836	34.913	-0.7739	28.0736
T01	PS100/013-3	2016-07-21T14:19	77.4972	9.2848	-1967	1967	1383.6	1403	-0.7145	28.984	34.913	-0.774	28.0736
T01	PS100/013-3	2016-07-21T14:19	77.4972	9.2848	-1967	1967	1384.6	1404	-0.7146	28.9844	34.913	-0.7742	28.0736
T01	PS100/013-3	2016-07-21T14:19	77.4972	9.2848	-1967	1967	1385.6	1405	-0.7146	28.9847	34.9129	-0.7742	28.0735
T01	PS100/013-3	2016-07-21T14:19	77.4972	9.2848	-1967	1967	1386.6	1406	-0.7148	28.985	34.9129	-0.7745	28.0735
T01	PS100/013-3	2016-07-21T14:19	77.4972	9.2848	-1967	1967	1387.5	1407	-0.715	28.9854	34.9131	-0.7747	28.0737
T01	PS100/013-3	2016-07-21T14:19	77.4972	9.2848	-1967	1967	1388.5	1408	-0.7149	28.9859	34.9131	-0.7747	28.0737
T01	PS100/013-3	2016-07-21T14:19	77.4972	9.2848	-1967	1967	1389.5	1409	-0.7149	28.9863	34.9131	-0.7747	28.0737
T01	PS100/013-3	2016-07-21T14:19	77.4972	9.2848	-1967	1967	1390.5	1410	-0.7148	28.9867	34.9129	-0.7747	28.0736
T01	PS100/013-3	2016-07-21T14:19	77.4972	9.2848	-1967	1967	1391.5	1411	-0.7149	28.9871	34.913	-0.7748	28.0736
T01	PS100/013-3	2016-07-21T14:19	77.4972	9.2848	-1967	1967	1392.5	1412	-0.715	28.9873	34.9128	-0.775	28.0735
T01	PS100/013-3	2016-07-21T14:19	77.4972	9.2848	-1967	1967	1393.4	1413	-0.7154	28.9875	34.913	-0.7754	28.0737
T01	PS100/013-3	2016-07-21T14:19	77.4972	9.2848	-1967	1967	1394.4	1414	-0.7153	28.9881	34.9131	-0.7754	28.0737
T01	PS100/013-3	2016-07-21T14:19	77.4972	9.2848	-1967	1967	1395.4	1415	-0.7153	28.9885	34.9131	-0.7755	28.0737
T01	PS100/013-3	2016-07-21T14:19	77.4972	9.2848	-1967	1967	1396.4	1416	-0.7154	28.9887	34.9129	-0.7756	28.0736
T01	PS100/013-3	2016-07-21T14:19	77.4972	9.2848	-1967	1967	1397.4	1417	-0.7153	28.9892	34.9129	-0.7756	28.0736
T01	PS100/013-3	2016-07-21T14:19	77.4972	9.2848	-1967	1967	1398.4	1418	-0.7154	28.9896	34.913	-0.7757	28.0737
T01	PS100/013-3	2016-07-21T14:19	77.4972	9.2848	-1967	1967	1399.3	1419	-0.7155	28.99	34.9131	-0.7759	28.0738
T01	PS100/013-3	2016-07-21T14:19	77.4972	9.2848	-1967	1967	1400.3	1420	-0.7158	28.9901	34.913	-0.7762	28.0737
T01	PS100/013-3	2016-07-21T14:19	77.4972	9.2848	-1967	1967	1401.3	1421	-0.7161	28.9903	34.913	-0.7766	28.0737
T01	PS100/013-3	2016-07-21T14:19	77.4972	9.2848	-1967	1967	1402.3	1422	-0.717	28.99	34.9131	-0.7775	28.0738
T01	PS100/013-3	2016-07-21T14:19	77.4972	9.2848	-1967	1967	1403.3	1423	-0.7174	28.99	34.913	-0.778	28.0738
T01	PS100/013-3	2016-07-21T14:19	77.4972	9.2848	-1967	1967	1404.3	1424	-0.7178	28.9902	34.9131	-0.7784	28.0739
T01	PS100/013-3	2016-07-21T14:19	77.4972	9.2848	-1967	1967	1405.2	1425	-0.7178	28.9906	34.9131	-0.7785	28.0739
T01	PS100/013-3	2016-07-21T14:19	77.4972	9.2848	-1967	1967	1406.2	1426	-0.7178	28.9911	34.9132	-0.7785	28.074
T01	PS100/013-3	2016-07-21T14:19	77.4972	9.2848	-1967	1967	1407.2	1427	-0.7179	28.9914	34.9131	-0.7787	28.0739
T01	PS100/013-3	2016-07-21T14:19	77.4972	9.2848	-1967	1967	1408.2	1428	-0.7183	28.9914	34.913	-0.7791	28.0738
T01	PS100/013-3	2016-07-21T14:19	77.4972	9.2848	-1967	1967	1409.2	1429	-0.7179	28.9921	34.9129	-0.7788	28.0737
T01	PS100/013-3	2016-07-21T14:19	77.4972	9.2848	-1967	1967	1410.2	1430	-0.7181	28.9924	34.913	-0.779	28.0738
T01	PS100/013-3	2016-07-21T14:19	77.4972	9.2848	-1967	1967	1411.1	1431	-0.7181	28.9928	34.913	-0.7791	28.0738
T01	PS100/013-3	2016-07-21T14:19	77.4972	9.2848	-1967	1967	1412.1	1432	-0.7183	28.9931	34.913	-0.7794	28.0738
T01	PS100/013-3	2016-07-21T14:19	77.4972	9.2848	-1967	1967	1413.1	1433	-0.7187	28.9932	34.9131	-0.7798	28.0739
T01	PS100/013-3	2016-07-21T14:19	77.4972	9.2848	-1967	1967	1414.1	1434	-0.7188	28.9935	34.913	-0.78	28.0739
T01	PS100/013-3	2016-07-21T14:19	77.4972	9.2848	-1967	1967	1415.1	1435	-0.719	28.9938	34.9131	-0.7802	28.074
T01	PS100/013-3	2016-07-21T14:19	77.4972	9.2848	-1967	1967	1416.1	1436	-0.719	28.9942	34.913	-0.7803	28.0739
T01	PS100/013-3	2016-07-21T14:19	77.4972	9.2848	-1967	1967	1417	1437	-0.7191	28.9945	34.913	-0.7804	28.0739
T01	PS100/013-3	2016-07-21T14:19	77.4972	9.2848	-1967	1967	1418	1438	-0.7194	28.9947	34.913	-0.7808	28.0739
T01	PS100/013-3	2016-07-21T14:19	77.4972	9.2848	-1967	1967	1419	1439	-0.7194	28.9951	34.913	-0.7808	28.0739
T01	PS100/013-3	2016-07-21T14:19	77.4972	9.2848	-1967	1967	1420	1440	-0.7196	28.9953	34.9129	-0.7811	28.0738
T01	PS100/013-3	2016-07-21T14:19	77.4972	9.2848	-1967	1967	1421	1441	-0.7199	28.9955	34.913	-0.7814	28.0739
T01	PS100/013-3	2016-07-21T14:19	77.4972	9.2848	-1967	1967	1421.9	1442	-0.7206	28.9953	34.9129	-0.7822	28.0739
T01	PS100/013-3	2016-07-21T14:19	77.4972	9.2848	-1967	1967	1422.9	1443	-0.7209	28.9955	34.913	-0.7825	28.074
T01	PS100/013-3	2016-07-21T14:19	77.4972	9.2848	-1967	1967	1423.9	1444	-0.7212	28.9957	34.913	-0.7829	28.074
T01	PS100/013-3	2016-07-21T14:19	77.4972	9.2848	-1967	1967	1424.9	1445	-0.7212	28.9962	34.9131	-0.7829	28.0741
T01	PS100/013-3	2016-07-21T14:19	77.4972	9.2848	-1967	1967	1425.9	1446	-0.7213	28.9966	34.9132	-0.7831	28.0742
T01	PS100/013-3	2016-07-21T14:19	77.4972	9.2848	-1967	1967	1426.9	1447	-0.7214	28.9968	34.913	-0.7833	28.074
T01	PS100/013-3	2016-07-21T14:19	77.4972	9.2848	-1967	1967	1427.8	1448	-0.7218	28.997	34.9132	-0.7837	28.0742
T01	PS100/013-3	2016-07-21T14:19	77.4972	9.2848	-1967	1967	1428.8	1449	-0.7225	28.9968	34.9132	-0.7845	28.0742
T01	PS100/013-3	2016-07-21T14:19	77.4972	9.2848	-1967	1967	1429.8	1450	-0.7225	28.9971	34.913	-0.7845	28.0741
T01	PS100/013-3	2016-07-21T14:19	77.4972	9.2848	-1967	1967	1430.8	1451	-0.7226	28.9975	34.9131	-0.7847	28.0741
T01	PS100/013-3	2016-07-21T14:19	77.4972	9.2848	-1967	1967	1431.8	1452	-0.7227	28.9979	34.9132	-0.7848	28.0742
T01	PS100/013-3	2016-07-21T14:19	77.4972	9.2848	-1967	1967	1432.8	1453	-0.7228	28.9983	34.9133	-0.785	28.0743
T01	PS100/013-3	2016-07-21T14:19	77.4972	9.2848	-1967	1967	1433.7	1454	-0.7235	28.998	34.9131	-0.7857	28.0742
T01	PS100/013-3	2016-07-21T14:19	77.4972	9.2848	-1967	1967	1434.7	1455	-0.7239	28.9982	34.9132	-0.7862	28.0743
T01	PS100/013-3	2016-07-21T14:19	77.4972	9.2848	-1967	1967	1435.7	1456	-0.7241	28.9983	34.913	-0.7864	28.0741
T01	PS100/013-3	2016-07-21T14:19	77.4972	9.2848	-1967	1967	1436.7	1457	-0.7246	28.9984	34.9132	-0.787	28.0743
T01	PS100/013-3	2016-07-21T14:19	77.4972	9.2848	-1967	1967	1437.7	1458	-0.7253	28.9982	34.9131	-0.7877	28.0743
T01	PS100/013-3	2016-07-21T14:19	77.4972	9.2848	-1967	1967	1438.7	1459	-0.7253	28.9987	34.9132	-0.7878	28.0744
T01	PS100/013-3	2016-07-21T14:19	77.4972	9.2848	-1967	1967	1439.6	1460	-0.7253	28.999	34.9131	-0.7878	28.0743
T01	PS100/013-3	2016-07-21T14:19	77.4972	9.2848	-1967	1967	1440.6	1461	-0.7255	28.9994	34.9133	-0.7881	28.0745
T01	PS100/013-3	2016-07-21T14:19	77.4972	9.2848	-1967	1967	1441.6	1462	-0.7257	28.9994	34.9129	-0.7883	28.0741
T01	PS100/013-3	2016-07-21T14:19	77.4972	9.2848	-1967	1967	1442.6	1463	-0.7262	28.9996	34.9132	-0.7889	28.0744
T01	PS100/013-3	2016-07-21T14:19	77.4972	9.2848	-1967	1967	1443.6	1464	-0.7261	29.0001	34.9132	-0.7888	28.0744
T01	PS100/013-3	2016-07-21T14:19	77.4972	9.2848	-1967	1967	1444.5	1465	-0.7263	29.0004	34.9133	-0.7891	28.0745
T01	PS100/013-3	2016-07-21T14:19	77.4972	9.2848	-1967	1967	1445.5	1466	-0.7268	29.0004	34.9133	-0.7897	28.0745
T01	PS100/013-3	2016-07-21T14:19	77.4972	9.2848	-1967	1967	1446.5	1467	-0.727	29.0007	34.9133	-0.7899	28.0745
T01	PS100/013-3	2016-07-21T14:19	77.4972	9.2848	-1967	1967	1447.5	1468	-0.727	29.001	34.9132	-0.79	28.0745
T01	PS100/013-3	2016-07-21T14:19	77.4972	9.2848	-1967	1967	1448.5	1469	-0.7272	29.0012	34.9131	-0.7902	28.0744
T01	PS100/013-3	2016-07-21T14:19	77.4972	9.2848	-1967	1967	1449.5	1470	-0.7276	29.0013	34.9131	-0.7907	28.0744
T01	PS100/013-3	2016-07-21T14:19	77.4972	9.2848	-1967	1967	1450.4	1471	-0.7277	29.0017	34.9132	-0.7908	28.0745
T01	PS100/013-3	2016-07-21T14:19	77.4972	9.2848	-1967	1967	1451.4	1472	-0.7278	29.0021	34.9133	-0.791	28.0746
T01	PS100/013-3	2016-07-21T14:19	77.4972	9.2848	-1967	1967	1452.4	1473	-0.7279	29.0023	34.9131	-0.7911	28.0744
T01	PS100/013-3	2016-07-21T14:19	77.4972	9.2848	-1967	1967	1453.4	1474	-0.728	29.0028	34.9133	-0.7913	28.0746
T01	PS100/013-3	2016-07-21T14:19	77.4972	9.2848	-1967	1967	1454.4	1475	-0.7282	29.003	34.9133	-0.7915	28.0746
T01	PS100/013-3	2016-07-21T14:19	77.4972	9.2848	-1967	1967	1455.4	1476	-0.7285	29.0032	34.9133	-0.7919	28.0746
T01	PS100/013-3	2016-07-21T14:19	77.4972	9.2848	-1967	1967	1456.3	1477	-0.7286	29.0036	34.9134	-0.792	28.0747
T01	PS100/013-3	2016-07-21T14:19	77.4972	9.2848	-1967	1967	1457.3	1478	-0.7286	29.004	34.9134	-0.7921	28.0747
T01	PS100/013-3	2016-07-21T14:19	77.4972	9.2848	-1967	1967	1458.3	1479	-0.7288	29.0042	34.9133	-0.7924	28.0746
T01	PS100/013-3	2016-07-21T14:19	77.4972	9.2848	-1967	1967	1459.3	1480	-0.7291	29.0044	34.9134	-0.7927	28.0747
T01	PS100/013-3	2016-07-21T14:19	77.4972	9.2848	-1967	1967	1460.3	1481	-0.729	29.0048	34.9132	-0.7927	28.0746
T01	PS100/013-3	2016-07-21T14:19	77.4972	9.2848	-1967	1967	1461.3	1482	-0.7296	29.0049	34.9135	-0.7933	28.0748
T01	PS100/013-3	2016-07-21T14:19	77.4972	9.2848	-1967	1967	1462.2	1483	-0.7296	29.0051	34.9132	-0.7934	28.0746
T01	PS100/013-3	2016-07-21T14:19	77.4972	9.2848	-1967	1967	1463.2	1484	-0.7297	29.0055	34.9133	-0.7935	28.0747
T01	PS100/013-3	2016-07-21T14:19	77.4972	9.2848	-1967	1967	1464.2	1485	-0.7299	29.0058	34.9133	-0.7938	28.0747
T01	PS100/013-3	2016-07-21T14:19	77.4972	9.2848	-1967	1967	1465.2	1486	-0.73	29.0062	34.9134	-0.7939	28.0748
T01	PS100/013-3	2016-07-21T14:19	77.4972	9.2848	-1967	1967	1466.2	1487	-0.7303	29.0063	34.9133	-0.7943	28.0747
T01	PS100/013-3	2016-07-21T14:19	77.4972	9.2848	-1967	1967	1467.1	1488	-0.7306	29.0066	34.9135	-0.7946	28.0749
T01	PS100/013-3	2016-07-21T14:19	77.4972	9.2848	-1967	1967	1468.1	1489	-0.7309	29.0066	34.9133	-0.795	28.0748
T01	PS100/013-3	2016-07-21T14:19	77.4972	9.2848	-1967	1967	1469.1	1490	-0.731	29.007	34.9134	-0.7951	28.0748
T01	PS100/013-3	2016-07-21T14:19	77.4972	9.2848	-1967	1967	1470.1	1491	-0.7311	29.0073	34.9133	-0.7953	28.0748
T01	PS100/013-3	2016-07-21T14:19	77.4972	9.2848	-1967	1967	1471.1	1492	-0.7314	29.0075	34.9134	-0.7957	28.0749
T01	PS100/013-3	2016-07-21T14:19	77.4972	9.2848	-1967	1967	1472.1	1493	-0.7312	29.008	34.9132	-0.7955	28.0747
T01	PS100/013-3	2016-07-21T14:19	77.4972	9.2848	-1967	1967	1473	1494	-0.7316	29.0082	34.9134	-0.796	28.0749
T01	PS100/013-3	2016-07-21T14:19	77.4972	9.2848	-1967	1967	1474	1495	-0.7316	29.0086	34.9134	-0.796	28.0749
T01	PS100/013-3	2016-07-21T14:19	77.4972	9.2848	-1967	1967	1475	1496	-0.7322	29.0086	34.9135	-0.7967	28.075
T01	PS100/013-3	2016-07-21T14:19	77.4972	9.2848	-1967	1967	1476	1497	-0.7321	29.009	34.9134	-0.7966	28.0749
T01	PS100/013-3	2016-07-21T14:19	77.4972	9.2848	-1967	1967	1477	1498	-0.7327	29.0089	34.9133	-0.7973	28.0748
T01	PS100/013-3	2016-07-21T14:19	77.4972	9.2848	-1967	1967	1478	1499	-0.7328	29.0094	34.9136	-0.7974	28.0751
T01	PS100/013-3	2016-07-21T14:19	77.4972	9.2848	-1967	1967	1478.9	1500	-0.7327	29.0098	34.9134	-0.7974	28.0749
T01	PS100/013-3	2016-07-21T14:19	77.4972	9.2848	-1967	1967	1479.9	1501	-0.7328	29.0101	34.9134	-0.7975	28.0749
T01	PS100/013-3	2016-07-21T14:19	77.4972	9.2848	-1967	1967	1480.9	1502	-0.7332	29.0102	34.9134	-0.798	28.075
T01	PS100/013-3	2016-07-21T14:19	77.4972	9.2848	-1967	1967	1481.9	1503	-0.7332	29.0106	34.9134	-0.7981	28.075
T01	PS100/013-3	2016-07-21T14:19	77.4972	9.2848	-1967	1967	1482.9	1504	-0.7333	29.011	34.9135	-0.7982	28.075
T01	PS100/013-3	2016-07-21T14:19	77.4972	9.2848	-1967	1967	1483.9	1505	-0.7333	29.0114	34.9134	-0.7983	28.075
T01	PS100/013-3	2016-07-21T14:19	77.4972	9.2848	-1967	1967	1484.8	1506	-0.734	29.0112	34.9134	-0.799	28.075
T01	PS100/013-3	2016-07-21T14:19	77.4972	9.2848	-1967	1967	1485.8	1507	-0.7344	29.0113	34.9134	-0.7995	28.075
T01	PS100/013-3	2016-07-21T14:19	77.4972	9.2848	-1967	1967	1486.8	1508	-0.7342	29.0119	34.9134	-0.7993	28.075
T01	PS100/013-3	2016-07-21T14:19	77.4972	9.2848	-1967	1967	1487.8	1509	-0.7344	29.0121	34.9134	-0.7996	28.075
T01	PS100/013-3	2016-07-21T14:19	77.4972	9.2848	-1967	1967	1488.8	1510	-0.7358	29.0114	34.9135	-0.801	28.0752
T01	PS100/013-3	2016-07-21T14:19	77.4972	9.2848	-1967	1967	1489.7	1511	-0.736	29.0117	34.9135	-0.8013	28.0752
T01	PS100/013-3	2016-07-21T14:19	77.4972	9.2848	-1967	1967	1490.7	1512	-0.7361	29.0121	34.9136	-0.8014	28.0753
T01	PS100/013-3	2016-07-21T14:19	77.4972	9.2848	-1967	1967	1491.7	1513	-0.7362	29.0123	34.9134	-0.8016	28.0751
T01	PS100/013-3	2016-07-21T14:19	77.4972	9.2848	-1967	1967	1492.7	1514	-0.7363	29.0127	34.9135	-0.8017	28.0752
T01	PS100/013-3	2016-07-21T14:19	77.4972	9.2848	-1967	1967	1493.7	1515	-0.7363	29.013	34.9134	-0.8018	28.0751
T01	PS100/013-3	2016-07-21T14:19	77.4972	9.2848	-1967	1967	1494.7	1516	-0.7368	29.013	34.9134	-0.8023	28.0751
T01	PS100/013-3	2016-07-21T14:19	77.4972	9.2848	-1967	1967	1495.6	1517	-0.7368	29.0135	34.9135	-0.8024	28.0752
T01	PS100/013-3	2016-07-21T14:19	77.4972	9.2848	-1967	1967	1496.6	1518	-0.7367	29.0139	34.9133	-0.8024	28.0751
T01	PS100/013-3	2016-07-21T14:19	77.4972	9.2848	-1967	1967	1497.6	1519	-0.7371	29.0141	34.9135	-0.8028	28.0752
T01	PS100/013-3	2016-07-21T14:19	77.4972	9.2848	-1967	1967	1498.6	1520	-0.7377	29.0141	34.9136	-0.8035	28.0754
T01	PS100/013-3	2016-07-21T14:19	77.4972	9.2848	-1967	1967	1499.6	1521	-0.7375	29.0146	34.9135	-0.8033	28.0753
T01	PS100/013-3	2016-07-21T14:19	77.4972	9.2848	-1967	1967	1500.6	1522	-0.7379	29.0147	34.9135	-0.8038	28.0753
T01	PS100/013-3	2016-07-21T14:19	77.4972	9.2848	-1967	1967	1501.5	1523	-0.738	29.015	34.9135	-0.8039	28.0753
T01	PS100/013-3	2016-07-21T14:19	77.4972	9.2848	-1967	1967	1502.5	1524	-0.7384	29.0152	34.9136	-0.8044	28.0754
T01	PS100/013-3	2016-07-21T14:19	77.4972	9.2848	-1967	1967	1503.5	1525	-0.7382	29.0157	34.9135	-0.8042	28.0753
T01	PS100/013-3	2016-07-21T14:19	77.4972	9.2848	-1967	1967	1504.5	1526	-0.7382	29.0162	34.9136	-0.8043	28.0754
T01	PS100/013-3	2016-07-21T14:19	77.4972	9.2848	-1967	1967	1505.5	1527	-0.7384	29.0164	34.9136	-0.8046	28.0754
T01	PS100/013-3	2016-07-21T14:19	77.4972	9.2848	-1967	1967	1506.4	1528	-0.7385	29.0167	34.9135	-0.8047	28.0753
T01	PS100/013-3	2016-07-21T14:19	77.4972	9.2848	-1967	1967	1507.4	1529	-0.7385	29.0172	34.9136	-0.8048	28.0754
T01	PS100/013-3	2016-07-21T14:19	77.4972	9.2848	-1967	1967	1508.4	1530	-0.7387	29.0174	34.9136	-0.805	28.0754
T01	PS100/013-3	2016-07-21T14:19	77.4972	9.2848	-1967	1967	1509.4	1531	-0.7386	29.0178	34.9134	-0.805	28.0753
T01	PS100/013-3	2016-07-21T14:19	77.4972	9.2848	-1967	1967	1510.4	1532	-0.7387	29.0182	34.9135	-0.8051	28.0753
T01	PS100/013-3	2016-07-21T14:19	77.4972	9.2848	-1967	1967	1511.4	1533	-0.7392	29.0182	34.9135	-0.8057	28.0754
T01	PS100/013-3	2016-07-21T14:19	77.4972	9.2848	-1967	1967	1512.3	1534	-0.7394	29.0185	34.9136	-0.8059	28.0755
T01	PS100/013-3	2016-07-21T14:19	77.4972	9.2848	-1967	1967	1513.3	1535	-0.7398	29.0187	34.9137	-0.8064	28.0756
T01	PS100/013-3	2016-07-21T14:19	77.4972	9.2848	-1967	1967	1514.3	1536	-0.7403	29.0186	34.9136	-0.8069	28.0755
T01	PS100/013-3	2016-07-21T14:19	77.4972	9.2848	-1967	1967	1515.3	1537	-0.7404	29.0189	34.9136	-0.8071	28.0755
T01	PS100/013-3	2016-07-21T14:19	77.4972	9.2848	-1967	1967	1516.3	1538	-0.7406	29.0192	34.9136	-0.8074	28.0755
T01	PS100/013-3	2016-07-21T14:19	77.4972	9.2848	-1967	1967	1517.3	1539	-0.7406	29.0195	34.9135	-0.8074	28.0754
T01	PS100/013-3	2016-07-21T14:19	77.4972	9.2848	-1967	1967	1518.2	1540	-0.7408	29.0198	34.9135	-0.8077	28.0755
T01	PS100/013-3	2016-07-21T14:19	77.4972	9.2848	-1967	1967	1519.2	1541	-0.7414	29.0198	34.9137	-0.8083	28.0756
T01	PS100/013-3	2016-07-21T14:19	77.4972	9.2848	-1967	1967	1520.2	1542	-0.7419	29.0198	34.9137	-0.8089	28.0757
T01	PS100/013-3	2016-07-21T14:19	77.4972	9.2848	-1967	1967	1521.2	1543	-0.7421	29.0199	34.9135	-0.8091	28.0755
T01	PS100/013-3	2016-07-21T14:19	77.4972	9.2848	-1967	1967	1522.2	1544	-0.7426	29.02	34.9136	-0.8097	28.0756
T01	PS100/013-3	2016-07-21T14:19	77.4972	9.2848	-1967	1967	1523.1	1545	-0.7427	29.0203	34.9136	-0.8098	28.0756
T01	PS100/013-3	2016-07-21T14:19	77.4972	9.2848	-1967	1967	1524.1	1546	-0.7429	29.0207	34.9138	-0.8101	28.0758
T01	PS100/013-3	2016-07-21T14:19	77.4972	9.2848	-1967	1967	1525.1	1547	-0.7431	29.0209	34.9137	-0.8103	28.0757
T01	PS100/013-3	2016-07-21T14:19	77.4972	9.2848	-1967	1967	1526.1	1548	-0.7432	29.0212	34.9137	-0.8105	28.0757
T01	PS100/013-3	2016-07-21T14:19	77.4972	9.2848	-1967	1967	1527.1	1549	-0.7432	29.0216	34.9136	-0.8105	28.0757
T01	PS100/013-3	2016-07-21T14:19	77.4972	9.2848	-1967	1967	1528.1	1550	-0.7433	29.022	34.9137	-0.8107	28.0757
T01	PS100/013-3	2016-07-21T14:19	77.4972	9.2848	-1967	1967	1529	1551	-0.7434	29.0222	34.9136	-0.8109	28.0757
T01	PS100/013-3	2016-07-21T14:19	77.4972	9.2848	-1967	1967	1530	1552	-0.7439	29.0223	34.9137	-0.8114	28.0758
T01	PS100/013-3	2016-07-21T14:19	77.4972	9.2848	-1967	1967	1531	1553	-0.7439	29.0227	34.9137	-0.8115	28.0758
T01	PS100/013-3	2016-07-21T14:19	77.4972	9.2848	-1967	1967	1532	1554	-0.7441	29.023	34.9137	-0.8117	28.0758
T01	PS100/013-3	2016-07-21T14:19	77.4972	9.2848	-1967	1967	1533	1555	-0.744	29.0234	34.9136	-0.8117	28.0757
T01	PS100/013-3	2016-07-21T14:19	77.4972	9.2848	-1967	1967	1533.9	1556	-0.7442	29.0237	34.9137	-0.8119	28.0758
T01	PS100/013-3	2016-07-21T14:19	77.4972	9.2848	-1967	1967	1534.9	1557	-0.7442	29.0241	34.9136	-0.812	28.0757
T01	PS100/013-3	2016-07-21T14:19	77.4972	9.2848	-1967	1967	1535.9	1558	-0.7442	29.0245	34.9136	-0.8121	28.0757
T01	PS100/013-3	2016-07-21T14:19	77.4972	9.2848	-1967	1967	1536.9	1559	-0.7441	29.025	34.9136	-0.812	28.0757
T01	PS100/013-3	2016-07-21T14:19	77.4972	9.2848	-1967	1967	1537.9	1560	-0.7444	29.0252	34.9137	-0.8124	28.0758
T01	PS100/013-3	2016-07-21T14:19	77.4972	9.2848	-1967	1967	1538.9	1561	-0.745	29.0251	34.9136	-0.813	28.0758
T01	PS100/013-3	2016-07-21T14:19	77.4972	9.2848	-1967	1967	1539.8	1562	-0.7451	29.0254	34.9136	-0.8132	28.0758
T01	PS100/013-3	2016-07-21T14:19	77.4972	9.2848	-1967	1967	1540.8	1563	-0.745	29.026	34.9137	-0.8131	28.0758
T01	PS100/013-3	2016-07-21T14:19	77.4972	9.2848	-1967	1967	1541.8	1564	-0.7453	29.0262	34.9138	-0.8135	28.0759
T01	PS100/013-3	2016-07-21T14:19	77.4972	9.2848	-1967	1967	1542.8	1565	-0.7453	29.0266	34.9138	-0.8135	28.0759
T01	PS100/013-3	2016-07-21T14:19	77.4972	9.2848	-1967	1967	1543.8	1566	-0.7454	29.0269	34.9137	-0.8137	28.0759
T01	PS100/013-3	2016-07-21T14:19	77.4972	9.2848	-1967	1967	1544.8	1567	-0.7457	29.027	34.9136	-0.814	28.0758
T01	PS100/013-3	2016-07-21T14:19	77.4972	9.2848	-1967	1967	1545.7	1568	-0.7457	29.0276	34.9139	-0.8141	28.0761
T01	PS100/013-3	2016-07-21T14:19	77.4972	9.2848	-1967	1967	1546.7	1569	-0.7457	29.0279	34.9137	-0.8142	28.0759
T01	PS100/013-3	2016-07-21T14:19	77.4972	9.2848	-1967	1967	1547.7	1570	-0.7457	29.0283	34.9137	-0.8142	28.0759
T01	PS100/013-3	2016-07-21T14:19	77.4972	9.2848	-1967	1967	1548.7	1571	-0.7458	29.0285	34.9135	-0.8144	28.0757
T01	PS100/013-3	2016-07-21T14:19	77.4972	9.2848	-1967	1967	1549.7	1572	-0.7459	29.029	34.9137	-0.8145	28.0759
T01	PS100/013-3	2016-07-21T14:19	77.4972	9.2848	-1967	1967	1550.6	1573	-0.746	29.0293	34.9137	-0.8147	28.0759
T01	PS100/013-3	2016-07-21T14:19	77.4972	9.2848	-1967	1967	1551.6	1574	-0.7461	29.0297	34.9138	-0.8148	28.076
T01	PS100/013-3	2016-07-21T14:19	77.4972	9.2848	-1967	1967	1552.6	1575	-0.7464	29.0299	34.9138	-0.8152	28.076
T01	PS100/013-3	2016-07-21T14:19	77.4972	9.2848	-1967	1967	1553.6	1576	-0.7466	29.0302	34.9139	-0.8155	28.0761
T01	PS100/013-3	2016-07-21T14:19	77.4972	9.2848	-1967	1967	1554.6	1577	-0.7466	29.0305	34.9137	-0.8155	28.076
T01	PS100/013-3	2016-07-21T14:19	77.4972	9.2848	-1967	1967	1555.6	1578	-0.7466	29.031	34.9138	-0.8156	28.076
T01	PS100/013-3	2016-07-21T14:19	77.4972	9.2848	-1967	1967	1556.5	1579	-0.747	29.0309	34.9136	-0.816	28.0759
T01	PS100/013-3	2016-07-21T14:19	77.4972	9.2848	-1967	1967	1557.5	1580	-0.7472	29.0312	34.9137	-0.8163	28.076
T01	PS100/013-3	2016-07-21T14:19	77.4972	9.2848	-1967	1967	1558.5	1581	-0.7472	29.0316	34.9137	-0.8163	28.076
T01	PS100/013-3	2016-07-21T14:19	77.4972	9.2848	-1967	1967	1559.5	1582	-0.7474	29.0319	34.9137	-0.8166	28.076
T01	PS100/013-3	2016-07-21T14:19	77.4972	9.2848	-1967	1967	1560.5	1583	-0.7475	29.0322	34.9137	-0.8167	28.076
T01	PS100/013-3	2016-07-21T14:19	77.4972	9.2848	-1967	1967	1561.4	1584	-0.7476	29.0326	34.9138	-0.8169	28.0761
T01	PS100/013-3	2016-07-21T14:19	77.4972	9.2848	-1967	1967	1562.4	1585	-0.7476	29.033	34.9137	-0.817	28.076
T01	PS100/013-3	2016-07-21T14:19	77.4972	9.2848	-1967	1967	1563.4	1586	-0.7478	29.0333	34.9138	-0.8172	28.0761
T01	PS100/013-3	2016-07-21T14:19	77.4972	9.2848	-1967	1967	1564.4	1587	-0.7479	29.0335	34.9136	-0.8174	28.0759
T01	PS100/013-3	2016-07-21T14:19	77.4972	9.2848	-1967	1967	1565.4	1588	-0.748	29.0338	34.9136	-0.8175	28.076
T01	PS100/013-3	2016-07-21T14:19	77.4972	9.2848	-1967	1967	1566.4	1589	-0.7481	29.0342	34.9137	-0.8177	28.076
T01	PS100/013-3	2016-07-21T14:19	77.4972	9.2848	-1967	1967	1567.3	1590	-0.7482	29.0346	34.9138	-0.8178	28.0761
T01	PS100/013-3	2016-07-21T14:19	77.4972	9.2848	-1967	1967	1568.3	1591	-0.7483	29.0349	34.9137	-0.818	28.0761
T01	PS100/013-3	2016-07-21T14:19	77.4972	9.2848	-1967	1967	1569.3	1592	-0.7484	29.0353	34.9138	-0.8182	28.0761
T01	PS100/013-3	2016-07-21T14:19	77.4972	9.2848	-1967	1967	1570.3	1593	-0.7484	29.0356	34.9137	-0.8182	28.0761
T01	PS100/013-3	2016-07-21T14:19	77.4972	9.2848	-1967	1967	1571.3	1594	-0.7484	29.036	34.9136	-0.8183	28.076
T01	PS100/013-3	2016-07-21T14:19	77.4972	9.2848	-1967	1967	1572.3	1595	-0.7485	29.0364	34.9137	-0.8184	28.0761
T01	PS100/013-3	2016-07-21T14:19	77.4972	9.2848	-1967	1967	1573.2	1596	-0.7487	29.0367	34.9138	-0.8187	28.0762
T01	PS100/013-3	2016-07-21T14:19	77.4972	9.2848	-1967	1967	1574.2	1597	-0.7489	29.037	34.9139	-0.8189	28.0763
T01	PS100/013-3	2016-07-21T14:19	77.4972	9.2848	-1967	1967	1575.2	1598	-0.7489	29.0374	34.9138	-0.819	28.0762
T01	PS100/013-3	2016-07-21T14:19	77.4972	9.2848	-1967	1967	1576.2	1599	-0.7492	29.0375	34.9138	-0.8194	28.0762
T01	PS100/013-3	2016-07-21T14:19	77.4972	9.2848	-1967	1967	1577.2	1600	-0.7492	29.0379	34.9137	-0.8194	28.0761
T01	PS100/013-3	2016-07-21T14:19	77.4972	9.2848	-1967	1967	1578.1	1601	-0.7494	29.0382	34.9138	-0.8197	28.0762
T01	PS100/013-3	2016-07-21T14:19	77.4972	9.2848	-1967	1967	1579.1	1602	-0.7494	29.0386	34.9138	-0.8197	28.0762
T01	PS100/013-3	2016-07-21T14:19	77.4972	9.2848	-1967	1967	1580.1	1603	-0.7495	29.0389	34.9137	-0.8199	28.0761
T01	PS100/013-3	2016-07-21T14:19	77.4972	9.2848	-1967	1967	1581.1	1604	-0.7496	29.0393	34.9138	-0.82	28.0762
T01	PS100/013-3	2016-07-21T14:19	77.4972	9.2848	-1967	1967	1582.1	1605	-0.7496	29.0396	34.9137	-0.8201	28.0761
T01	PS100/013-3	2016-07-21T14:19	77.4972	9.2848	-1967	1967	1583.1	1606	-0.7496	29.0401	34.9138	-0.8202	28.0762
T01	PS100/013-3	2016-07-21T14:19	77.4972	9.2848	-1967	1967	1584	1607	-0.75	29.0401	34.9137	-0.8206	28.0762
T01	PS100/013-3	2016-07-21T14:19	77.4972	9.2848	-1967	1967	1585	1608	-0.7502	29.0404	34.9138	-0.8209	28.0763
T01	PS100/013-3	2016-07-21T14:19	77.4972	9.2848	-1967	1967	1586	1609	-0.7502	29.0408	34.9137	-0.8209	28.0762
T01	PS100/013-3	2016-07-21T14:19	77.4972	9.2848	-1967	1967	1587	1610	-0.7504	29.041	34.9137	-0.8212	28.0762
T01	PS100/013-3	2016-07-21T14:19	77.4972	9.2848	-1967	1967	1588	1611	-0.7505	29.0414	34.9138	-0.8213	28.0763
T01	PS100/013-3	2016-07-21T14:19	77.4972	9.2848	-1967	1967	1588.9	1612	-0.7506	29.0417	34.9137	-0.8215	28.0762
T01	PS100/013-3	2016-07-21T14:19	77.4972	9.2848	-1967	1967	1589.9	1613	-0.7508	29.042	34.9138	-0.8217	28.0763
T01	PS100/013-3	2016-07-21T14:19	77.4972	9.2848	-1967	1967	1590.9	1614	-0.7508	29.0424	34.9138	-0.8218	28.0763
T01	PS100/013-3	2016-07-21T14:19	77.4972	9.2848	-1967	1967	1591.9	1615	-0.751	29.0428	34.914	-0.8221	28.0765
T01	PS100/013-3	2016-07-21T14:19	77.4972	9.2848	-1967	1967	1592.9	1616	-0.7512	29.0429	34.9138	-0.8223	28.0763
T01	PS100/013-3	2016-07-21T14:19	77.4972	9.2848	-1967	1967	1593.9	1617	-0.7515	29.0431	34.9138	-0.8227	28.0763
T01	PS100/013-3	2016-07-21T14:19	77.4972	9.2848	-1967	1967	1594.8	1618	-0.7514	29.0436	34.9138	-0.8226	28.0763
T01	PS100/013-3	2016-07-21T14:19	77.4972	9.2848	-1967	1967	1595.8	1619	-0.7514	29.0441	34.9139	-0.8227	28.0764
T01	PS100/013-3	2016-07-21T14:19	77.4972	9.2848	-1967	1967	1596.8	1620	-0.7513	29.0445	34.9138	-0.8226	28.0763
T01	PS100/013-3	2016-07-21T14:19	77.4972	9.2848	-1967	1967	1597.8	1621	-0.7514	29.0448	34.9138	-0.8228	28.0763
T01	PS100/013-3	2016-07-21T14:19	77.4972	9.2848	-1967	1967	1598.8	1622	-0.7518	29.045	34.9139	-0.8233	28.0764
T01	PS100/013-3	2016-07-21T14:19	77.4972	9.2848	-1967	1967	1599.7	1623	-0.7519	29.0452	34.9137	-0.8234	28.0763
T01	PS100/013-3	2016-07-21T14:19	77.4972	9.2848	-1967	1967	1600.7	1624	-0.7519	29.0457	34.9139	-0.8235	28.0765
T01	PS100/013-3	2016-07-21T14:19	77.4972	9.2848	-1967	1967	1601.7	1625	-0.7524	29.0458	34.914	-0.824	28.0766
T01	PS100/013-3	2016-07-21T14:19	77.4972	9.2848	-1967	1967	1602.7	1626	-0.7523	29.0462	34.9139	-0.824	28.0765
T01	PS100/013-3	2016-07-21T14:19	77.4972	9.2848	-1967	1967	1603.7	1627	-0.7524	29.0466	34.914	-0.8241	28.0766
T01	PS100/013-3	2016-07-21T14:19	77.4972	9.2848	-1967	1967	1604.7	1628	-0.7527	29.0467	34.9139	-0.8245	28.0765
T01	PS100/013-3	2016-07-21T14:19	77.4972	9.2848	-1967	1967	1605.6	1629	-0.753	29.0468	34.9138	-0.8249	28.0764
T01	PS100/013-3	2016-07-21T14:19	77.4972	9.2848	-1967	1967	1606.6	1630	-0.7531	29.0472	34.9139	-0.825	28.0765
T01	PS100/013-3	2016-07-21T14:19	77.4972	9.2848	-1967	1967	1607.6	1631	-0.7529	29.0478	34.9139	-0.8249	28.0765
T01	PS100/013-3	2016-07-21T14:19	77.4972	9.2848	-1967	1967	1608.6	1632	-0.7532	29.0479	34.9138	-0.8252	28.0764
T01	PS100/013-3	2016-07-21T14:19	77.4972	9.2848	-1967	1967	1609.6	1633	-0.7533	29.0483	34.9139	-0.8254	28.0765
T01	PS100/013-3	2016-07-21T14:19	77.4972	9.2848	-1967	1967	1610.5	1634	-0.7534	29.0487	34.914	-0.8255	28.0766
T01	PS100/013-3	2016-07-21T14:19	77.4972	9.2848	-1967	1967	1611.5	1635	-0.7532	29.0492	34.9139	-0.8254	28.0765
T01	PS100/013-3	2016-07-21T14:19	77.4972	9.2848	-1967	1967	1612.5	1636	-0.7534	29.0495	34.914	-0.8257	28.0766
T01	PS100/013-3	2016-07-21T14:19	77.4972	9.2848	-1967	1967	1613.5	1637	-0.7537	29.0497	34.914	-0.826	28.0766
T01	PS100/013-3	2016-07-21T14:19	77.4972	9.2848	-1967	1967	1614.5	1638	-0.7536	29.0502	34.914	-0.826	28.0766
T01	PS100/013-3	2016-07-21T14:19	77.4972	9.2848	-1967	1967	1615.5	1639	-0.754	29.0502	34.9139	-0.8264	28.0766
T01	PS100/013-3	2016-07-21T14:19	77.4972	9.2848	-1967	1967	1616.4	1640	-0.7541	29.0506	34.914	-0.8266	28.0767
T01	PS100/013-3	2016-07-21T14:19	77.4972	9.2848	-1967	1967	1617.4	1641	-0.7539	29.051	34.9137	-0.8264	28.0764
T01	PS100/013-3	2016-07-21T14:19	77.4972	9.2848	-1967	1967	1618.4	1642	-0.7541	29.0513	34.9138	-0.8267	28.0765
T01	PS100/013-3	2016-07-21T14:19	77.4972	9.2848	-1967	1967	1619.4	1643	-0.7542	29.0517	34.9139	-0.8269	28.0766
T01	PS100/013-3	2016-07-21T14:19	77.4972	9.2848	-1967	1967	1620.4	1644	-0.7544	29.0519	34.9139	-0.8271	28.0766
T01	PS100/013-3	2016-07-21T14:19	77.4972	9.2848	-1967	1967	1621.3	1645	-0.7543	29.0525	34.914	-0.8271	28.0767
T01	PS100/013-3	2016-07-21T14:19	77.4972	9.2848	-1967	1967	1622.3	1646	-0.7545	29.0526	34.9138	-0.8273	28.0765
T01	PS100/013-3	2016-07-21T14:19	77.4972	9.2848	-1967	1967	1623.3	1647	-0.7546	29.053	34.9139	-0.8275	28.0766
T01	PS100/013-3	2016-07-21T14:19	77.4972	9.2848	-1967	1967	1624.3	1648	-0.7551	29.0531	34.914	-0.828	28.0767
T01	PS100/013-3	2016-07-21T14:19	77.4972	9.2848	-1967	1967	1625.3	1649	-0.7553	29.0533	34.914	-0.8283	28.0767
T01	PS100/013-3	2016-07-21T14:19	77.4972	9.2848	-1967	1967	1626.3	1650	-0.7549	29.054	34.9139	-0.828	28.0766
T01	PS100/013-3	2016-07-21T14:19	77.4972	9.2848	-1967	1967	1627.2	1651	-0.755	29.0544	34.914	-0.8281	28.0767
T01	PS100/013-3	2016-07-21T14:19	77.4972	9.2848	-1967	1967	1628.2	1652	-0.7551	29.0547	34.9139	-0.8283	28.0767
T01	PS100/013-3	2016-07-21T14:19	77.4972	9.2848	-1967	1967	1629.2	1653	-0.755	29.0552	34.9139	-0.8282	28.0767
T01	PS100/013-3	2016-07-21T14:19	77.4972	9.2848	-1967	1967	1630.2	1654	-0.755	29.0556	34.9139	-0.8283	28.0767
T01	PS100/013-3	2016-07-21T14:19	77.4972	9.2848	-1967	1967	1631.2	1655	-0.7551	29.056	34.914	-0.8285	28.0767
T01	PS100/013-3	2016-07-21T14:19	77.4972	9.2848	-1967	1967	1632.1	1656	-0.7552	29.0563	34.914	-0.8286	28.0768
T01	PS100/013-3	2016-07-21T14:19	77.4972	9.2848	-1967	1967	1633.1	1657	-0.7553	29.0565	34.9138	-0.8288	28.0766
T01	PS100/013-3	2016-07-21T14:19	77.4972	9.2848	-1967	1967	1634.1	1658	-0.7555	29.0569	34.914	-0.829	28.0768
T01	PS100/013-3	2016-07-21T14:19	77.4972	9.2848	-1967	1967	1635.1	1659	-0.7556	29.0572	34.914	-0.8292	28.0768
T01	PS100/013-3	2016-07-21T14:19	77.4972	9.2848	-1967	1967	1636.1	1660	-0.7557	29.0576	34.9141	-0.8293	28.0769
T01	PS100/013-3	2016-07-21T14:19	77.4972	9.2848	-1967	1967	1637.1	1661	-0.7559	29.0578	34.914	-0.8296	28.0768
T01	PS100/013-3	2016-07-21T14:19	77.4972	9.2848	-1967	1967	1638	1662	-0.7561	29.0581	34.9141	-0.8299	28.0769
T01	PS100/013-3	2016-07-21T14:19	77.4972	9.2848	-1967	1967	1639	1663	-0.7562	29.0584	34.914	-0.83	28.0768
T01	PS100/013-3	2016-07-21T14:19	77.4972	9.2848	-1967	1967	1640	1664	-0.7561	29.0589	34.914	-0.83	28.0768
T01	PS100/013-3	2016-07-21T14:19	77.4972	9.2848	-1967	1967	1641	1665	-0.7559	29.0594	34.9139	-0.8298	28.0767
T01	PS100/013-3	2016-07-21T14:19	77.4972	9.2848	-1967	1967	1642	1666	-0.7561	29.0598	34.9141	-0.8301	28.0769
T01	PS100/013-3	2016-07-21T14:19	77.4972	9.2848	-1967	1967	1642.9	1667	-0.7561	29.0601	34.914	-0.8301	28.0768
T01	PS100/013-3	2016-07-21T14:19	77.4972	9.2848	-1967	1967	1643.9	1668	-0.7563	29.0604	34.914	-0.8304	28.0768
T01	PS100/013-3	2016-07-21T14:19	77.4972	9.2848	-1967	1967	1644.9	1669	-0.7565	29.0606	34.914	-0.8307	28.0768
T01	PS100/013-3	2016-07-21T14:19	77.4972	9.2848	-1967	1967	1645.9	1670	-0.7566	29.061	34.9141	-0.8308	28.0769
T01	PS100/013-3	2016-07-21T14:19	77.4972	9.2848	-1967	1967	1646.9	1671	-0.7569	29.0611	34.914	-0.8312	28.0769
T01	PS100/013-3	2016-07-21T14:19	77.4972	9.2848	-1967	1967	1647.9	1672	-0.7573	29.0613	34.9142	-0.8316	28.077
T01	PS100/013-3	2016-07-21T14:19	77.4972	9.2848	-1967	1967	1648.8	1673	-0.7576	29.0615	34.9142	-0.832	28.0771
T01	PS100/013-3	2016-07-21T14:19	77.4972	9.2848	-1967	1967	1649.8	1674	-0.7577	29.0618	34.9142	-0.8321	28.0771
T01	PS100/013-3	2016-07-21T14:19	77.4972	9.2848	-1967	1967	1650.8	1675	-0.7579	29.0621	34.9142	-0.8324	28.0771
T01	PS100/013-3	2016-07-21T14:19	77.4972	9.2848	-1967	1967	1651.8	1676	-0.7579	29.0625	34.9142	-0.8325	28.0771
T01	PS100/013-3	2016-07-21T14:19	77.4972	9.2848	-1967	1967	1652.8	1677	-0.7578	29.0628	34.9139	-0.8324	28.0768
T01	PS100/013-3	2016-07-21T14:19	77.4972	9.2848	-1967	1967	1653.7	1678	-0.7579	29.0633	34.9142	-0.8326	28.0771
T01	PS100/013-3	2016-07-21T14:19	77.4972	9.2848	-1967	1967	1654.7	1679	-0.7579	29.0637	34.9142	-0.8326	28.0771
T01	PS100/013-3	2016-07-21T14:19	77.4972	9.2848	-1967	1967	1655.7	1680	-0.7578	29.0641	34.914	-0.8326	28.0769
T01	PS100/013-3	2016-07-21T14:19	77.4972	9.2848	-1967	1967	1656.7	1681	-0.7579	29.0646	34.9143	-0.8328	28.0772
T01	PS100/013-3	2016-07-21T14:19	77.4972	9.2848	-1967	1967	1657.7	1682	-0.7579	29.0649	34.9141	-0.8328	28.077
T01	PS100/013-3	2016-07-21T14:19	77.4972	9.2848	-1967	1967	1658.7	1683	-0.7579	29.0653	34.9141	-0.8329	28.077
T01	PS100/013-3	2016-07-21T14:19	77.4972	9.2848	-1967	1967	1659.6	1684	-0.7578	29.0658	34.9141	-0.8328	28.077
T01	PS100/013-3	2016-07-21T14:19	77.4972	9.2848	-1967	1967	1660.6	1685	-0.758	29.0661	34.9142	-0.8331	28.0771
T01	PS100/013-3	2016-07-21T14:19	77.4972	9.2848	-1967	1967	1661.6	1686	-0.7583	29.0663	34.9142	-0.8334	28.0771
T01	PS100/013-3	2016-07-21T14:19	77.4972	9.2848	-1967	1967	1662.6	1687	-0.7585	29.0664	34.914	-0.8337	28.077
T01	PS100/013-3	2016-07-21T14:19	77.4972	9.2848	-1967	1967	1663.6	1688	-0.7585	29.0669	34.9141	-0.8338	28.077
T01	PS100/013-3	2016-07-21T14:19	77.4972	9.2848	-1967	1967	1664.5	1689	-0.7587	29.0671	34.9141	-0.834	28.0771
T01	PS100/013-3	2016-07-21T14:19	77.4972	9.2848	-1967	1967	1665.5	1690	-0.7589	29.0674	34.9141	-0.8343	28.0771
T01	PS100/013-3	2016-07-21T14:19	77.4972	9.2848	-1967	1967	1666.5	1691	-0.759	29.0677	34.9141	-0.8344	28.0771
T01	PS100/013-3	2016-07-21T14:19	77.4972	9.2848	-1967	1967	1667.5	1692	-0.759	29.0681	34.9141	-0.8345	28.0771
T01	PS100/013-3	2016-07-21T14:19	77.4972	9.2848	-1967	1967	1668.5	1693	-0.7592	29.0684	34.9142	-0.8347	28.0772
T01	PS100/013-3	2016-07-21T14:19	77.4972	9.2848	-1967	1967	1669.4	1694	-0.7594	29.0687	34.9142	-0.835	28.0772
T01	PS100/013-3	2016-07-21T14:19	77.4972	9.2848	-1967	1967	1670.4	1695	-0.7595	29.069	34.9142	-0.8352	28.0772
T01	PS100/013-3	2016-07-21T14:19	77.4972	9.2848	-1967	1967	1671.4	1696	-0.7597	29.0692	34.9141	-0.8354	28.0771
T01	PS100/013-3	2016-07-21T14:19	77.4972	9.2848	-1967	1967	1672.4	1697	-0.7599	29.0695	34.9142	-0.8357	28.0772
T01	PS100/013-3	2016-07-21T14:19	77.4972	9.2848	-1967	1967	1673.4	1698	-0.76	29.0698	34.9142	-0.8358	28.0772
T01	PS100/013-3	2016-07-21T14:19	77.4972	9.2848	-1967	1967	1674.4	1699	-0.76	29.0702	34.9141	-0.8359	28.0771
T01	PS100/013-3	2016-07-21T14:19	77.4972	9.2848	-1967	1967	1675.3	1700	-0.76	29.0706	34.9141	-0.836	28.0771
T01	PS100/013-3	2016-07-21T14:19	77.4972	9.2848	-1967	1967	1676.3	1701	-0.76	29.0711	34.9142	-0.836	28.0772
T01	PS100/013-3	2016-07-21T14:19	77.4972	9.2848	-1967	1967	1677.3	1702	-0.7601	29.0714	34.9142	-0.8362	28.0772
T01	PS100/013-3	2016-07-21T14:19	77.4972	9.2848	-1967	1967	1678.3	1703	-0.7607	29.0714	34.9143	-0.8368	28.0773
T01	PS100/013-3	2016-07-21T14:19	77.4972	9.2848	-1967	1967	1679.3	1704	-0.7605	29.0717	34.9139	-0.8367	28.077
T01	PS100/013-3	2016-07-21T14:19	77.4972	9.2848	-1967	1967	1680.2	1705	-0.7605	29.0723	34.9142	-0.8367	28.0773
T01	PS100/013-3	2016-07-21T14:19	77.4972	9.2848	-1967	1967	1681.2	1706	-0.7604	29.0729	34.9143	-0.8367	28.0773
T01	PS100/013-3	2016-07-21T14:19	77.4972	9.2848	-1967	1967	1682.2	1707	-0.7605	29.0731	34.9142	-0.8369	28.0773
T01	PS100/013-3	2016-07-21T14:19	77.4972	9.2848	-1967	1967	1683.2	1708	-0.7606	29.0734	34.9141	-0.837	28.0772
T01	PS100/013-3	2016-07-21T14:19	77.4972	9.2848	-1967	1967	1684.2	1709	-0.7606	29.0739	34.9142	-0.8371	28.0773
T01	PS100/013-3	2016-07-21T14:19	77.4972	9.2848	-1967	1967	1685.2	1710	-0.7607	29.0741	34.9141	-0.8372	28.0772
T01	PS100/013-3	2016-07-21T14:19	77.4972	9.2848	-1967	1967	1686.1	1711	-0.7608	29.0745	34.9142	-0.8374	28.0773
T01	PS100/013-3	2016-07-21T14:19	77.4972	9.2848	-1967	1967	1687.1	1712	-0.7609	29.0749	34.9143	-0.8376	28.0774
T01	PS100/013-3	2016-07-21T14:19	77.4972	9.2848	-1967	1967	1688.1	1713	-0.7608	29.0753	34.9141	-0.8375	28.0772
T01	PS100/013-3	2016-07-21T14:19	77.4972	9.2848	-1967	1967	1689.1	1714	-0.7609	29.0757	34.9142	-0.8377	28.0773
T01	PS100/013-3	2016-07-21T14:19	77.4972	9.2848	-1967	1967	1690.1	1715	-0.7609	29.0761	34.9142	-0.8377	28.0773
T01	PS100/013-3	2016-07-21T14:19	77.4972	9.2848	-1967	1967	1691	1716	-0.7609	29.0765	34.9142	-0.8378	28.0773
T01	PS100/013-3	2016-07-21T14:19	77.4972	9.2848	-1967	1967	1692	1717	-0.7609	29.0769	34.9142	-0.8379	28.0773
T01	PS100/013-3	2016-07-21T14:19	77.4972	9.2848	-1967	1967	1693	1718	-0.7608	29.0774	34.9142	-0.8378	28.0773
T01	PS100/013-3	2016-07-21T14:19	77.4972	9.2848	-1967	1967	1694	1719	-0.7611	29.0776	34.9142	-0.8382	28.0773
T01	PS100/013-3	2016-07-21T14:19	77.4972	9.2848	-1967	1967	1695	1720	-0.7614	29.0778	34.9143	-0.8385	28.0774
T01	PS100/013-3	2016-07-21T14:19	77.4972	9.2848	-1967	1967	1696	1721	-0.7617	29.0778	34.9141	-0.8389	28.0773
T01	PS100/013-3	2016-07-21T14:19	77.4972	9.2848	-1967	1967	1696.9	1722	-0.7621	29.0779	34.9141	-0.8393	28.0773
T01	PS100/013-3	2016-07-21T14:19	77.4972	9.2848	-1967	1967	1697.9	1723	-0.7625	29.0779	34.914	-0.8398	28.0772
T01	PS100/013-3	2016-07-21T14:19	77.4972	9.2848	-1967	1967	1698.9	1724	-0.7628	29.0781	34.9141	-0.8402	28.0773
T01	PS100/013-3	2016-07-21T14:19	77.4972	9.2848	-1967	1967	1699.9	1725	-0.763	29.0784	34.9141	-0.8404	28.0773
T01	PS100/013-3	2016-07-21T14:19	77.4972	9.2848	-1967	1967	1700.9	1726	-0.7629	29.079	34.9143	-0.8404	28.0775
T01	PS100/013-3	2016-07-21T14:19	77.4972	9.2848	-1967	1967	1701.8	1727	-0.7629	29.0793	34.9141	-0.8404	28.0773
T01	PS100/013-3	2016-07-21T14:19	77.4972	9.2848	-1967	1967	1702.8	1728	-0.7631	29.0796	34.9142	-0.8407	28.0774
T01	PS100/013-3	2016-07-21T14:19	77.4972	9.2848	-1967	1967	1703.8	1729	-0.763	29.0801	34.9142	-0.8407	28.0774
T01	PS100/013-3	2016-07-21T14:19	77.4972	9.2848	-1967	1967	1704.8	1730	-0.7631	29.0805	34.9143	-0.8408	28.0775
T01	PS100/013-3	2016-07-21T14:19	77.4972	9.2848	-1967	1967	1705.8	1731	-0.763	29.0809	34.9141	-0.8408	28.0773
T01	PS100/013-3	2016-07-21T14:19	77.4972	9.2848	-1967	1967	1706.7	1732	-0.7629	29.0814	34.9142	-0.8407	28.0774
T01	PS100/013-3	2016-07-21T14:19	77.4972	9.2848	-1967	1967	1707.7	1733	-0.7629	29.0819	34.9143	-0.8408	28.0775
T01	PS100/013-3	2016-07-21T14:19	77.4972	9.2848	-1967	1967	1708.7	1734	-0.7628	29.0823	34.9141	-0.8408	28.0773
T01	PS100/013-3	2016-07-21T14:19	77.4972	9.2848	-1967	1967	1709.7	1735	-0.7628	29.0827	34.9141	-0.8408	28.0773
T01	PS100/013-3	2016-07-21T14:19	77.4972	9.2848	-1967	1967	1710.7	1736	-0.7629	29.083	34.9141	-0.841	28.0774
T01	PS100/013-3	2016-07-21T14:19	77.4972	9.2848	-1967	1967	1711.7	1737	-0.763	29.0834	34.9142	-0.8411	28.0774
T01	PS100/013-3	2016-07-21T14:19	77.4972	9.2848	-1967	1967	1712.6	1738	-0.7629	29.0837	34.9139	-0.8411	28.0772
T01	PS100/013-3	2016-07-21T14:19	77.4972	9.2848	-1967	1967	1713.6	1739	-0.763	29.0842	34.9141	-0.8413	28.0774
T01	PS100/013-3	2016-07-21T14:19	77.4972	9.2848	-1967	1967	1714.6	1740	-0.763	29.0847	34.9143	-0.8413	28.0775
T01	PS100/013-3	2016-07-21T14:19	77.4972	9.2848	-1967	1967	1715.6	1741	-0.7629	29.0852	34.9143	-0.8413	28.0775
T01	PS100/013-3	2016-07-21T14:19	77.4972	9.2848	-1967	1967	1716.6	1742	-0.7629	29.0856	34.9142	-0.8413	28.0775
T01	PS100/013-3	2016-07-21T14:19	77.4972	9.2848	-1967	1967	1717.5	1743	-0.763	29.0859	34.9142	-0.8415	28.0775
T01	PS100/013-3	2016-07-21T14:19	77.4972	9.2848	-1967	1967	1718.5	1744	-0.7634	29.086	34.9142	-0.8419	28.0775
T01	PS100/013-3	2016-07-21T14:19	77.4972	9.2848	-1967	1967	1719.5	1745	-0.7634	29.0864	34.9142	-0.842	28.0775
T01	PS100/013-3	2016-07-21T14:19	77.4972	9.2848	-1967	1967	1720.5	1746	-0.7637	29.0866	34.9143	-0.8424	28.0776
T01	PS100/013-3	2016-07-21T14:19	77.4972	9.2848	-1967	1967	1721.5	1747	-0.7639	29.0868	34.9142	-0.8426	28.0775
T01	PS100/013-3	2016-07-21T14:19	77.4972	9.2848	-1967	1967	1722.4	1748	-0.7638	29.0873	34.9142	-0.8426	28.0775
T01	PS100/013-3	2016-07-21T14:19	77.4972	9.2848	-1967	1967	1723.4	1749	-0.7637	29.0878	34.9142	-0.8425	28.0775
T01	PS100/013-3	2016-07-21T14:19	77.4972	9.2848	-1967	1967	1724.4	1750	-0.7638	29.0882	34.9143	-0.8427	28.0776
T01	PS100/013-3	2016-07-21T14:19	77.4972	9.2848	-1967	1967	1725.4	1751	-0.7637	29.0887	34.9143	-0.8427	28.0776
T01	PS100/013-3	2016-07-21T14:19	77.4972	9.2848	-1967	1967	1726.4	1752	-0.7636	29.0892	34.9143	-0.8426	28.0776
T01	PS100/013-3	2016-07-21T14:19	77.4972	9.2848	-1967	1967	1727.4	1753	-0.7635	29.0896	34.9142	-0.8426	28.0775
T01	PS100/013-3	2016-07-21T14:19	77.4972	9.2848	-1967	1967	1728.3	1754	-0.7638	29.0899	34.9144	-0.8429	28.0777
T01	PS100/013-3	2016-07-21T14:19	77.4972	9.2848	-1967	1967	1729.3	1755	-0.7639	29.0902	34.9143	-0.8431	28.0776
T01	PS100/013-3	2016-07-21T14:19	77.4972	9.2848	-1967	1967	1730.3	1756	-0.7641	29.0904	34.9143	-0.8434	28.0776
T01	PS100/013-3	2016-07-21T14:19	77.4972	9.2848	-1967	1967	1731.3	1757	-0.7641	29.0909	34.9144	-0.8434	28.0777
T01	PS100/013-3	2016-07-21T14:19	77.4972	9.2848	-1967	1967	1732.3	1758	-0.7642	29.0911	34.9142	-0.8436	28.0775
T01	PS100/013-3	2016-07-21T14:19	77.4972	9.2848	-1967	1967	1733.2	1759	-0.7645	29.0913	34.9143	-0.8439	28.0776
T01	PS100/013-3	2016-07-21T14:19	77.4972	9.2848	-1967	1967	1734.2	1760	-0.7647	29.0915	34.9142	-0.8442	28.0776
T01	PS100/013-3	2016-07-21T14:19	77.4972	9.2848	-1967	1967	1735.2	1761	-0.7648	29.0918	34.9142	-0.8444	28.0776
T01	PS100/013-3	2016-07-21T14:19	77.4972	9.2848	-1967	1967	1736.2	1762	-0.7654	29.0919	34.9145	-0.845	28.0778
T01	PS100/013-3	2016-07-21T14:19	77.4972	9.2848	-1967	1967	1737.2	1763	-0.7657	29.092	34.9144	-0.8454	28.0778
T01	PS100/013-3	2016-07-21T14:19	77.4972	9.2848	-1967	1967	1738.1	1764	-0.7659	29.0922	34.9143	-0.8456	28.0777
T01	PS100/013-3	2016-07-21T14:19	77.4972	9.2848	-1967	1967	1739.1	1765	-0.7661	29.0925	34.9144	-0.8459	28.0778
T01	PS100/013-3	2016-07-21T14:19	77.4972	9.2848	-1967	1967	1740.1	1766	-0.7661	29.0928	34.9143	-0.8459	28.0777
T01	PS100/013-3	2016-07-21T14:19	77.4972	9.2848	-1967	1967	1741.1	1767	-0.7662	29.0932	34.9143	-0.8461	28.0777
T01	PS100/013-3	2016-07-21T14:19	77.4972	9.2848	-1967	1967	1742.1	1768	-0.7662	29.0936	34.9143	-0.8462	28.0777
T01	PS100/013-3	2016-07-21T14:19	77.4972	9.2848	-1967	1967	1743.1	1769	-0.7662	29.0941	34.9145	-0.8462	28.0779
T01	PS100/013-3	2016-07-21T14:19	77.4972	9.2848	-1967	1967	1744	1770	-0.7663	29.0942	34.9141	-0.8464	28.0776
T01	PS100/013-3	2016-07-21T14:19	77.4972	9.2848	-1967	1967	1745	1771	-0.7664	29.0947	34.9144	-0.8465	28.0778
T01	PS100/013-3	2016-07-21T14:19	77.4972	9.2848	-1967	1967	1746	1772	-0.7664	29.0952	34.9145	-0.8466	28.0779
T01	PS100/013-3	2016-07-21T14:19	77.4972	9.2848	-1967	1967	1747	1773	-0.7663	29.0956	34.9144	-0.8466	28.0778
T01	PS100/013-3	2016-07-21T14:19	77.4972	9.2848	-1967	1967	1748	1774	-0.7663	29.096	34.9143	-0.8466	28.0778
T01	PS100/013-3	2016-07-21T14:19	77.4972	9.2848	-1967	1967	1748.9	1775	-0.7661	29.0966	34.9144	-0.8465	28.0778
T01	PS100/013-3	2016-07-21T14:19	77.4972	9.2848	-1967	1967	1749.9	1776	-0.7664	29.0969	34.9146	-0.8468	28.078
T01	PS100/013-3	2016-07-21T14:19	77.4972	9.2848	-1967	1967	1750.9	1777	-0.7662	29.0974	34.9145	-0.8467	28.0779
T01	PS100/013-3	2016-07-21T14:19	77.4972	9.2848	-1967	1967	1751.9	1778	-0.7664	29.0975	34.9143	-0.847	28.0778
T01	PS100/013-3	2016-07-21T14:19	77.4972	9.2848	-1967	1967	1752.9	1779	-0.7668	29.0978	34.9146	-0.8474	28.078
T01	PS100/013-3	2016-07-21T14:19	77.4972	9.2848	-1967	1967	1753.8	1780	-0.7668	29.098	34.9143	-0.8475	28.0778
T01	PS100/013-3	2016-07-21T14:19	77.4972	9.2848	-1967	1967	1754.8	1781	-0.7669	29.0984	34.9144	-0.8476	28.0779
T01	PS100/013-3	2016-07-21T14:19	77.4972	9.2848	-1967	1967	1755.8	1782	-0.767	29.0988	34.9145	-0.8478	28.078
T01	PS100/013-3	2016-07-21T14:19	77.4972	9.2848	-1967	1967	1756.8	1783	-0.767	29.0992	34.9145	-0.8479	28.078
T01	PS100/013-3	2016-07-21T14:19	77.4972	9.2848	-1967	1967	1757.8	1784	-0.767	29.0996	34.9145	-0.8479	28.078
T01	PS100/013-3	2016-07-21T14:19	77.4972	9.2848	-1967	1967	1758.8	1785	-0.7672	29.0999	34.9145	-0.8482	28.078
T01	PS100/013-3	2016-07-21T14:19	77.4972	9.2848	-1967	1967	1759.7	1786	-0.7675	29.1001	34.9146	-0.8485	28.0781
T01	PS100/013-3	2016-07-21T14:19	77.4972	9.2848	-1967	1967	1760.7	1787	-0.768	29.1	34.9145	-0.8491	28.078
T01	PS100/013-3	2016-07-21T14:19	77.4972	9.2848	-1967	1967	1761.7	1788	-0.7681	29.1004	34.9146	-0.8493	28.0781
T01	PS100/013-3	2016-07-21T14:19	77.4972	9.2848	-1967	1967	1762.7	1789	-0.7682	29.1007	34.9145	-0.8494	28.078
T01	PS100/013-3	2016-07-21T14:19	77.4972	9.2848	-1967	1967	1763.7	1790	-0.7682	29.101	34.9144	-0.8495	28.078
T01	PS100/013-3	2016-07-21T14:19	77.4972	9.2848	-1967	1967	1764.6	1791	-0.7682	29.1015	34.9145	-0.8495	28.078
T01	PS100/013-3	2016-07-21T14:19	77.4972	9.2848	-1967	1967	1765.6	1792	-0.7682	29.1019	34.9145	-0.8496	28.078
T01	PS100/013-3	2016-07-21T14:19	77.4972	9.2848	-1967	1967	1766.6	1793	-0.7682	29.1023	34.9145	-0.8497	28.078
T01	PS100/013-3	2016-07-21T14:19	77.4972	9.2848	-1967	1967	1767.6	1794	-0.7684	29.1026	34.9145	-0.8499	28.0781
T01	PS100/013-3	2016-07-21T14:19	77.4972	9.2848	-1967	1967	1768.6	1795	-0.7684	29.1031	34.9147	-0.85	28.0782
T01	PS100/013-3	2016-07-21T14:19	77.4972	9.2848	-1967	1967	1769.5	1796	-0.7684	29.1035	34.9146	-0.85	28.0781
T01	PS100/013-3	2016-07-21T14:19	77.4972	9.2848	-1967	1967	1770.5	1797	-0.7686	29.1037	34.9146	-0.8503	28.0782
T01	PS100/013-3	2016-07-21T14:19	77.4972	9.2848	-1967	1967	1771.5	1798	-0.7686	29.104	34.9144	-0.8504	28.078
T01	PS100/013-3	2016-07-21T14:19	77.4972	9.2848	-1967	1967	1772.5	1799	-0.7691	29.1042	34.9147	-0.8509	28.0783
T01	PS100/013-3	2016-07-21T14:19	77.4972	9.2848	-1967	1967	1773.5	1800	-0.7692	29.1045	34.9147	-0.8511	28.0783
T01	PS100/013-3	2016-07-21T14:19	77.4972	9.2848	-1967	1967	1774.5	1801	-0.7691	29.1049	34.9146	-0.851	28.0782
T01	PS100/013-3	2016-07-21T14:19	77.4972	9.2848	-1967	1967	1775.4	1802	-0.769	29.1053	34.9144	-0.851	28.078
T01	PS100/013-3	2016-07-21T14:19	77.4972	9.2848	-1967	1967	1776.4	1803	-0.7688	29.1058	34.9143	-0.8509	28.0779
T01	PS100/013-3	2016-07-21T14:19	77.4972	9.2848	-1967	1967	1777.4	1804	-0.769	29.1062	34.9145	-0.8511	28.0781
T01	PS100/013-3	2016-07-21T14:19	77.4972	9.2848	-1967	1967	1778.4	1805	-0.7689	29.1067	34.9145	-0.8511	28.0781
T01	PS100/013-3	2016-07-21T14:19	77.4972	9.2848	-1967	1967	1779.4	1806	-0.769	29.1072	34.9148	-0.8512	28.0784
T01	PS100/013-3	2016-07-21T14:19	77.4972	9.2848	-1967	1967	1780.3	1807	-0.7689	29.1075	34.9145	-0.8512	28.0781
T01	PS100/013-3	2016-07-21T14:19	77.4972	9.2848	-1967	1967	1781.3	1808	-0.7689	29.108	34.9146	-0.8513	28.0782
T01	PS100/013-3	2016-07-21T14:19	77.4972	9.2848	-1967	1967	1782.3	1809	-0.769	29.1084	34.9147	-0.8514	28.0783
T01	PS100/013-3	2016-07-21T14:19	77.4972	9.2848	-1967	1967	1783.3	1810	-0.7689	29.1088	34.9146	-0.8514	28.0782
T01	PS100/013-3	2016-07-21T14:19	77.4972	9.2848	-1967	1967	1784.3	1811	-0.7689	29.1091	34.9145	-0.8515	28.0781
T01	PS100/013-3	2016-07-21T14:19	77.4972	9.2848	-1967	1967	1785.2	1812	-0.769	29.1094	34.9144	-0.8516	28.078
T01	PS100/013-3	2016-07-21T14:19	77.4972	9.2848	-1967	1967	1786.2	1813	-0.7691	29.1098	34.9145	-0.8518	28.0781
T01	PS100/013-3	2016-07-21T14:19	77.4972	9.2848	-1967	1967	1787.2	1814	-0.7692	29.1102	34.9146	-0.8519	28.0782
T01	PS100/013-3	2016-07-21T14:19	77.4972	9.2848	-1967	1967	1788.2	1815	-0.7695	29.1103	34.9145	-0.8523	28.0782
T01	PS100/013-3	2016-07-21T14:19	77.4972	9.2848	-1967	1967	1789.2	1816	-0.7698	29.1105	34.9146	-0.8526	28.0783
T01	PS100/013-3	2016-07-21T14:19	77.4972	9.2848	-1967	1967	1790.1	1817	-0.7702	29.1106	34.9146	-0.8531	28.0783
T01	PS100/013-3	2016-07-21T14:19	77.4972	9.2848	-1967	1967	1791.1	1818	-0.7704	29.1108	34.9146	-0.8534	28.0783
T01	PS100/013-3	2016-07-21T14:19	77.4972	9.2848	-1967	1967	1792.1	1819	-0.7703	29.1114	34.9147	-0.8533	28.0784
T01	PS100/013-3	2016-07-21T14:19	77.4972	9.2848	-1967	1967	1793.1	1820	-0.7702	29.1118	34.9146	-0.8533	28.0783
T01	PS100/013-3	2016-07-21T14:19	77.4972	9.2848	-1967	1967	1794.1	1821	-0.7703	29.1122	34.9147	-0.8534	28.0784
T01	PS100/013-3	2016-07-21T14:19	77.4972	9.2848	-1967	1967	1795.1	1822	-0.7702	29.1125	34.9144	-0.8534	28.0781
T01	PS100/013-3	2016-07-21T14:19	77.4972	9.2848	-1967	1967	1796	1823	-0.7704	29.1128	34.9145	-0.8537	28.0782
T01	PS100/013-3	2016-07-21T14:19	77.4972	9.2848	-1967	1967	1797	1824	-0.7704	29.1132	34.9145	-0.8537	28.0782
T01	PS100/013-3	2016-07-21T14:19	77.4972	9.2848	-1967	1967	1798	1825	-0.7704	29.1136	34.9145	-0.8538	28.0782
T01	PS100/013-3	2016-07-21T14:19	77.4972	9.2848	-1967	1967	1799	1826	-0.7705	29.114	34.9146	-0.854	28.0783
T01	PS100/013-3	2016-07-21T14:19	77.4972	9.2848	-1967	1967	1800	1827	-0.7704	29.1144	34.9145	-0.8539	28.0782
T01	PS100/013-3	2016-07-21T14:19	77.4972	9.2848	-1967	1967	1800.9	1828	-0.7705	29.1148	34.9146	-0.8541	28.0783
T01	PS100/013-3	2016-07-21T14:19	77.4972	9.2848	-1967	1967	1801.9	1829	-0.7704	29.1153	34.9146	-0.854	28.0783
T01	PS100/013-3	2016-07-21T14:19	77.4972	9.2848	-1967	1967	1802.9	1830	-0.7704	29.1157	34.9145	-0.8541	28.0782
T01	PS100/013-3	2016-07-21T14:19	77.4972	9.2848	-1967	1967	1803.9	1831	-0.7705	29.1161	34.9146	-0.8543	28.0783
T01	PS100/013-3	2016-07-21T14:19	77.4972	9.2848	-1967	1967	1804.9	1832	-0.7705	29.1165	34.9146	-0.8543	28.0783
T01	PS100/013-3	2016-07-21T14:19	77.4972	9.2848	-1967	1967	1805.8	1833	-0.7705	29.1169	34.9146	-0.8544	28.0783
T01	PS100/013-3	2016-07-21T14:19	77.4972	9.2848	-1967	1967	1806.8	1834	-0.7705	29.1172	34.9145	-0.8544	28.0782
T01	PS100/013-3	2016-07-21T14:19	77.4972	9.2848	-1967	1967	1807.8	1835	-0.7705	29.1176	34.9145	-0.8545	28.0782
T01	PS100/013-3	2016-07-21T14:19	77.4972	9.2848	-1967	1967	1808.8	1836	-0.7703	29.1182	34.9145	-0.8544	28.0782
T01	PS100/013-3	2016-07-21T14:19	77.4972	9.2848	-1967	1967	1809.8	1837	-0.7705	29.1185	34.9146	-0.8546	28.0783
T01	PS100/013-3	2016-07-21T14:19	77.4972	9.2848	-1967	1967	1810.7	1838	-0.7705	29.1189	34.9145	-0.8547	28.0783
T01	PS100/013-3	2016-07-21T14:19	77.4972	9.2848	-1967	1967	1811.7	1839	-0.7707	29.1191	34.9145	-0.855	28.0783
T01	PS100/013-3	2016-07-21T14:19	77.4972	9.2848	-1967	1967	1812.7	1840	-0.7709	29.1194	34.9146	-0.8552	28.0784
T01	PS100/013-3	2016-07-21T14:19	77.4972	9.2848	-1967	1967	1813.7	1841	-0.771	29.1198	34.9147	-0.8554	28.0784
T01	PS100/013-3	2016-07-21T14:19	77.4972	9.2848	-1967	1967	1814.7	1842	-0.7708	29.1203	34.9146	-0.8552	28.0784
T01	PS100/013-3	2016-07-21T14:19	77.4972	9.2848	-1967	1967	1815.7	1843	-0.7711	29.1205	34.9146	-0.8556	28.0784
T01	PS100/013-3	2016-07-21T14:19	77.4972	9.2848	-1967	1967	1816.6	1844	-0.7713	29.1208	34.9147	-0.8559	28.0785
T01	PS100/013-3	2016-07-21T14:19	77.4972	9.2848	-1967	1967	1817.6	1845	-0.7715	29.121	34.9146	-0.8561	28.0784
T01	PS100/013-3	2016-07-21T14:19	77.4972	9.2848	-1967	1967	1818.6	1846	-0.7716	29.1213	34.9146	-0.8563	28.0784
T01	PS100/013-3	2016-07-21T14:19	77.4972	9.2848	-1967	1967	1819.6	1847	-0.7718	29.1215	34.9146	-0.8565	28.0784
T01	PS100/013-3	2016-07-21T14:19	77.4972	9.2848	-1967	1967	1820.6	1848	-0.7718	29.122	34.9147	-0.8566	28.0785
T01	PS100/013-3	2016-07-21T14:19	77.4972	9.2848	-1967	1967	1821.5	1849	-0.7715	29.1225	34.9145	-0.8564	28.0783
T01	PS100/013-3	2016-07-21T14:19	77.4972	9.2848	-1967	1967	1822.5	1850	-0.7717	29.1228	34.9145	-0.8566	28.0783
T01	PS100/013-3	2016-07-21T14:19	77.4972	9.2848	-1967	1967	1823.5	1851	-0.7716	29.1233	34.9146	-0.8566	28.0784
T01	PS100/013-3	2016-07-21T14:19	77.4972	9.2848	-1967	1967	1824.5	1852	-0.7716	29.1237	34.9145	-0.8566	28.0783
T01	PS100/013-3	2016-07-21T14:19	77.4972	9.2848	-1967	1967	1825.5	1853	-0.7716	29.1242	34.9147	-0.8567	28.0785
T01	PS100/013-3	2016-07-21T14:19	77.4972	9.2848	-1967	1967	1826.4	1854	-0.7717	29.1245	34.9146	-0.8569	28.0784
T01	PS100/013-3	2016-07-21T14:19	77.4972	9.2848	-1967	1967	1827.4	1855	-0.7719	29.1247	34.9146	-0.8571	28.0784
T01	PS100/013-3	2016-07-21T14:19	77.4972	9.2848	-1967	1967	1828.4	1856	-0.7719	29.1251	34.9146	-0.8572	28.0784
T01	PS100/013-3	2016-07-21T14:19	77.4972	9.2848	-1967	1967	1829.4	1857	-0.7721	29.1253	34.9145	-0.8575	28.0784
T01	PS100/013-3	2016-07-21T14:19	77.4972	9.2848	-1967	1967	1830.4	1858	-0.7722	29.1257	34.9146	-0.8576	28.0785
T01	PS100/013-3	2016-07-21T14:19	77.4972	9.2848	-1967	1967	1831.3	1859	-0.7723	29.126	34.9146	-0.8578	28.0785
T01	PS100/013-3	2016-07-21T14:19	77.4972	9.2848	-1967	1967	1832.3	1860	-0.7724	29.1263	34.9145	-0.8579	28.0784
T01	PS100/013-3	2016-07-21T14:19	77.4972	9.2848	-1967	1967	1833.3	1861	-0.7726	29.1266	34.9146	-0.8582	28.0785
T01	PS100/013-3	2016-07-21T14:19	77.4972	9.2848	-1967	1967	1834.3	1862	-0.7727	29.1269	34.9146	-0.8584	28.0785
T01	PS100/013-3	2016-07-21T14:19	77.4972	9.2848	-1967	1967	1835.3	1863	-0.7727	29.1273	34.9146	-0.8584	28.0785
T01	PS100/013-3	2016-07-21T14:19	77.4972	9.2848	-1967	1967	1836.3	1864	-0.7726	29.1279	34.9147	-0.8584	28.0786
T01	PS100/013-3	2016-07-21T14:19	77.4972	9.2848	-1967	1967	1837.2	1865	-0.7726	29.1283	34.9147	-0.8584	28.0786
T01	PS100/013-3	2016-07-21T14:19	77.4972	9.2848	-1967	1967	1838.2	1866	-0.7726	29.1286	34.9146	-0.8585	28.0785
T01	PS100/013-3	2016-07-21T14:19	77.4972	9.2848	-1967	1967	1839.2	1867	-0.7726	29.1291	34.9147	-0.8586	28.0786
T01	PS100/013-3	2016-07-21T14:19	77.4972	9.2848	-1967	1967	1840.2	1868	-0.7724	29.1297	34.9147	-0.8584	28.0786
T01	PS100/013-3	2016-07-21T14:19	77.4972	9.2848	-1967	1967	1841.2	1869	-0.7724	29.1301	34.9147	-0.8585	28.0786
T01	PS100/013-3	2016-07-21T14:19	77.4972	9.2848	-1967	1967	1842.1	1870	-0.7725	29.1305	34.9148	-0.8587	28.0787
T01	PS100/013-3	2016-07-21T14:19	77.4972	9.2848	-1967	1967	1843.1	1871	-0.7724	29.1309	34.9147	-0.8586	28.0786
T01	PS100/013-3	2016-07-21T14:19	77.4972	9.2848	-1967	1967	1844.1	1872	-0.7725	29.1313	34.9148	-0.8588	28.0787
T01	PS100/013-3	2016-07-21T14:19	77.4972	9.2848	-1967	1967	1845.1	1873	-0.7725	29.1316	34.9146	-0.8588	28.0785
T01	PS100/013-3	2016-07-21T14:19	77.4972	9.2848	-1967	1967	1846.1	1874	-0.7724	29.1322	34.9148	-0.8588	28.0787
T01	PS100/013-3	2016-07-21T14:19	77.4972	9.2848	-1967	1967	1847	1875	-0.7722	29.1326	34.9145	-0.8587	28.0784
T01	PS100/013-3	2016-07-21T14:19	77.4972	9.2848	-1967	1967	1848	1876	-0.7722	29.133	34.9145	-0.8587	28.0784
T01	PS100/013-3	2016-07-21T14:19	77.4972	9.2848	-1967	1967	1849	1877	-0.7724	29.1334	34.9147	-0.859	28.0786
T01	PS100/013-3	2016-07-21T14:19	77.4972	9.2848	-1967	1967	1850	1878	-0.7724	29.1337	34.9146	-0.8591	28.0785
T01	PS100/013-3	2016-07-21T14:19	77.4972	9.2848	-1967	1967	1851	1879	-0.7724	29.1342	34.9147	-0.8591	28.0786
T01	PS100/013-3	2016-07-21T14:19	77.4972	9.2848	-1967	1967	1851.9	1880	-0.7724	29.1345	34.9146	-0.8592	28.0785
T01	PS100/013-3	2016-07-21T14:19	77.4972	9.2848	-1967	1967	1852.9	1881	-0.7724	29.1349	34.9145	-0.8592	28.0784
T01	PS100/013-3	2016-07-21T14:19	77.4972	9.2848	-1967	1967	1853.9	1882	-0.7725	29.1353	34.9146	-0.8594	28.0785
T01	PS100/013-3	2016-07-21T14:19	77.4972	9.2848	-1967	1967	1854.9	1883	-0.7725	29.1357	34.9146	-0.8595	28.0785
T01	PS100/013-3	2016-07-21T14:19	77.4972	9.2848	-1967	1967	1855.9	1884	-0.7724	29.1362	34.9146	-0.8594	28.0785
T01	PS100/013-3	2016-07-21T14:19	77.4972	9.2848	-1967	1967	1856.8	1885	-0.7736	29.1356	34.9147	-0.8607	28.0787
T01	PS100/013-3	2016-07-21T14:19	77.4972	9.2848	-1967	1967	1857.8	1886	-0.7737	29.1359	34.9146	-0.8608	28.0786
T01	PS100/013-3	2016-07-21T14:19	77.4972	9.2848	-1967	1967	1858.8	1887	-0.7738	29.1363	34.9147	-0.861	28.0787
T01	PS100/013-3	2016-07-21T14:19	77.4972	9.2848	-1967	1967	1859.8	1888	-0.7743	29.1362	34.9146	-0.8616	28.0786
T01	PS100/013-3	2016-07-21T14:19	77.4972	9.2848	-1967	1967	1860.8	1889	-0.7747	29.1363	34.9147	-0.862	28.0787
T01	PS100/013-3	2016-07-21T14:19	77.4972	9.2848	-1967	1967	1861.8	1890	-0.775	29.1365	34.9147	-0.8624	28.0787
T01	PS100/013-3	2016-07-21T14:19	77.4972	9.2848	-1967	1967	1862.7	1891	-0.7756	29.1363	34.9146	-0.863	28.0787
T01	PS100/013-3	2016-07-21T14:19	77.4972	9.2848	-1967	1967	1863.7	1892	-0.7755	29.1369	34.9147	-0.863	28.0788
T01	PS100/013-3	2016-07-21T14:19	77.4972	9.2848	-1967	1967	1864.7	1893	-0.7758	29.1371	34.9148	-0.8633	28.0789
T01	PS100/013-3	2016-07-21T14:19	77.4972	9.2848	-1967	1967	1865.7	1894	-0.7762	29.1371	34.9147	-0.8638	28.0788
T01	PS100/013-3	2016-07-21T14:19	77.4972	9.2848	-1967	1967	1866.7	1895	-0.7765	29.1373	34.9148	-0.8642	28.0789
T01	PS100/013-3	2016-07-21T14:19	77.4972	9.2848	-1967	1967	1867.6	1896	-0.7766	29.1376	34.9147	-0.8643	28.0788
T01	PS100/013-3	2016-07-21T14:19	77.4972	9.2848	-1967	1967	1868.6	1897	-0.777	29.1377	34.9148	-0.8648	28.0789
T01	PS100/013-3	2016-07-21T14:19	77.4972	9.2848	-1967	1967	1869.6	1898	-0.7771	29.138	34.9147	-0.8649	28.0788
T01	PS100/013-3	2016-07-21T14:19	77.4972	9.2848	-1967	1967	1870.6	1899	-0.7774	29.1381	34.9147	-0.8653	28.0789
T01	PS100/013-3	2016-07-21T14:19	77.4972	9.2848	-1967	1967	1871.6	1900	-0.778	29.1381	34.9148	-0.866	28.079
T01	PS100/013-3	2016-07-21T14:19	77.4972	9.2848	-1967	1967	1872.5	1901	-0.7779	29.1386	34.9148	-0.8659	28.079
T01	PS100/013-3	2016-07-21T14:19	77.4972	9.2848	-1967	1967	1873.5	1902	-0.778	29.139	34.9149	-0.8661	28.0791
T01	PS100/013-3	2016-07-21T14:19	77.4972	9.2848	-1967	1967	1874.5	1903	-0.7781	29.1393	34.9149	-0.8662	28.0791
T01	PS100/013-3	2016-07-21T14:19	77.4972	9.2848	-1967	1967	1875.5	1904	-0.7787	29.1391	34.9148	-0.8669	28.079
T01	PS100/013-3	2016-07-21T14:19	77.4972	9.2848	-1967	1967	1876.5	1905	-0.7785	29.1397	34.9148	-0.8668	28.079
T01	PS100/013-3	2016-07-21T14:19	77.4972	9.2848	-1967	1967	1877.4	1906	-0.7785	29.1402	34.9149	-0.8668	28.0791
T01	PS100/013-3	2016-07-21T14:19	77.4972	9.2848	-1967	1967	1878.4	1907	-0.7786	29.1404	34.9147	-0.867	28.0789
T01	PS100/013-3	2016-07-21T14:19	77.4972	9.2848	-1967	1967	1879.4	1908	-0.7793	29.1402	34.9147	-0.8677	28.079
T01	PS100/013-3	2016-07-21T14:19	77.4972	9.2848	-1967	1967	1880.4	1909	-0.7794	29.1406	34.9148	-0.8679	28.0791
T01	PS100/013-3	2016-07-21T14:19	77.4972	9.2848	-1967	1967	1881.4	1910	-0.7795	29.141	34.9149	-0.8681	28.0791
T01	PS100/013-3	2016-07-21T14:19	77.4972	9.2848	-1967	1967	1882.3	1911	-0.7806	29.1404	34.9148	-0.8692	28.0791
1	PS100/015-1	2016-07-22T19:15	79.0012	8.3283	-793	793	2	2	9.1377	37.2667	34.9892	9.1375	27.0875
1	PS100/015-1	2016-07-22T19:15	79.0012	8.3283	-793	793	3	3	9.2801	37.3812	34.9685	9.2798	27.0481
1	PS100/015-1	2016-07-22T19:15	79.0012	8.3283	-793	793	4	4	9.2462	37.3548	34.9738	9.2458	27.0578
1	PS100/015-1	2016-07-22T19:15	79.0012	8.3283	-793	793	4.9	5	8.3098	36.5608	35.062	8.3093	27.2755
1	PS100/015-1	2016-07-22T19:15	79.0012	8.3283	-793	793	5.9	6	8.5262	36.7275	35.0235	8.5256	27.2118
1	PS100/015-1	2016-07-22T19:15	79.0012	8.3283	-793	793	6.9	7	8.6357	36.8259	35.0186	8.635	27.1908
1	PS100/015-1	2016-07-22T19:15	79.0012	8.3283	-793	793	7.9	8	9.0449	37.1773	34.9841	9.044	27.0986
1	PS100/015-1	2016-07-22T19:15	79.0012	8.3283	-793	793	8.9	9	9.07	37.2031	34.9859	9.069	27.096
1	PS100/015-1	2016-07-22T19:15	79.0012	8.3283	-793	793	9.9	10	8.9944	37.1432	34.9971	8.9933	27.117
1	PS100/015-1	2016-07-22T19:15	79.0012	8.3283	-793	793	10.9	11	8.924	37.0875	35.0075	8.9228	27.1365
1	PS100/015-1	2016-07-22T19:15	79.0012	8.3283	-793	793	11.9	12	8.9261	37.092	35.0097	8.9248	27.1379
1	PS100/015-1	2016-07-22T19:15	79.0012	8.3283	-793	793	12.9	13	8.4369	36.6869	35.0658	8.4356	27.259
1	PS100/015-1	2016-07-22T19:15	79.0012	8.3283	-793	793	13.9	14	7.9547	36.2561	35.0865	7.9533	27.3489
1	PS100/015-1	2016-07-22T19:15	79.0012	8.3283	-793	793	14.8	15	7.8908	36.1998	35.0895	7.8893	27.3608
1	PS100/015-1	2016-07-22T19:15	79.0012	8.3283	-793	793	15.8	16	7.6846	36.0135	35.0953	7.683	27.396
1	PS100/015-1	2016-07-22T19:15	79.0012	8.3283	-793	793	16.8	17	7.5588	35.898	35.0964	7.5572	27.4153
1	PS100/015-1	2016-07-22T19:15	79.0012	8.3283	-793	793	17.8	18	7.4877	35.835	35.0993	7.486	27.4279
1	PS100/015-1	2016-07-22T19:15	79.0012	8.3283	-793	793	18.8	19	7.4125	35.7672	35.101	7.4107	27.4401
1	PS100/015-1	2016-07-22T19:15	79.0012	8.3283	-793	793	19.8	20	7.36	35.7205	35.1028	7.3581	27.4491
1	PS100/015-1	2016-07-22T19:15	79.0012	8.3283	-793	793	20.8	21	7.3126	35.6785	35.1044	7.3106	27.4572
1	PS100/015-1	2016-07-22T19:15	79.0012	8.3283	-793	793	21.8	22	7.2506	35.6231	35.1063	7.2485	27.4675
1	PS100/015-1	2016-07-22T19:15	79.0012	8.3283	-793	793	22.8	23	7.2423	35.6166	35.1071	7.2401	27.4694
1	PS100/015-1	2016-07-22T19:15	79.0012	8.3283	-793	793	23.7	24	7.2365	35.6134	35.109	7.2342	27.4717
1	PS100/015-1	2016-07-22T19:15	79.0012	8.3283	-793	793	24.7	25	7.1531	35.5408	35.1136	7.1508	27.4872
1	PS100/015-1	2016-07-22T19:15	79.0012	8.3283	-793	793	25.7	26	7.0417	35.4396	35.1153	7.0393	27.5042
1	PS100/015-1	2016-07-22T19:15	79.0012	8.3283	-793	793	26.7	27	6.9209	35.3261	35.1129	6.9184	27.5192
1	PS100/015-1	2016-07-22T19:15	79.0012	8.3283	-793	793	27.7	28	6.7858	35.1987	35.1096	6.7833	27.5352
1	PS100/015-1	2016-07-22T19:15	79.0012	8.3283	-793	793	28.7	29	6.7322	35.1477	35.1074	6.7296	27.5409
1	PS100/015-1	2016-07-22T19:15	79.0012	8.3283	-793	793	29.7	30	6.6861	35.1058	35.1076	6.6834	27.5473
1	PS100/015-1	2016-07-22T19:15	79.0012	8.3283	-793	793	30.7	31	6.6473	35.0707	35.1079	6.6445	27.5529
1	PS100/015-1	2016-07-22T19:15	79.0012	8.3283	-793	793	31.7	32	6.6001	35.0293	35.1098	6.5972	27.5608
1	PS100/015-1	2016-07-22T19:15	79.0012	8.3283	-793	793	32.6	33	6.5514	34.9832	35.1079	6.5485	27.5658
1	PS100/015-1	2016-07-22T19:15	79.0012	8.3283	-793	793	33.6	34	6.4756	34.918	35.1126	6.4726	27.5797
1	PS100/015-1	2016-07-22T19:15	79.0012	8.3283	-793	793	34.6	35	6.4387	34.887	35.1154	6.4356	27.5869
1	PS100/015-1	2016-07-22T19:15	79.0012	8.3283	-793	793	35.6	36	6.411	34.8645	35.1182	6.4078	27.5928
1	PS100/015-1	2016-07-22T19:15	79.0012	8.3283	-793	793	36.6	37	6.294	34.7619	35.1234	6.2908	27.6124
1	PS100/015-1	2016-07-22T19:15	79.0012	8.3283	-793	793	37.6	38	6.2015	34.6765	35.1225	6.1982	27.6239
1	PS100/015-1	2016-07-22T19:15	79.0012	8.3283	-793	793	38.6	39	6.186	34.6626	35.1224	6.1826	27.6258
1	PS100/015-1	2016-07-22T19:15	79.0012	8.3283	-793	793	39.6	40	6.1782	34.6564	35.1229	6.1747	27.6273
1	PS100/015-1	2016-07-22T19:15	79.0012	8.3283	-793	793	40.6	41	6.132	34.6169	35.1257	6.1285	27.6355
1	PS100/015-1	2016-07-22T19:15	79.0012	8.3283	-793	793	41.6	42	6.1205	34.6073	35.1263	6.1169	27.6375
1	PS100/015-1	2016-07-22T19:15	79.0012	8.3283	-793	793	42.5	43	6.1103	34.5991	35.1271	6.1066	27.6395
1	PS100/015-1	2016-07-22T19:15	79.0012	8.3283	-793	793	43.5	44	6.0814	34.574	35.1282	6.0776	27.6441
1	PS100/015-1	2016-07-22T19:15	79.0012	8.3283	-793	793	44.5	45	6.0386	34.5356	35.1287	6.0348	27.65
1	PS100/015-1	2016-07-22T19:15	79.0012	8.3283	-793	793	45.5	46	6.0241	34.5238	35.1299	6.0202	27.6528
1	PS100/015-1	2016-07-22T19:15	79.0012	8.3283	-793	793	46.5	47	5.9884	34.4915	35.1299	5.9844	27.6574
1	PS100/015-1	2016-07-22T19:15	79.0012	8.3283	-793	793	47.5	48	5.973	34.478	35.1301	5.9689	27.6596
1	PS100/015-1	2016-07-22T19:15	79.0012	8.3283	-793	793	48.5	49	5.959	34.4661	35.1306	5.9548	27.6618
1	PS100/015-1	2016-07-22T19:15	79.0012	8.3283	-793	793	49.5	50	5.9393	34.4509	35.1333	5.9351	27.6665
1	PS100/015-1	2016-07-22T19:15	79.0012	8.3283	-793	793	50.5	51	5.9241	34.4373	35.1332	5.9198	27.6683
1	PS100/015-1	2016-07-22T19:15	79.0012	8.3283	-793	793	51.4	52	5.8879	34.4023	35.1306	5.8835	27.6709
1	PS100/015-1	2016-07-22T19:15	79.0012	8.3283	-793	793	52.4	53	5.8786	34.3939	35.1302	5.8741	27.6718
1	PS100/015-1	2016-07-22T19:15	79.0012	8.3283	-793	793	53.4	54	5.8679	34.3842	35.1298	5.8634	27.6728
1	PS100/015-1	2016-07-22T19:15	79.0012	8.3283	-793	793	54.4	55	5.8615	34.3795	35.1306	5.8569	27.6743
1	PS100/015-1	2016-07-22T19:15	79.0012	8.3283	-793	793	55.4	56	5.8421	34.3623	35.1308	5.8374	27.6769
1	PS100/015-1	2016-07-22T19:15	79.0012	8.3283	-793	793	56.4	57	5.8339	34.3563	35.132	5.8291	27.6789
1	PS100/015-1	2016-07-22T19:15	79.0012	8.3283	-793	793	57.4	58	5.8243	34.3482	35.1322	5.8194	27.6803
1	PS100/015-1	2016-07-22T19:15	79.0012	8.3283	-793	793	58.4	59	5.8129	34.3382	35.1322	5.808	27.6818
1	PS100/015-1	2016-07-22T19:15	79.0012	8.3283	-793	793	59.4	60	5.788	34.3155	35.1318	5.783	27.6846
1	PS100/015-1	2016-07-22T19:15	79.0012	8.3283	-793	793	60.3	61	5.7665	34.2964	35.1319	5.7614	27.6874
1	PS100/015-1	2016-07-22T19:15	79.0012	8.3283	-793	793	61.3	62	5.7537	34.2867	35.1337	5.7485	27.6904
1	PS100/015-1	2016-07-22T19:15	79.0012	8.3283	-793	793	62.3	63	5.7359	34.2713	35.1342	5.7307	27.6931
1	PS100/015-1	2016-07-22T19:15	79.0012	8.3283	-793	793	63.3	64	5.7243	34.2622	35.1354	5.719	27.6955
1	PS100/015-1	2016-07-22T19:15	79.0012	8.3283	-793	793	64.3	65	5.7229	34.2616	35.1357	5.7175	27.6959
1	PS100/015-1	2016-07-22T19:15	79.0012	8.3283	-793	793	65.3	66	5.7194	34.259	35.1358	5.7139	27.6964
1	PS100/015-1	2016-07-22T19:15	79.0012	8.3283	-793	793	66.3	67	5.717	34.2573	35.1359	5.7114	27.6968
1	PS100/015-1	2016-07-22T19:15	79.0012	8.3283	-793	793	67.3	68	5.7106	34.2523	35.1363	5.705	27.698
1	PS100/015-1	2016-07-22T19:15	79.0012	8.3283	-793	793	68.3	69	5.7043	34.2475	35.1369	5.6986	27.6992
1	PS100/015-1	2016-07-22T19:15	79.0012	8.3283	-793	793	69.2	70	5.7027	34.2476	35.1381	5.6969	27.7004
1	PS100/015-1	2016-07-22T19:15	79.0012	8.3283	-793	793	70.2	71	5.6929	34.2398	35.139	5.687	27.7023
1	PS100/015-1	2016-07-22T19:15	79.0012	8.3283	-793	793	71.2	72	5.6837	34.2316	35.1387	5.6777	27.7033
1	PS100/015-1	2016-07-22T19:15	79.0012	8.3283	-793	793	72.2	73	5.6798	34.228	35.1381	5.6737	27.7033
1	PS100/015-1	2016-07-22T19:15	79.0012	8.3283	-793	793	73.2	74	5.6684	34.2179	35.138	5.6623	27.7046
1	PS100/015-1	2016-07-22T19:15	79.0012	8.3283	-793	793	74.2	75	5.6475	34.1983	35.1369	5.6413	27.7064
1	PS100/015-1	2016-07-22T19:15	79.0012	8.3283	-793	793	75.2	76	5.6398	34.1919	35.1371	5.6335	27.7075
1	PS100/015-1	2016-07-22T19:15	79.0012	8.3283	-793	793	76.2	77	5.6382	34.1922	35.1386	5.6318	27.7089
1	PS100/015-1	2016-07-22T19:15	79.0012	8.3283	-793	793	77.2	78	5.6367	34.192	35.1394	5.6303	27.7097
1	PS100/015-1	2016-07-22T19:15	79.0012	8.3283	-793	793	78.2	79	5.6357	34.1927	35.1407	5.6292	27.7109
1	PS100/015-1	2016-07-22T19:15	79.0012	8.3283	-793	793	79.1	80	5.6273	34.1857	35.141	5.6207	27.7122
1	PS100/015-1	2016-07-22T19:15	79.0012	8.3283	-793	793	80.1	81	5.6143	34.1736	35.1402	5.6076	27.7132
1	PS100/015-1	2016-07-22T19:15	79.0012	8.3283	-793	793	81.1	82	5.6092	34.1703	35.1412	5.6024	27.7146
1	PS100/015-1	2016-07-22T19:15	79.0012	8.3283	-793	793	82.1	83	5.6011	34.1633	35.1412	5.5943	27.7156
1	PS100/015-1	2016-07-22T19:15	79.0012	8.3283	-793	793	83.1	84	5.5948	34.1578	35.141	5.5879	27.7163
1	PS100/015-1	2016-07-22T19:15	79.0012	8.3283	-793	793	84.1	85	5.5855	34.1494	35.1405	5.5785	27.717
1	PS100/015-1	2016-07-22T19:15	79.0012	8.3283	-793	793	85.1	86	5.5752	34.1401	35.1401	5.5681	27.718
1	PS100/015-1	2016-07-22T19:15	79.0012	8.3283	-793	793	86.1	87	5.5715	34.137	35.1399	5.5644	27.7183
1	PS100/015-1	2016-07-22T19:15	79.0012	8.3283	-793	793	87.1	88	5.5602	34.1273	35.1401	5.553	27.7199
1	PS100/015-1	2016-07-22T19:15	79.0012	8.3283	-793	793	88	89	5.538	34.1061	35.1386	5.5307	27.7214
1	PS100/015-1	2016-07-22T19:15	79.0012	8.3283	-793	793	89	90	5.5354	34.1041	35.1385	5.528	27.7217
1	PS100/015-1	2016-07-22T19:15	79.0012	8.3283	-793	793	90	91	5.529	34.0987	35.1385	5.5216	27.7225
[truncated: 33,419 more rows]

## Sheet: largeCTD
Event	Date/Time	Latitude	Longitude	Elevation [m]	Bot. Depth [m]	Depth water [m]	Press [dbar]	Temp [°C]	Cond [mS/cm]	Sal	Tpot [°C]	Sigma-theta [kg/m3]
PS100/002-1	2016-07-20T08:05	75.1148	8.6008	-2672	2672	10.3	10.4	7.6051	35.8889	35.0431	7.6041	27.3665
PS100/002-1	2016-07-20T08:05	75.1148	8.6008	-2672	2672	20.4	20.6	7.5758	35.8674	35.0442	7.5738	27.3718
PS100/002-1	2016-07-20T08:05	75.1148	8.6008	-2672	2672	20.6	20.8	7.5742	35.8665	35.0447	7.5722	27.3724
PS100/002-1	2016-07-20T08:05	75.1148	8.6008	-2672	2672	44.7	45.2	5.6613	34.1862	35.1243	5.6576	27.6944
PS100/002-1	2016-07-20T08:05	75.1148	8.6008	-2672	2672	60.3	60.9	5.2606	33.8361	35.134	5.2558	27.7513
PS100/002-1	2016-07-20T08:05	75.1148	8.6008	-2672	2672	85.7	86.6	4.9587	33.5691	35.1293	4.952	27.7835
PS100/002-1	2016-07-20T08:05	75.1148	8.6008	-2672	2672	100.2	101.3	4.8013	33.4236	35.1183	4.7936	27.7931
PS100/002-1	2016-07-20T08:05	75.1148	8.6008	-2672	2672	125.2	126.6	4.6958	33.3431	35.1224	4.6862	27.8086
PS100/002-1	2016-07-20T08:05	75.1148	8.6008	-2672	2672	150.4	152	4.59	33.2582	35.1215	4.5786	27.82
PS100/002-1	2016-07-20T08:05	75.1148	8.6008	-2672	2672	176.1	178	4.464	33.1534	35.1183	4.4508	27.8317
PS100/002-1	2016-07-20T08:05	75.1148	8.6008	-2672	2672	201	203.2	4.358	33.0651	35.1135	4.3431	27.8397
PS100/002-1	2016-07-20T08:05	75.1148	8.6008	-2672	2672	300.8	304.2	3.9045	32.6897	35.098	3.883	27.8764
PS100/002-1	2016-07-20T08:05	75.1148	8.6008	-2672	2672	401	405.6	3.2053	32.0766	35.0578	3.1786	27.9145
PS100/002-1	2016-07-20T08:05	75.1148	8.6008	-2672	2672	600.5	607.7	0.5033	29.6886	34.9219	0.4757	28.0161
PS100/002-1	2016-07-20T08:05	75.1148	8.6008	-2672	2672	800.2	810.2	-0.06	29.291	34.9183	-0.0944	28.0454
PS100/002-1	2016-07-20T08:05	75.1148	8.6008	-2672	2672	1000.5	1013.5	-0.2549	29.2128	34.9179	-0.2982	28.0555
PS100/002-1	2016-07-20T08:05	75.1148	8.6008	-2672	2672	1250.3	1267.3	-0.4178	29.1807	34.9149	-0.4731	28.0615
PS100/002-1	2016-07-20T08:05	75.1148	8.6008	-2672	2672	1501.2	1522.5	-0.5685	29.1569	34.9105	-0.6365	28.0655
PS100/002-1	2016-07-20T08:05	75.1148	8.6008	-2672	2672	1999.9	2030.7	-0.7347	29.2274	34.9139	-0.8317	28.0768
PS100/002-1	2016-07-20T08:05	75.1148	8.6008	-2672	2672	2559.3	2602.2	-0.7414	29.4492	34.9154	-0.8783	28.08
PS100/002-1	2016-07-20T08:05	75.1148	8.6008	-2672	2672	2560.3	2603.2	-0.741	29.4497	34.9151	-0.878	28.0797
PS100/002-1	2016-07-20T08:05	75.1148	8.6008	-2672	2672	2613.1	2657.2	-0.7367	29.4743	34.9152	-0.8778	28.0798
PS100/013-2	2016-07-21T12:49	77.4977	9.28	-1969	1969	25.4	25.7	5.6655	34.1762	35.1188	5.6634	27.6893
PS100/013-2	2016-07-21T12:49	77.4977	9.28	-1969	1969	25.4	25.7	5.7543	34.2501	35.1105	5.7522	27.6716
PS100/013-2	2016-07-21T12:49	77.4977	9.28	-1969	1969	25.4	25.7	5.7719	34.27	35.1148	5.7698	27.6728
PS100/013-2	2016-07-21T12:49	77.4977	9.28	-1969	1969	25.5	25.8	5.6927	34.1996	35.1171	5.6906	27.6846
PS100/013-2	2016-07-21T12:49	77.4977	9.28	-1969	1969	25.5	25.8	5.6873	34.1919	35.1139	5.6852	27.6827
PS100/013-2	2016-07-21T12:49	77.4977	9.28	-1969	1969	25.5	25.8	5.7355	34.2391	35.1175	5.7334	27.6795
PS100/013-2	2016-07-21T12:49	77.4977	9.28	-1969	1969	25.5	25.8	5.7321	34.236	35.1175	5.73	27.6799
PS100/013-2	2016-07-21T12:49	77.4977	9.28	-1969	1969	25.5	25.8	5.7754	34.2725	35.1139	5.7733	27.6717
PS100/013-2	2016-07-21T12:49	77.4977	9.28	-1969	1969	25.5	25.8	5.7557	34.2566	35.1163	5.7536	27.676
PS100/013-2	2016-07-21T12:49	77.4977	9.28	-1969	1969	25.6	25.9	5.7833	34.2808	35.1151	5.7811	27.6716
PS100/013-2	2016-07-21T12:49	77.4977	9.28	-1969	1969	25.6	25.9	5.7751	34.2737	35.1155	5.7729	27.673
PS100/013-2	2016-07-21T12:49	77.4977	9.28	-1969	1969	25.6	25.9	5.7792	34.2791	35.1174	5.777	27.6739
PS100/013-2	2016-07-21T12:49	77.4977	9.28	-1969	1969	185.3	187.3	4.0896	32.8065	35.1024	4.0763	27.8597
PS100/013-2	2016-07-21T12:49	77.4977	9.28	-1969	1969	185.4	187.5	4.098	32.8149	35.1033	4.0846	27.8595
PS100/013-2	2016-07-21T12:49	77.4977	9.28	-1969	1969	1200.3	1216.6	-0.6429	28.964	34.9109	-0.6932	28.0684
PS100/013-2	2016-07-21T12:49	77.4977	9.28	-1969	1969	1200.4	1216.7	-0.6425	28.9643	34.9108	-0.6928	28.0683
PS100/013-2	2016-07-21T12:49	77.4977	9.28	-1969	1969	1200.4	1216.7	-0.6426	28.9643	34.9109	-0.6929	28.0684
PS100/013-2	2016-07-21T12:49	77.4977	9.28	-1969	1969	1200.5	1216.8	-0.6424	28.9644	34.9108	-0.6927	28.0683
PS100/013-2	2016-07-21T12:49	77.4977	9.28	-1969	1969	1796.6	1823.6	-0.7605	29.1204	34.9131	-0.8439	28.0767
PS100/013-2	2016-07-21T12:49	77.4977	9.28	-1969	1969	1796.7	1823.7	-0.7609	29.1202	34.9132	-0.8443	28.0768
PS100/013-2	2016-07-21T12:49	77.4977	9.28	-1969	1969	1883.7	1912.4	-0.772	29.1474	34.9137	-0.8608	28.0779
PS100/013-2	2016-07-21T12:49	77.4977	9.28	-1969	1969	1883.8	1912.5	-0.7732	29.1465	34.9138	-0.862	28.078
PS100/015-2	2016-07-22T20:17	78.9993	8.328	-784	784	149.9	151.6	4.8681	33.5065	35.1174	4.8564	27.7851
PS100/015-2	2016-07-22T20:17	78.9993	8.328	-784	784	150	151.7	4.8678	33.5064	35.1175	4.8561	27.7852
PS100/015-2	2016-07-22T20:17	78.9993	8.328	-784	784	150	151.7	4.8683	33.5061	35.1166	4.8566	27.7845
PS100/015-2	2016-07-22T20:17	78.9993	8.328	-784	784	174.9	176.8	4.7022	33.3635	35.1125	4.6888	27.8004
PS100/015-2	2016-07-22T20:17	78.9993	8.328	-784	784	200.3	202.5	4.5284	33.2137	35.1075	4.5133	27.8162
PS100/015-2	2016-07-22T20:17	78.9993	8.328	-784	784	200.3	202.5	4.5285	33.2141	35.1079	4.5134	27.8165
PS100/015-2	2016-07-22T20:17	78.9993	8.328	-784	784	200.3	202.5	4.526	33.2119	35.108	4.5109	27.8168
PS100/015-2	2016-07-22T20:17	78.9993	8.328	-784	784	250	252.8	4.2927	33.0174	35.1	4.2742	27.8365
PS100/015-2	2016-07-22T20:17	78.9993	8.328	-784	784	299.9	303.3	4.0976	32.8571	35.0911	4.0757	27.8507
PS100/015-2	2016-07-22T20:17	78.9993	8.328	-784	784	300.1	303.5	4.0977	32.8573	35.0911	4.0758	27.8507
PS100/015-2	2016-07-22T20:17	78.9993	8.328	-784	784	300.2	303.6	4.0963	32.8561	35.0911	4.0744	27.8509
PS100/015-2	2016-07-22T20:17	78.9993	8.328	-784	784	400.1	404.8	3.8863	32.7152	35.0935	3.8575	27.8755
PS100/015-2	2016-07-22T20:17	78.9993	8.328	-784	784	400.2	404.9	3.887	32.7159	35.0936	3.8582	27.8755
PS100/015-2	2016-07-22T20:17	78.9993	8.328	-784	784	500.1	506.1	3.5784	32.4712	35.0773	3.5432	27.8945
PS100/015-2	2016-07-22T20:17	78.9993	8.328	-784	784	600.2	607.5	2.1979	31.2291	35.0017	2.1619	27.9599
PS100/015-2	2016-07-22T20:17	78.9993	8.328	-784	784	600.2	607.5	2.2338	31.2542	34.9936	2.1976	27.9505
PS100/015-2	2016-07-22T20:17	78.9993	8.328	-784	784	600.3	607.6	2.2341	31.2654	35.0071	2.1979	27.9613
PS100/015-2	2016-07-22T20:17	78.9993	8.328	-784	784	700	708.7	-0.2309	29.0988	34.9173	-0.2594	28.053
PS100/015-2	2016-07-22T20:17	78.9993	8.328	-784	784	720.4	729.4	-0.3675	28.9893	34.9149	-0.3961	28.0578
PS100/015-2	2016-07-22T20:17	78.9993	8.328	-784	784	720.5	729.5	-0.3675	28.9896	34.9152	-0.3961	28.0581
PS100/015-2	2016-07-22T20:17	78.9993	8.328	-784	784	770.4	780.1	-0.5858	28.8233	34.9121	-0.6153	28.0659
PS100/015-2	2016-07-22T20:17	78.9993	8.328	-784	784	770.4	780.1	-0.5855	28.8239	34.9126	-0.615	28.0662
PS100/015-5	2016-07-23T03:22	79.0043	8.3282	-797	797	9.8	9.9	9.0996	37.2147	34.9685	9.0985	27.0776
PS100/015-5	2016-07-23T03:22	79.0043	8.3282	-797	797	9.9	10	9.1335	37.2398	34.9614	9.1324	27.0666
PS100/015-5	2016-07-23T03:22	79.0043	8.3282	-797	797	9.9	10	9.1171	37.228	34.9652	9.116	27.0722
PS100/015-5	2016-07-23T03:22	79.0043	8.3282	-797	797	18.1	18.3	7.7275	36.0746	35.1171	7.7257	27.4068
PS100/015-5	2016-07-23T03:22	79.0043	8.3282	-797	797	18.2	18.4	7.7157	36.0631	35.1165	7.7139	27.4081
PS100/015-5	2016-07-23T03:22	79.0043	8.3282	-797	797	45	45.5	6.1639	34.6469	35.1242	6.16	27.6302
PS100/015-5	2016-07-23T03:22	79.0043	8.3282	-797	797	45	45.5	6.1638	34.6471	35.1245	6.1599	27.6305
PS100/015-5	2016-07-23T03:22	79.0043	8.3282	-797	797	60.6	61.3	5.8519	34.3739	35.131	5.8467	27.6759
PS100/015-5	2016-07-23T03:22	79.0043	8.3282	-797	797	60.7	61.4	5.8481	34.3706	35.1311	5.8429	27.6765
PS100/015-5	2016-07-23T03:22	79.0043	8.3282	-797	797	60.8	61.5	5.8515	34.3737	35.1311	5.8463	27.676
PS100/015-5	2016-07-23T03:22	79.0043	8.3282	-797	797	75.7	76.5	5.7677	34.3071	35.1347	5.7613	27.6896
PS100/015-5	2016-07-23T03:22	79.0043	8.3282	-797	797	100.5	101.6	5.557	34.1263	35.1352	5.5487	27.7165
PS100/015-5	2016-07-23T03:22	79.0043	8.3282	-797	797	100.6	101.7	5.5617	34.1308	35.1354	5.5533	27.7161
PS100/015-5	2016-07-23T03:22	79.0043	8.3282	-797	797	100.7	101.8	5.5584	34.1282	35.1358	5.55	27.7168
PS100/019-2	2016-07-23T19:00	78.9905	5.6677	-2149	2149	10.3	10.4	8.2459	36.5337	35.0943	8.2448	27.3108
PS100/019-2	2016-07-23T19:00	78.9905	5.6677	-2149	2149	24.8	25.1	5.7287	34.209	35.0906	5.7266	27.6591
PS100/019-2	2016-07-23T19:00	78.9905	5.6677	-2149	2149	50	50.5	4.4368	33.051	35.0957	4.4331	27.8157
PS100/019-2	2016-07-23T19:00	78.9905	5.6677	-2149	2149	75.1	75.9	3.9531	32.6213	35.0891	3.9478	27.8626
PS100/019-2	2016-07-23T19:00	78.9905	5.6677	-2149	2149	100.1	101.2	3.5379	32.2461	35.0717	3.5312	27.8913
PS100/019-2	2016-07-23T19:00	78.9905	5.6677	-2149	2149	124.9	126.3	3.1492	31.8945	35.0522	3.1412	27.9136
PS100/019-2	2016-07-23T19:00	78.9905	5.6677	-2149	2149	150.4	152.1	2.937	31.7102	35.0432	2.9276	27.9263
PS100/019-2	2016-07-23T19:00	78.9905	5.6677	-2149	2149	175.1	177	2.6413	31.4501	35.0319	2.6308	27.9441
PS100/019-2	2016-07-23T19:00	78.9905	5.6677	-2149	2149	200.4	202.6	2.2589	31.1093	35.0138	2.2475	27.9625
PS100/019-2	2016-07-23T19:00	78.9905	5.6677	-2149	2149	250.2	253	1.6577	30.5772	34.9801	1.6446	27.9835
PS100/019-2	2016-07-23T19:00	78.9905	5.6677	-2149	2149	300.3	303.7	1.1571	30.1439	34.9553	1.1425	27.9999
PS100/019-2	2016-07-23T19:00	78.9905	5.6677	-2149	2149	400.2	404.9	0.4412	29.5432	34.9213	0.4238	28.0188
PS100/019-2	2016-07-23T19:00	78.9905	5.6677	-2149	2149	500.3	506.3	0.1665	29.3522	34.9211	0.1454	28.0347
PS100/019-2	2016-07-23T19:00	78.9905	5.6677	-2149	2149	600.3	607.6	-0.0326	29.2262	34.9206	-0.0575	28.0453
PS100/019-2	2016-07-23T19:00	78.9905	5.6677	-2149	2149	700.2	708.9	-0.1916	29.133	34.9179	-0.2203	28.0516
PS100/019-2	2016-07-23T19:00	78.9905	5.6677	-2149	2149	800.4	810.5	-0.3361	29.0522	34.9151	-0.3687	28.0567
PS100/019-2	2016-07-23T19:00	78.9905	5.6677	-2149	2149	900.2	911.8	-0.4343	29.0116	34.9134	-0.471	28.0602
PS100/019-2	2016-07-23T19:00	78.9905	5.6677	-2149	2149	1000.7	1013.8	-0.5029	28.9982	34.9142	-0.5441	28.0643
PS100/019-2	2016-07-23T19:00	78.9905	5.6677	-2149	2149	1500.3	1521.8	-0.6888	29.0601	34.9185	-0.7553	28.0772
PS100/019-2	2016-07-23T19:00	78.9905	5.6677	-2149	2149	1800.4	1827.6	-0.7688	29.1168	34.9155	-0.8524	28.079
PS100/019-2	2016-07-23T19:00	78.9905	5.6677	-2149	2149	2070.1	2102.7	-0.7672	29.2316	34.9176	-0.8684	28.0813
PS100/019-2	2016-07-23T19:00	78.9905	5.6677	-2149	2149	2123.4	2157.1	-0.7628	29.2575	34.918	-0.8677	28.0816
PS100/020-1	2016-07-23T21:39	79.0002	6.5002	-1402	1402	10.4	10.5	7.0873	35.4534	35.0919	7.0863	27.4792
PS100/020-1	2016-07-23T21:39	79.0002	6.5002	-1402	1402	24.5	24.8	5.9039	34.393	35.1176	5.9018	27.6583
PS100/020-1	2016-07-23T21:39	79.0002	6.5002	-1402	1402	49.6	50.1	5.7077	34.2323	35.1259	5.7035	27.6899
PS100/020-1	2016-07-23T21:39	79.0002	6.5002	-1402	1402	74.5	75.3	5.4998	34.0521	35.1239	5.4937	27.7144
PS100/020-1	2016-07-23T21:39	79.0002	6.5002	-1402	1402	99.7	100.8	5.215	33.802	35.1214	5.207	27.7471
PS100/020-1	2016-07-23T21:39	79.0002	6.5002	-1402	1402	124.9	126.3	4.7984	33.4232	35.1075	4.7888	27.7851
PS100/020-1	2016-07-23T21:39	79.0002	6.5002	-1402	1402	149.6	151.2	4.4143	33.0723	35.0901	4.4032	27.8145
PS100/020-1	2016-07-23T21:39	79.0002	6.5002	-1402	1402	175	176.9	4.1231	32.8134	35.0805	4.1105	27.8386
PS100/020-1	2016-07-23T21:39	79.0002	6.5002	-1402	1402	199.7	201.9	3.9806	32.6905	35.0731	3.9664	27.8479
PS100/020-1	2016-07-23T21:39	79.0002	6.5002	-1402	1402	250.1	252.9	3.827	32.5687	35.0645	3.8094	27.8574
PS100/020-1	2016-07-23T21:39	79.0002	6.5002	-1402	1402	250.1	252.9	3.8267	32.5685	35.0646	3.8091	27.8575
PS100/020-1	2016-07-23T21:39	79.0002	6.5002	-1402	1402	300.2	303.6	3.7417	32.5125	35.0611	3.7207	27.8638
PS100/020-1	2016-07-23T21:39	79.0002	6.5002	-1402	1402	300.2	303.6	3.7415	32.5124	35.0612	3.7205	27.8639
PS100/020-1	2016-07-23T21:39	79.0002	6.5002	-1402	1402	400.3	405	3.4681	32.3054	35.0512	3.4406	27.8839
PS100/020-1	2016-07-23T21:39	79.0002	6.5002	-1402	1402	500.2	506.2	3.2822	32.1816	35.0471	3.2482	27.8993
PS100/020-1	2016-07-23T21:39	79.0002	6.5002	-1402	1402	600	607.3	2.8204	31.8001	35.0275	2.7814	27.9271
PS100/020-1	2016-07-23T21:39	79.0002	6.5002	-1402	1402	699.8	708.5	1.0332	30.2144	34.9502	0.9973	28.0057
PS100/020-1	2016-07-23T21:39	79.0002	6.5002	-1402	1402	800	810.1	0.3515	29.6493	34.9242	0.3143	28.0275
PS100/020-1	2016-07-23T21:39	79.0002	6.5002	-1402	1402	900.3	911.9	-0.0463	29.3484	34.9195	-0.086	28.0459
PS100/020-1	2016-07-23T21:39	79.0002	6.5002	-1402	1402	1000.3	1013.4	-0.3043	29.1686	34.9154	-0.3472	28.0559
PS100/020-1	2016-07-23T21:39	79.0002	6.5002	-1402	1402	1330.5	1349	-0.7877	28.8984	34.9124	-0.8435	28.0761
PS100/020-1	2016-07-23T21:39	79.0002	6.5002	-1402	1402	1384.3	1403.8	-0.7972	28.9139	34.9128	-0.8558	28.0769
PS100/021-2	2016-07-24T02:06	79.0007	7.502	-1224	1224	10.1	10.2	9.1802	37.3852	35.0674	9.1791	27.142
PS100/021-2	2016-07-24T02:06	79.0007	7.502	-1224	1224	31.8	32.1	5.832	34.3174	35.1028	5.8293	27.6558
PS100/021-2	2016-07-24T02:06	79.0007	7.502	-1224	1224	49.6	50.1	5.0264	33.5968	35.1095	5.0225	27.7595
PS100/021-2	2016-07-24T02:06	79.0007	7.502	-1224	1224	75.4	76.2	4.8117	33.4172	35.1133	4.8059	27.7877
PS100/021-2	2016-07-24T02:06	79.0007	7.502	-1224	1224	99.7	100.8	4.6799	33.3064	35.1102	4.6723	27.8005
PS100/021-2	2016-07-24T02:06	79.0007	7.502	-1224	1224	125	126.4	4.4872	33.139	35.1045	4.4779	27.8177
PS100/021-2	2016-07-24T02:06	79.0007	7.502	-1224	1224	150	151.7	4.3679	33.0428	35.1045	4.3568	27.8311
PS100/021-2	2016-07-24T02:06	79.0007	7.502	-1224	1224	174.7	176.6	4.2017	32.8963	35.095	4.189	27.8417
PS100/021-2	2016-07-24T02:06	79.0007	7.502	-1224	1224	200.2	202.4	4.1111	32.825	35.0932	4.0966	27.8502
PS100/021-2	2016-07-24T02:06	79.0007	7.502	-1224	1224	250.5	253.3	3.9368	32.6871	35.0879	3.919	27.8647
PS100/021-2	2016-07-24T02:06	79.0007	7.502	-1224	1224	250.5	253.3	3.9368	32.6871	35.0879	3.919	27.8647
PS100/021-2	2016-07-24T02:06	79.0007	7.502	-1224	1224	300.2	303.6	3.7697	32.5597	35.0876	3.7486	27.882
PS100/021-2	2016-07-24T02:06	79.0007	7.502	-1224	1224	300.3	303.7	3.7697	32.5599	35.0878	3.7486	27.8822
PS100/021-2	2016-07-24T02:06	79.0007	7.502	-1224	1224	400.4	405.1	3.2688	32.1347	35.0599	3.2419	27.9101
PS100/021-2	2016-07-24T02:06	79.0007	7.502	-1224	1224	500.1	506.1	2.8076	31.7493	35.0346	2.7755	27.9333
PS100/021-2	2016-07-24T02:06	79.0007	7.502	-1224	1224	600	607.3	1.2745	30.386	34.9588	1.2431	27.9957
PS100/021-2	2016-07-24T02:06	79.0007	7.502	-1224	1224	699.9	708.6	0.1715	29.444	34.9171	0.1407	28.0317
PS100/021-2	2016-07-24T02:06	79.0007	7.502	-1224	1224	800.1	810.2	-0.1232	29.2343	34.915	-0.1572	28.046
PS100/021-2	2016-07-24T02:06	79.0007	7.502	-1224	1224	900.3	911.9	-0.4206	29.0241	34.9144	-0.4575	28.0604
PS100/021-2	2016-07-24T02:06	79.0007	7.502	-1224	1224	1001.2	1014.3	-0.6431	28.877	34.9117	-0.6832	28.0686
PS100/021-2	2016-07-24T02:06	79.0007	7.502	-1224	1224	1159.7	1175.4	-0.7986	28.8148	34.9123	-0.8452	28.0761
PS100/021-2	2016-07-24T02:06	79.0007	7.502	-1224	1224	1212.7	1229.2	-0.8192	28.8207	34.9127	-0.8684	28.0774
PS100/022-1	2016-07-24T04:28	79.0005	7.9972	-1078	1078	9.9	10	8.7968	36.9837	35.0244	8.7957	27.17
PS100/022-1	2016-07-24T04:28	79.0005	7.9972	-1078	1078	10.1	10.2	8.7129	36.9102	35.0298	8.7118	27.1875
PS100/022-1	2016-07-24T04:28	79.0005	7.9972	-1078	1078	26.9	27.2	6.6983	35.1138	35.1054	6.6958	27.5439
PS100/022-1	2016-07-24T04:28	79.0005	7.9972	-1078	1078	26.9	27.2	6.6823	35.1022	35.109	6.6798	27.5489
PS100/022-1	2016-07-24T04:28	79.0005	7.9972	-1078	1078	49.9	50.4	6.0793	34.5635	35.1152	6.075	27.6341
PS100/022-1	2016-07-24T04:28	79.0005	7.9972	-1078	1078	75.1	75.9	5.525	34.0707	35.1185	5.5188	27.707
PS100/022-1	2016-07-24T04:28	79.0005	7.9972	-1078	1078	100.1	101.2	5.3719	33.9471	35.1237	5.3637	27.7301
PS100/022-1	2016-07-24T04:28	79.0005	7.9972	-1078	1078	125.3	126.7	5.241	33.8438	35.1286	5.2309	27.75
PS100/022-1	2016-07-24T04:28	79.0005	7.9972	-1078	1078	150.9	152.6	4.9917	33.6253	35.1245	4.9798	27.7764
PS100/022-1	2016-07-24T04:28	79.0005	7.9972	-1078	1078	175.7	177.7	4.7841	33.4427	35.1179	4.7705	27.7954
PS100/022-1	2016-07-24T04:28	79.0005	7.9972	-1078	1078	200.8	203	4.5271	33.2097	35.104	4.5119	27.8135
PS100/022-1	2016-07-24T04:28	79.0005	7.9972	-1078	1078	249.8	252.6	4.3727	33.098	35.11	4.354	27.8358
PS100/022-1	2016-07-24T04:28	79.0005	7.9972	-1078	1078	299.3	302.7	4.0919	32.8557	35.0958	4.0701	27.8551
PS100/022-1	2016-07-24T04:28	79.0005	7.9972	-1078	1078	400.6	405.3	3.8452	32.6825	35.0983	3.8165	27.8836
PS100/022-1	2016-07-24T04:28	79.0005	7.9972	-1078	1078	499.2	505.1	3.162	32.0778	35.0517	3.1286	27.9144
PS100/022-1	2016-07-24T04:28	79.0005	7.9972	-1078	1078	599.9	607.2	1.732	30.8027	34.9804	1.6983	27.9797
PS100/022-1	2016-07-24T04:28	79.0005	7.9972	-1078	1078	699.9	708.6	0.5831	29.8096	34.9311	0.5499	28.0191
PS100/022-1	2016-07-24T04:28	79.0005	7.9972	-1078	1078	800.9	811	-0.0064	29.3401	34.9219	-0.0412	28.0455
PS100/022-1	2016-07-24T04:28	79.0005	7.9972	-1078	1078	901	912.6	-0.5277	28.932	34.9131	-0.5638	28.0643
PS100/022-1	2016-07-24T04:28	79.0005	7.9972	-1078	1078	1000.6	1013.7	-0.7721	28.7673	34.9123	-0.8111	28.0746
PS100/022-1	2016-07-24T04:28	79.0005	7.9972	-1078	1078	1000.8	1013.9	-0.7727	28.7668	34.9122	-0.8117	28.0746
PS100/022-1	2016-07-24T04:28	79.0005	7.9972	-1078	1078	1069.4	1083.6	-0.824	28.7539	34.9128	-0.8659	28.0773
PS100/027-1	2016-07-24T16:08	78.9937	8.5467	-320	320	10.6	10.7	7.7105	35.8632	34.909	7.7095	27.2456
PS100/027-1	2016-07-24T16:08	78.9937	8.5467	-320	320	10.6	10.7	8.0355	36.1343	34.8762	8.0344	27.1715
PS100/027-1	2016-07-24T16:08	78.9937	8.5467	-320	320	32.3	32.6	5.7884	34.217	35.0337	5.7857	27.6066
PS100/027-1	2016-07-24T16:08	78.9937	8.5467	-320	320	32.4	32.7	5.7892	34.2184	35.0344	5.7865	27.6071
PS100/027-1	2016-07-24T16:08	78.9937	8.5467	-320	320	50.3	50.8	5.4228	33.9341	35.0821	5.4187	27.6904
PS100/027-1	2016-07-24T16:08	78.9937	8.5467	-320	320	50.4	50.9	5.3982	33.9128	35.0833	5.3941	27.6944
PS100/027-1	2016-07-24T16:08	78.9937	8.5467	-320	320	75.5	76.3	4.6064	33.173	35.045	4.6007	27.7568
PS100/027-1	2016-07-24T16:08	78.9937	8.5467	-320	320	75.5	76.3	4.6595	33.2215	35.0456	4.6538	27.7513
PS100/027-1	2016-07-24T16:08	78.9937	8.5467	-320	320	100.4	101.5	4.1277	32.7304	35.0181	4.1205	27.7879
PS100/027-1	2016-07-24T16:08	78.9937	8.5467	-320	320	100.6	101.7	4.1282	32.7317	35.019	4.121	27.7886
PS100/027-1	2016-07-24T16:08	78.9937	8.5467	-320	320	125.5	126.9	4.2222	32.8571	35.0537	4.2131	27.8063
PS100/027-1	2016-07-24T16:08	78.9937	8.5467	-320	320	125.6	127	4.2244	32.8602	35.055	4.2153	27.8071
PS100/027-1	2016-07-24T16:08	78.9937	8.5467	-320	320	150.5	152.2	4.1287	32.7867	35.0562	4.1179	27.8185
PS100/027-1	2016-07-24T16:08	78.9937	8.5467	-320	320	150.5	152.2	4.1271	32.7842	35.055	4.1163	27.8177
PS100/027-1	2016-07-24T16:08	78.9937	8.5467	-320	320	150.6	152.3	4.1277	32.7846	35.0548	4.1169	27.8175
PS100/027-1	2016-07-24T16:08	78.9937	8.5467	-320	320	175.5	177.4	4.0882	32.7745	35.0713	4.0756	27.835
PS100/027-1	2016-07-24T16:08	78.9937	8.5467	-320	320	200.4	202.6	4.0503	32.7544	35.0742	4.0359	27.8415
PS100/027-1	2016-07-24T16:08	78.9937	8.5467	-320	320	250.1	252.9	3.4679	32.2122	35.0223	3.4511	27.8598
PS100/027-1	2016-07-24T16:08	78.9937	8.5467	-320	320	250.2	253	3.4696	32.2141	35.0228	3.4527	27.8601
PS100/027-1	2016-07-24T16:08	78.9937	8.5467	-320	320	250.2	253	3.4687	32.2115	35.0206	3.4518	27.8584
PS100/027-1	2016-07-24T16:08	78.9937	8.5467	-320	320	297.5	300.9	3.4812	32.2483	35.0252	3.461	27.8612
PS100/027-1	2016-07-24T16:08	78.9937	8.5467	-320	320	297.7	301.1	3.4798	32.2472	35.0253	3.4596	27.8614
PS100/028-2	2016-07-24T20:38	78.986	6.9943	-1204	1204	200.1	202.3	4.3163	33.0181	35.1029	4.3015	27.8358
PS100/028-2	2016-07-24T20:38	78.986	6.9943	-1204	1204	200.3	202.5	4.3178	33.0196	35.103	4.303	27.8358
PS100/028-2	2016-07-24T20:38	78.986	6.9943	-1204	1204	250.1	252.9	3.9424	32.6853	35.08	3.9246	27.8578
PS100/028-2	2016-07-24T20:38	78.986	6.9943	-1204	1204	300.3	303.7	3.8337	32.6153	35.0854	3.8124	27.8737
PS100/028-2	2016-07-24T20:38	78.986	6.9943	-1204	1204	300.5	303.9	3.8317	32.6134	35.0851	3.8104	27.8737
PS100/028-2	2016-07-24T20:38	78.986	6.9943	-1204	1204	400.1	404.8	3.5345	32.3851	35.0758	3.5068	27.897
PS100/028-2	2016-07-24T20:38	78.986	6.9943	-1204	1204	400.3	405	3.5344	32.3849	35.0756	3.5067	27.8968
PS100/028-2	2016-07-24T20:38	78.986	6.9943	-1204	1204	500.7	506.7	2.6603	31.6127	35.0269	2.6288	27.9403
PS100/028-2	2016-07-24T20:38	78.986	6.9943	-1204	1204	500.7	506.7	2.6663	31.6177	35.0265	2.6348	27.9394
PS100/028-2	2016-07-24T20:38	78.986	6.9943	-1204	1204	600.3	607.6	1.162	30.2753	34.9423	1.1311	27.9903
PS100/028-2	2016-07-24T20:38	78.986	6.9943	-1204	1204	600.4	607.7	1.1604	30.2753	34.9441	1.1296	27.9918
PS100/028-2	2016-07-24T20:38	78.986	6.9943	-1204	1204	600.5	607.8	1.1647	30.2785	34.9433	1.1338	27.9909
PS100/028-2	2016-07-24T20:38	78.986	6.9943	-1204	1204	800	810.1	0.1011	29.4278	34.9163	0.0656	28.0352
PS100/028-2	2016-07-24T20:38	78.986	6.9943	-1204	1204	1000.1	1013.2	-0.4566	29.0368	34.9133	-0.4982	28.0614
PS100/028-2	2016-07-24T20:38	78.986	6.9943	-1204	1204	1000.2	1013.3	-0.4572	29.0363	34.9133	-0.4988	28.0614
PS100/028-2	2016-07-24T20:38	78.986	6.9943	-1204	1204	1000.2	1013.3	-0.4574	29.0362	34.9134	-0.499	28.0615
PS100/028-2	2016-07-24T20:38	78.986	6.9943	-1204	1204	1000.3	1013.4	-0.4577	29.0359	34.9133	-0.4993	28.0615
PS100/028-2	2016-07-24T20:38	78.986	6.9943	-1204	1204	1000.3	1013.4	-0.4576	29.036	34.9133	-0.4992	28.0615
PS100/028-2	2016-07-24T20:38	78.986	6.9943	-1204	1204	1129.7	1144.9	-0.7255	28.8635	34.9119	-0.7713	28.0726
PS100/028-2	2016-07-24T20:38	78.986	6.9943	-1204	1204	1129.8	1145	-0.7253	28.8637	34.9118	-0.7711	28.0725
PS100/028-2	2016-07-24T20:38	78.986	6.9943	-1204	1204	1185.6	1201.7	-0.8016	28.8235	34.9123	-0.8495	28.0763
PS100/028-2	2016-07-24T20:38	78.986	6.9943	-1204	1204	1185.9	1202	-0.8016	28.8235	34.9121	-0.8496	28.0761
PS100/028-4	2016-07-25T02:51	78.987	6.993	-1200	1200	9.7	9.8	8.8168	36.9812	35.0021	8.8158	27.1493
PS100/028-4	2016-07-25T02:51	78.987	6.993	-1200	1200	9.7	9.8	8.8206	36.9842	35.0015	8.8196	27.1482
PS100/028-4	2016-07-25T02:51	78.987	6.993	-1200	1200	9.8	9.9	8.8178	36.982	35.0019	8.8167	27.149
PS100/028-4	2016-07-25T02:51	78.987	6.993	-1200	1200	29.7	30	7.1796	35.5747	35.1214	7.1768	27.4896
PS100/028-4	2016-07-25T02:51	78.987	6.993	-1200	1200	29.8	30.1	7.1512	35.5471	35.1199	7.1484	27.4925
PS100/028-4	2016-07-25T02:51	78.987	6.993	-1200	1200	29.8	30.1	7.1528	35.5482	35.1195	7.15	27.4919
PS100/028-4	2016-07-25T02:51	78.987	6.993	-1200	1200	49.9	50.4	5.8453	34.3524	35.1191	5.8411	27.6672
PS100/028-4	2016-07-25T02:51	78.987	6.993	-1200	1200	50	50.5	5.7941	34.3071	35.1209	5.7899	27.6751
PS100/028-4	2016-07-25T02:51	78.987	6.993	-1200	1200	50	50.5	5.821	34.3293	35.1181	5.8168	27.6695
PS100/028-4	2016-07-25T02:51	78.987	6.993	-1200	1200	50	50.5	5.8504	34.3536	35.1151	5.8462	27.6634
PS100/028-4	2016-07-25T02:51	78.987	6.993	-1200	1200	60.1	60.7	5.4781	34.0156	35.1125	5.4732	27.7078
PS100/028-4	2016-07-25T02:51	78.987	6.993	-1200	1200	75	75.8	5.1071	33.6832	35.1109	5.1012	27.7514
PS100/028-4	2016-07-25T02:51	78.987	6.993	-1200	1200	100.4	101.5	4.8494	33.4619	35.112	4.8416	27.7825
PS100/028-4	2016-07-25T02:51	78.987	6.993	-1200	1200	100.4	101.5	4.8516	33.4636	35.1116	4.8438	27.782
PS100/028-4	2016-07-25T02:51	78.987	6.993	-1200	1200	100.4	101.5	4.8511	33.4632	35.1117	4.8433	27.7821
PS100/028-4	2016-07-25T02:51	78.987	6.993	-1200	1200	100.5	101.6	4.851	33.463	35.1115	4.8432	27.782
PS100/028-4	2016-07-25T02:51	78.987	6.993	-1200	1200	100.5	101.6	4.8515	33.4638	35.1119	4.8437	27.7822
PS100/028-4	2016-07-25T02:51	78.987	6.993	-1200	1200	125	126.4	4.6957	33.3327	35.1104	4.6862	27.7991
PS100/028-4	2016-07-25T02:51	78.987	6.993	-1200	1200	149.9	151.6	4.5808	33.2368	35.1064	4.5695	27.809
PS100/028-4	2016-07-25T02:51	78.987	6.993	-1200	1200	149.9	151.6	4.5821	33.2379	35.1063	4.5708	27.8088
PS100/028-4	2016-07-25T02:51	78.987	6.993	-1200	1200	174.9	176.8	4.3885	33.0727	35.1042	4.3755	27.8288
PS100/028-4	2016-07-25T02:51	78.987	6.993	-1200	1200	200.4	202.6	4.2452	32.9478	35.0954	4.2305	27.8376
PS100/033-2	2016-07-25T20:29	78.8183	5	-2685	2685	10.3	10.4	7.443	35.6516	34.9483	7.442	27.3154
PS100/033-2	2016-07-25T20:29	78.8183	5	-2685	2685	25.1	25.4	0.7823	29.2532	34.3876	0.7812	27.567
PS100/033-2	2016-07-25T20:29	78.8183	5	-2685	2685	45.1	45.6	1.312	29.9072	34.6314	1.3099	27.728
PS100/033-2	2016-07-25T20:29	78.8183	5	-2685	2685	75.4	76.2	4.0104	32.6374	35.0467	4.0051	27.8229
PS100/033-2	2016-07-25T20:29	78.8183	5	-2685	2685	100.3	101.4	3.7809	32.4429	35.0466	3.774	27.8468
PS100/033-2	2016-07-25T20:29	78.8183	5	-2685	2685	125.3	126.7	3.5955	32.2814	35.038	3.5871	27.8588
PS100/033-2	2016-07-25T20:29	78.8183	5	-2685	2685	150.5	152.2	3.3075	32.0204	35.0192	3.2977	27.8723
PS100/033-2	2016-07-25T20:29	78.8183	5	-2685	2685	175.6	177.5	3.3764	32.1109	35.0403	3.3648	27.8826
PS100/033-2	2016-07-25T20:29	78.8183	5	-2685	2685	200.3	202.5	3.3208	32.0716	35.0389	3.3076	27.8871
PS100/033-2	2016-07-25T20:29	78.8183	5	-2685	2685	250.5	253.3	3.1255	31.9164	35.0336	3.1093	27.9018
PS100/033-2	2016-07-25T20:29	78.8183	5	-2685	2685	300.9	304.3	2.8575	31.6872	35.0161	2.8386	27.9128
PS100/033-2	2016-07-25T20:29	78.8183	5	-2685	2685	400.5	405.2	1.9624	30.8967	34.9587	1.9399	27.9434
PS100/033-2	2016-07-25T20:29	78.8183	5	-2685	2685	500.6	506.6	1.3689	30.4125	34.9452	1.3428	27.9777
PS100/033-2	2016-07-25T20:29	78.8183	5	-2685	2685	600.8	608.1	1.1218	30.2537	34.9592	1.0911	28.0066
PS100/033-2	2016-07-25T20:29	78.8183	5	-2685	2685	700.9	709.6	0.4971	29.7354	34.9307	0.4643	28.0239
PS100/033-2	2016-07-25T20:29	78.8183	5	-2685	2685	801.2	811.3	0.1917	29.5111	34.9227	0.1555	28.0354
PS100/033-2	2016-07-25T20:29	78.8183	5	-2685	2685	900.9	912.5	-0.1113	29.2894	34.9148	-0.1505	28.0455
PS100/033-2	2016-07-25T20:29	78.8183	5	-2685	2685	1000.3	1013.4	-0.2409	29.2222	34.9145	-0.2843	28.052
PS100/033-2	2016-07-25T20:29	78.8183	5	-2685	2685	1500.8	1522.3	-0.6031	29.1301	34.9142	-0.6706	28.07
PS100/033-2	2016-07-25T20:29	78.8183	5	-2685	2685	2000.9	2032	-0.7127	29.2486	34.9165	-0.8102	28.078
PS100/033-2	2016-07-25T20:29	78.8183	5	-2685	2685	2580.6	2624.4	-0.7264	29.4763	34.923	-0.8653	28.0856
PS100/033-2	2016-07-25T20:29	78.8183	5	-2685	2685	2630.4	2675.3	-0.724	29.4985	34.9236	-0.8668	28.0861
PS100/034-1	2016-07-25T23:43	78.9192	5.3382	-2581	2581	10.1	10.2	8.4333	36.6967	35.0812	8.4322	27.2716
PS100/034-1	2016-07-25T23:43	78.9192	5.3382	-2581	2581	24.6	24.9	6.1532	34.5906	35.0825	6.1511	27.5984
PS100/034-1	2016-07-25T23:43	78.9192	5.3382	-2581	2581	49.7	50.2	5.0117	33.5684	35.092	5.0078	27.7474
PS100/034-1	2016-07-25T23:43	78.9192	5.3382	-2581	2581	75	75.8	4.1347	32.7844	35.0888	4.1293	27.8432
PS100/034-1	2016-07-25T23:43	78.9192	5.3382	-2581	2581	99.7	100.8	3.8182	32.505	35.0812	3.8113	27.8705
PS100/034-1	2016-07-25T23:43	78.9192	5.3382	-2581	2581	124.3	125.7	3.4055	32.1325	35.0638	3.3973	27.8982
PS100/034-1	2016-07-25T23:43	78.9192	5.3382	-2581	2581	149.9	151.6	2.984	31.7528	35.0445	2.9746	27.9231
PS100/034-1	2016-07-25T23:43	78.9192	5.3382	-2581	2581	174.9	176.8	2.7647	31.5636	35.0371	2.754	27.9373
PS100/034-1	2016-07-25T23:43	78.9192	5.3382	-2581	2581	199.8	202	2.4999	31.3292	35.0229	2.4881	27.9494
PS100/034-1	2016-07-25T23:43	78.9192	5.3382	-2581	2581	250.1	252.9	1.9792	30.8729	34.9973	1.9654	27.9723
PS100/034-1	2016-07-25T23:43	78.9192	5.3382	-2581	2581	299.8	303.2	1.5438	30.5023	34.9824	1.5282	27.9941
PS100/034-1	2016-07-25T23:43	78.9192	5.3382	-2581	2581	400	404.7	0.7175	29.7953	34.9387	0.6991	28.0159
PS100/034-1	2016-07-25T23:43	78.9192	5.3382	-2581	2581	499.8	505.7	0.231	29.4081	34.922	0.2097	28.0318
PS100/034-1	2016-07-25T23:43	78.9192	5.3382	-2581	2581	599.3	606.6	0.046	29.2933	34.9206	0.0208	28.0411
PS100/034-1	2016-07-25T23:43	78.9192	5.3382	-2581	2581	700.3	709	-0.237	29.0876	34.9092	-0.2654	28.0468
PS100/034-1	2016-07-25T23:43	78.9192	5.3382	-2581	2581	800	810.1	-0.3098	29.0722	34.912	-0.3425	28.0529
PS100/034-1	2016-07-25T23:43	78.9192	5.3382	-2581	2581	900	911.6	-0.365	29.072	34.9151	-0.4023	28.0583
PS100/034-1	2016-07-25T23:43	78.9192	5.3382	-2581	2581	1000.2	1013.3	-0.4475	29.0443	34.9129	-0.4892	28.0607
PS100/034-1	2016-07-25T23:43	78.9192	5.3382	-2581	2581	1499.5	1521	-0.6524	29.09	34.9174	-0.7193	28.0748
PS100/034-1	2016-07-25T23:43	78.9192	5.3382	-2581	2581	2000.2	2031.3	-0.7443	29.2227	34.9182	-0.8412	28.0807
PS100/034-1	2016-07-25T23:43	78.9192	5.3382	-2581	2581	2473.5	2514.8	-0.7403	29.4254	34.9276	-0.8708	28.0895
PS100/034-1	2016-07-25T23:43	78.9192	5.3382	-2581	2581	2527	2569.6	-0.737	29.4498	34.928	-0.8716	28.0899
PS100/035-1	2016-07-26T03:12	78.8285	4.251	-2405	2405	9.7	9.8	7.2755	35.5594	35.0173	7.2746	27.3938
PS100/035-1	2016-07-26T03:12	78.8285	4.251	-2405	2405	24.8	25.1	5.9546	34.4336	35.1108	5.9525	27.6464
PS100/035-1	2016-07-26T03:12	78.8285	4.251	-2405	2405	49.7	50.2	5.452	33.9974	35.1245	5.4479	27.7204
PS100/035-1	2016-07-26T03:12	78.8285	4.251	-2405	2405	74.6	75.4	5.1135	33.6952	35.1183	5.1076	27.7565
PS100/035-1	2016-07-26T03:12	78.8285	4.251	-2405	2405	99.9	101	4.836	33.4502	35.1128	4.8283	27.7847
PS100/035-1	2016-07-26T03:12	78.8285	4.251	-2405	2405	124.9	126.3	4.5897	33.2384	35.1125	4.5803	27.8127
PS100/035-1	2016-07-26T03:12	78.8285	4.251	-2405	2405	149.9	151.6	4.4053	33.0758	35.1036	4.3942	27.8263
PS100/035-1	2016-07-26T03:12	78.8285	4.251	-2405	2405	174.9	176.8	4.1907	32.8852	35.0935	4.178	27.8417
PS100/035-1	2016-07-26T03:12	78.8285	4.251	-2405	2405	199.4	201.6	4.0747	32.7885	35.0892	4.0604	27.8508
PS100/035-1	2016-07-26T03:12	78.8285	4.251	-2405	2405	250	252.8	3.9205	32.6744	35.0905	3.9027	27.8684
PS100/035-1	2016-07-26T03:12	78.8285	4.251	-2405	2405	300.1	303.5	3.6545	32.4496	35.0794	3.6337	27.8871
PS100/035-1	2016-07-26T03:12	78.8285	4.251	-2405	2405	400.1	404.8	2.6946	31.6007	35.0313	2.6696	27.9402
PS100/035-1	2016-07-26T03:12	78.8285	4.251	-2405	2405	500.1	506	1.5966	30.6308	34.9703	1.5695	27.9813
PS100/035-1	2016-07-26T03:12	78.8285	4.251	-2405	2405	600.2	607.5	0.7078	29.8628	34.9187	0.6792	28.001
PS100/035-1	2016-07-26T03:12	78.8285	4.251	-2405	2405	699.9	708.6	0.0777	29.3414	34.8882	0.0475	28.0135
PS100/035-1	2016-07-26T03:12	78.8285	4.251	-2405	2405	799.6	809.7	0.0851	29.4119	34.9137	0.0497	28.034
PS100/035-1	2016-07-26T03:12	78.8285	4.251	-2405	2405	899.7	911.3	-0.1185	29.2812	34.9129	-0.1576	28.0443
PS100/035-1	2016-07-26T03:12	78.8285	4.251	-2405	2405	999.2	1012.3	-0.2704	29.1959	34.9138	-0.3135	28.0529
PS100/035-1	2016-07-26T03:12	78.8285	4.251	-2405	2405	1500.3	1521.8	-0.6167	29.1176	34.9132	-0.684	28.0698
PS100/035-1	2016-07-26T03:12	78.8285	4.251	-2405	2405	2001.5	2032.7	-0.7273	29.2381	34.9187	-0.8246	28.0804
PS100/035-1	2016-07-26T03:12	78.8285	4.251	-2405	2405	2313.5	2351.3	-0.7434	29.3565	34.9249	-0.8621	28.087
PS100/035-1	2016-07-26T03:12	78.8285	4.251	-2405	2405	2366.2	2405.1	-0.7444	29.3781	34.9266	-0.8669	28.0886
PS100/037-2	2016-07-26T17:54	78.8335	3.5063	-2301	2301	399.9	404.6	2.9967	31.874	35.0377	2.9708	27.918
PS100/037-2	2016-07-26T17:54	78.8335	3.5063	-2301	2301	399.9	404.6	2.9969	31.8757	35.0396	2.971	27.9195
PS100/037-2	2016-07-26T17:54	78.8335	3.5063	-2301	2301	499.8	505.7	1.7413	30.7684	34.9842	1.7136	27.9815
PS100/037-2	2016-07-26T17:54	78.8335	3.5063	-2301	2301	600.2	607.5	0.6939	29.8643	34.9362	0.6654	28.016
PS100/037-2	2016-07-26T17:54	78.8335	3.5063	-2301	2301	600.2	607.5	0.6942	29.8645	34.9361	0.6657	28.0159
PS100/037-2	2016-07-26T17:54	78.8335	3.5063	-2301	2301	600.2	607.5	0.6938	29.8645	34.9366	0.6653	28.0163
PS100/037-2	2016-07-26T17:54	78.8335	3.5063	-2301	2301	800.5	810.6	-0.0317	29.316	34.919	-0.0663	28.0445
PS100/037-2	2016-07-26T17:54	78.8335	3.5063	-2301	2301	800.6	810.7	-0.0317	29.3162	34.9192	-0.0663	28.0446
PS100/037-2	2016-07-26T17:54	78.8335	3.5063	-2301	2301	800.6	810.7	-0.0318	29.3159	34.9189	-0.0664	28.0444
PS100/037-2	2016-07-26T17:54	78.8335	3.5063	-2301	2301	1000.9	1014	-0.3587	29.1216	34.9144	-0.4011	28.0577
PS100/037-2	2016-07-26T17:54	78.8335	3.5063	-2301	2301	1001	1014.1	-0.3586	29.1218	34.9145	-0.401	28.0578
PS100/037-2	2016-07-26T17:54	78.8335	3.5063	-2301	2301	1001.1	1014.2	-0.3589	29.1215	34.9144	-0.4013	28.0577
PS100/037-2	2016-07-26T17:54	78.8335	3.5063	-2301	2301	1249.9	1267.1	-0.5495	29.0658	34.9117	-0.6034	28.065
PS100/037-2	2016-07-26T17:54	78.8335	3.5063	-2301	2301	1500	1521.5	-0.6635	29.0775	34.9131	-0.7303	28.0718
PS100/037-2	2016-07-26T17:54	78.8335	3.5063	-2301	2301	1500	1521.5	-0.6633	29.0776	34.913	-0.7301	28.0717
PS100/037-2	2016-07-26T17:54	78.8335	3.5063	-2301	2301	1500.1	1521.6	-0.6632	29.0778	34.9131	-0.73	28.0718
PS100/037-2	2016-07-26T17:54	78.8335	3.5063	-2301	2301	1750.4	1776.6	-0.7187	29.1376	34.9144	-0.7999	28.0758
PS100/037-2	2016-07-26T17:54	78.8335	3.5063	-2301	2301	2000.8	2031.9	-0.7499	29.2155	34.9146	-0.8467	28.078
PS100/037-2	2016-07-26T17:54	78.8335	3.5063	-2301	2301	2000.8	2031.9	-0.7497	29.2157	34.9147	-0.8466	28.0781
PS100/037-2	2016-07-26T17:54	78.8335	3.5063	-2301	2301	2230.7	2266.7	-0.7655	29.2986	34.9176	-0.8779	28.0817
PS100/037-2	2016-07-26T17:54	78.8335	3.5063	-2301	2301	2279.4	2316.4	-0.7513	29.3373	34.9267	-0.8674	28.0887
PS100/037-2	2016-07-26T17:54	78.8335	3.5063	-2301	2301	2279.4	2316.4	-0.7512	29.3374	34.9267	-0.8673	28.0887
PS100/037-4	2016-07-27T00:55	78.8338	3.5003	-2301	2301	10	10.1	7.7212	36.0374	35.0872	7.7202	27.3841
PS100/037-4	2016-07-27T00:55	78.8338	3.5003	-2301	2301	10	10.1	7.7246	36.0392	35.0857	7.7236	27.3824
PS100/037-4	2016-07-27T00:55	78.8338	3.5003	-2301	2301	20	20.2	7.7612	36.0715	35.0788	7.7592	27.3717
PS100/037-4	2016-07-27T00:55	78.8338	3.5003	-2301	2301	20	20.2	7.7331	36.0545	35.0887	7.7311	27.3837
PS100/037-4	2016-07-27T00:55	78.8338	3.5003	-2301	2301	49.7	50.2	5.5063	34.0377	35.1138	5.5022	27.7053
PS100/037-4	2016-07-27T00:55	78.8338	3.5003	-2301	2301	49.7	50.2	5.5113	34.0417	35.1132	5.5072	27.7042
PS100/037-4	2016-07-27T00:55	78.8338	3.5003	-2301	2301	49.7	50.2	5.5049	34.0372	35.1147	5.5008	27.7062
PS100/037-4	2016-07-27T00:55	78.8338	3.5003	-2301	2301	75.1	75.9	5.0321	33.6192	35.1157	5.0262	27.764
PS100/037-4	2016-07-27T00:55	78.8338	3.5003	-2301	2301	99.7	100.8	4.7258	33.3481	35.1103	4.7182	27.7953
PS100/037-4	2016-07-27T00:55	78.8338	3.5003	-2301	2301	99.7	100.8	4.7287	33.35	35.1095	4.7211	27.7944
PS100/037-4	2016-07-27T00:55	78.8338	3.5003	-2301	2301	99.8	100.9	4.7259	33.3478	35.1098	4.7183	27.7949
PS100/037-4	2016-07-27T00:55	78.8338	3.5003	-2301	2301	124.7	126.1	4.4737	33.1231	35.1003	4.4644	27.8159
PS100/037-4	2016-07-27T00:55	78.8338	3.5003	-2301	2301	149.7	151.4	4.3484	33.0223	35.1012	4.3374	27.8306
PS100/037-4	2016-07-27T00:55	78.8338	3.5003	-2301	2301	149.8	151.5	4.3407	33.0144	35.1	4.3297	27.8305
PS100/037-4	2016-07-27T00:55	78.8338	3.5003	-2301	2301	174.8	176.7	4.1824	32.8768	35.0924	4.1697	27.8417
PS100/037-4	2016-07-27T00:55	78.8338	3.5003	-2301	2301	200.5	202.7	4.0911	32.8092	35.0956	4.0766	27.8542
PS100/037-4	2016-07-27T00:55	78.8338	3.5003	-2301	2301	200.5	202.7	4.0912	32.8095	35.0959	4.0767	27.8544
PS100/037-4	2016-07-27T00:55	78.8338	3.5003	-2301	2301	200.6	202.8	4.092	32.81	35.0956	4.0775	27.8541
PS100/037-4	2016-07-27T00:55	78.8338	3.5003	-2301	2301	250.1	252.9	3.943	32.7005	35.0975	3.9252	27.8717
PS100/037-4	2016-07-27T00:55	78.8338	3.5003	-2301	2301	300.7	304.1	3.8202	32.612	35.0957	3.7989	27.8833
PS100/037-4	2016-07-27T00:55	78.8338	3.5003	-2301	2301	300.7	304.1	3.8202	32.6122	35.0959	3.7989	27.8835
PS100/037-4	2016-07-27T00:55	78.8338	3.5003	-2301	2301	300.8	304.2	3.8204	32.6123	35.0957	3.7991	27.8833
PS100/038-1	2016-07-27T04:05	78.8402	2.2472	-2495	2495	9.8	9.9	7.5305	35.6822	34.8937	7.5295	27.2598
PS100/038-1	2016-07-27T04:05	78.8402	2.2472	-2495	2495	25	25.3	6.6172	34.9238	34.9781	6.6149	27.4545
PS100/038-1	2016-07-27T04:05	78.8402	2.2472	-2495	2495	49.8	50.3	4.5696	33.1195	35.0353	4.5659	27.753
PS100/038-1	2016-07-27T04:05	78.8402	2.2472	-2495	2495	75	75.8	4.1984	32.8301	35.075	4.193	27.8254
PS100/038-1	2016-07-27T04:05	78.8402	2.2472	-2495	2495	100	101.1	3.8245	32.5099	35.0801	3.8176	27.869
PS100/038-1	2016-07-27T04:05	78.8402	2.2472	-2495	2495	124.7	126.1	3.4618	32.1859	35.0673	3.4535	27.8955
PS100/038-1	2016-07-27T04:05	78.8402	2.2472	-2495	2495	149.8	151.5	3.2308	31.9811	35.0549	3.2211	27.9081
PS100/038-1	2016-07-27T04:05	78.8402	2.2472	-2495	2495	174.8	176.7	3.0056	31.7814	35.0418	2.9946	27.919
PS100/038-1	2016-07-27T04:05	78.8402	2.2472	-2495	2495	199.9	202.1	2.7046	31.5149	35.0284	2.6925	27.9358
PS100/038-1	2016-07-27T04:05	78.8402	2.2472	-2495	2495	250.2	253	2.2391	31.1138	35.0124	2.2248	27.9633
PS100/038-1	2016-07-27T04:05	78.8402	2.2472	-2495	2495	300	303.4	1.6166	30.5617	34.9768	1.6008	27.9841
PS100/038-1	2016-07-27T04:05	78.8402	2.2472	-2495	2495	399.9	404.6	0.829	29.8925	34.9395	0.8103	28.0094
PS100/038-1	2016-07-27T04:05	78.8402	2.2472	-2495	2495	500.3	506.2	0.3485	29.5104	34.9231	0.3267	28.0259
PS100/038-1	2016-07-27T04:05	78.8402	2.2472	-2495	2495	600.3	607.6	0.0783	29.3187	34.917	0.0529	28.0364
PS100/038-1	2016-07-27T04:05	78.8402	2.2472	-2495	2495	699.6	708.3	-0.1792	29.1363	34.9085	-0.2079	28.0433
PS100/038-1	2016-07-27T04:05	78.8402	2.2472	-2495	2495	799.8	809.9	-0.269	29.1079	34.9131	-0.302	28.0518
PS100/038-1	2016-07-27T04:05	78.8402	2.2472	-2495	2495	899.7	911.3	-0.3542	29.0806	34.9144	-0.3915	28.0572
PS100/038-1	2016-07-27T04:05	78.8402	2.2472	-2495	2495	1000.1	1013.2	-0.4418	29.0495	34.9134	-0.4835	28.0608
PS100/038-1	2016-07-27T04:05	78.8402	2.2472	-2495	2495	1499.4	1520.9	-0.6534	29.0875	34.9153	-0.7203	28.0731
PS100/038-1	2016-07-27T04:05	78.8402	2.2472	-2495	2495	2000.2	2031.3	-0.7523	29.2139	34.9156	-0.8491	28.0789
PS100/038-1	2016-07-27T04:05	78.8402	2.2472	-2495	2495	2419.8	2459.9	-0.7512	29.3896	34.921	-0.8775	28.0845
PS100/038-1	2016-07-27T04:05	78.8402	2.2472	-2495	2495	2470	2511.2	-0.7401	29.4216	34.9243	-0.8704	28.0869
PS100/039-1	2016-07-27T08:47	78.8343	-0.0002	-2599	2599	9.8	9.9	2.7294	29.7814	32.9804	2.7289	26.2962
PS100/039-1	2016-07-27T08:47	78.8343	-0.0002	-2599	2599	25	25.3	3.8654	32.1516	34.6497	3.8637	27.5216
PS100/039-1	2016-07-27T08:47	78.8343	-0.0002	-2599	2599	49.8	50.3	3.5232	32.0482	34.8771	3.5199	27.7373
PS100/039-1	2016-07-27T08:47	78.8343	-0.0002	-2599	2599	74.5	75.3	3.5319	32.1661	34.9961	3.527	27.8314
PS100/039-1	2016-07-27T08:47	78.8343	-0.0002	-2599	2599	100	101.1	3.9395	32.608	35.074	3.9325	27.8522
PS100/039-1	2016-07-27T08:47	78.8343	-0.0002	-2599	2599	125	126.4	3.8223	32.5185	35.0788	3.8136	27.8683
PS100/039-1	2016-07-27T08:47	78.8343	-0.0002	-2599	2599	149.9	151.6	3.7778	32.4976	35.0877	3.7674	27.8802
PS100/039-1	2016-07-27T08:47	78.8343	-0.0002	-2599	2599	175.1	177	3.6261	32.3652	35.078	3.6142	27.888
PS100/039-1	2016-07-27T08:47	78.8343	-0.0002	-2599	2599	200.3	202.5	3.3631	32.1241	35.0568	3.3499	27.8972
PS100/039-1	2016-07-27T08:47	78.8343	-0.0002	-2599	2599	250.2	253	3.0036	31.8064	35.0318	2.9877	27.9117
PS100/039-1	2016-07-27T08:47	78.8343	-0.0002	-2599	2599	300	303.4	2.6722	31.5219	35.0154	2.6538	27.9289
PS100/039-1	2016-07-27T08:47	78.8343	-0.0002	-2599	2599	399.9	404.6	1.8612	30.8218	34.9765	1.839	27.9657
PS100/039-1	2016-07-27T08:47	78.8343	-0.0002	-2599	2599	500.2	506.1	1.0507	30.1294	34.9377	1.0259	27.9937
PS100/039-1	2016-07-27T08:47	78.8343	-0.0002	-2599	2599	599.8	607.1	0.4817	29.6621	34.912	0.4543	28.0095
PS100/039-1	2016-07-27T08:47	78.8343	-0.0002	-2599	2599	699.8	708.5	0.405	29.6543	34.9292	0.3728	28.0282
PS100/039-1	2016-07-27T08:47	78.8343	-0.0002	-2599	2599	800.7	810.8	0.063	29.3949	34.9157	0.0277	28.0368
PS100/039-1	2016-07-27T08:47	78.8343	-0.0002	-2599	2599	899.9	911.5	-0.1595	29.2467	34.9136	-0.1983	28.047
PS100/039-1	2016-07-27T08:47	78.8343	-0.0002	-2599	2599	1000.2	1013.3	-0.2699	29.1989	34.9166	-0.313	28.0552
PS100/039-1	2016-07-27T08:47	78.8343	-0.0002	-2599	2599	1500.2	1521.7	-0.5855	29.1449	34.9142	-0.6532	28.0693
PS100/039-1	2016-07-27T08:47	78.8343	-0.0002	-2599	2599	2000.3	2031.4	-0.717	29.2447	34.9165	-0.8143	28.0782
PS100/039-1	2016-07-27T08:47	78.8343	-0.0002	-2599	2599	2526.6	2569.1	-0.7436	29.4375	34.9194	-0.878	28.0832
PS100/039-1	2016-07-27T08:47	78.8343	-0.0002	-2599	2599	2578.1	2621.8	-0.7354	29.4666	34.9216	-0.8739	28.0848
PS100/042-2	2016-07-27T21:21	78.8352	-0.8893	-2610	2610	9.8	9.9	3.4627	30.4278	33.0129	3.4621	26.2574
PS100/042-2	2016-07-27T21:21	78.8352	-0.8893	-2610	2610	24.8	25.1	3.3654	31.299	34.1545	3.3638	27.1764
PS100/042-2	2016-07-27T21:21	78.8352	-0.8893	-2610	2610	45	45.5	3.7503	32.2215	34.8448	3.7473	27.6888
PS100/042-2	2016-07-27T21:21	78.8352	-0.8893	-2610	2610	75	75.8	3.8563	32.4914	35.0378	3.8511	27.8318
PS100/042-2	2016-07-27T21:21	78.8352	-0.8893	-2610	2610	99.9	101	3.5072	32.2085	35.0596	3.5006	27.8847
PS100/042-2	2016-07-27T21:21	78.8352	-0.8893	-2610	2610	124.6	126	3.2187	31.9469	35.0407	3.2107	27.8978
PS100/042-2	2016-07-27T21:21	78.8352	-0.8893	-2610	2610	150.2	151.9	2.9662	31.7277	35.0329	2.9568	27.9154
PS100/042-2	2016-07-27T21:21	78.8352	-0.8893	-2610	2610	174.6	176.5	2.6899	31.4756	35.0105	2.6794	27.9227
PS100/042-2	2016-07-27T21:21	78.8352	-0.8893	-2610	2610	200.1	202.3	2.3673	31.185	34.9892	2.3557	27.9337
PS100/042-2	2016-07-27T21:21	78.8352	-0.8893	-2610	2610	249.9	252.7	1.2609	30.1718	34.9051	1.2487	27.9522
PS100/042-2	2016-07-27T21:21	78.8352	-0.8893	-2610	2610	299.8	303.2	1.0877	30.054	34.9177	1.0733	27.9744
PS100/042-2	2016-07-27T21:21	78.8352	-0.8893	-2610	2610	399.7	404.4	0.3376	29.421	34.8785	0.3206	27.9903
PS100/042-2	2016-07-27T21:21	78.8352	-0.8893	-2610	2610	499.9	505.8	0.1218	29.2839	34.8821	0.101	28.0056
PS100/042-2	2016-07-27T21:21	78.8352	-0.8893	-2610	2610	600.1	607.4	-0.0061	29.2245	34.8884	-0.031	28.0179
PS100/042-2	2016-07-27T21:21	78.8352	-0.8893	-2610	2610	700	708.7	-0.0252	29.2675	34.9072	-0.0549	28.0343
PS100/042-2	2016-07-27T21:21	78.8352	-0.8893	-2610	2610	800.1	810.2	-0.1868	29.1732	34.9062	-0.2204	28.0421
PS100/042-2	2016-07-27T21:21	78.8352	-0.8893	-2610	2610	1000.2	1013.3	-0.3165	29.1589	34.9164	-0.3592	28.0573
PS100/042-2	2016-07-27T21:21	78.8352	-0.8893	-2610	2610	1500.3	1521.8	-0.6161	29.1192	34.9147	-0.6835	28.071
PS100/042-2	2016-07-27T21:21	78.8352	-0.8893	-2610	2610	1999.8	2030.9	-0.7403	29.2239	34.9155	-0.8372	28.0783
PS100/042-2	2016-07-27T21:21	78.8352	-0.8893	-2610	2610	2500.3	2542.2	-0.7288	29.4404	34.9204	-0.8615	28.0833
PS100/042-2	2016-07-27T21:21	78.8352	-0.8893	-2610	2610	2540.3	2583.2	-0.7289	29.4572	34.9217	-0.8647	28.0845
PS100/042-2	2016-07-27T21:21	78.8352	-0.8893	-2610	2610	2589.3	2633.3	-0.7355	29.4727	34.9239	-0.8749	28.0867
PS100/043-1	2016-07-28T02:31	79.1668	0.0312	-2684	2684	10.2	10.3	-0.1049	28.0478	33.7976	-0.1052	27.1408
PS100/043-1	2016-07-28T02:31	79.1668	0.0312	-2684	2684	10.2	10.3	-0.1158	28.0521	33.8154	-0.1161	27.1557
PS100/043-1	2016-07-28T02:31	79.1668	0.0312	-2684	2684	10.3	10.4	-0.071	28.0592	33.7751	-0.0713	27.1209
PS100/043-1	2016-07-28T02:31	79.1668	0.0312	-2684	2684	29.7	30	-1.0035	27.6609	34.275	-1.0043	27.566
PS100/043-1	2016-07-28T02:31	79.1668	0.0312	-2684	2684	49.7	50.2	0.4148	29.0671	34.5399	0.4128	27.712
PS100/043-1	2016-07-28T02:31	79.1668	0.0312	-2684	2684	75	75.8	3.8455	32.4696	35.0233	3.8403	27.8214
PS100/043-1	2016-07-28T02:31	79.1668	0.0312	-2684	2684	100	101.1	3.1024	31.7759	34.9725	3.0961	27.8542
PS100/043-1	2016-07-28T02:31	79.1668	0.0312	-2684	2684	124.9	126.3	3.2819	31.9809	35.0134	3.2738	27.87
PS100/043-1	2016-07-28T02:31	79.1668	0.0312	-2684	2684	149.7	151.4	3.2223	31.9434	35.0184	3.2126	27.8798
PS100/043-1	2016-07-28T02:31	79.1668	0.0312	-2684	2684	200	202.2	3.365	32.1252	35.0563	3.3518	27.8967
PS100/043-1	2016-07-28T02:31	79.1668	0.0312	-2684	2684	250.2	253	3.005	31.8041	35.0275	2.9891	27.9081
PS100/043-1	2016-07-28T02:31	79.1668	0.0312	-2684	2684	300.1	303.5	2.6418	31.4875	35.0061	2.6235	27.9241
PS100/043-1	2016-07-28T02:31	79.1668	0.0312	-2684	2684	399.8	404.5	1.7297	30.6829	34.9468	1.708	27.952
PS100/043-1	2016-07-28T02:31	79.1668	0.0312	-2684	2684	500.1	506.1	1.158	30.223	34.9381	1.1328	27.9868
PS100/043-1	2016-07-28T02:31	79.1668	0.0312	-2684	2684	599.9	607.2	0.6636	29.8251	34.9195	0.6353	28.0044
PS100/043-1	2016-07-28T02:31	79.1668	0.0312	-2684	2684	700	708.7	0.0163	29.2902	34.8901	-0.0136	28.0183
PS100/043-1	2016-07-28T02:31	79.1668	0.0312	-2684	2684	800.2	810.3	-0.1014	29.2405	34.8984	-0.1355	28.0314
PS100/043-1	2016-07-28T02:31	79.1668	0.0312	-2684	2684	900.1	911.7	-0.1863	29.219	34.9072	-0.2249	28.0431
PS100/043-1	2016-07-28T02:31	79.1668	0.0312	-2684	2684	1000	1013.1	-0.3129	29.155	34.9073	-0.3556	28.0497
PS100/043-1	2016-07-28T02:31	79.1668	0.0312	-2684	2684	1100.2	1114.9	-0.3659	29.157	34.9115	-0.4135	28.0559
PS100/043-1	2016-07-28T02:31	79.1668	0.0312	-2684	2684	1149.3	1164.8	-0.4033	29.1473	34.9125	-0.4532	28.0586
PS100/043-1	2016-07-28T02:31	79.1668	0.0312	-2684	2684	1200.2	1216.6	-0.4472	29.1323	34.9128	-0.4994	28.0611
PS100/044-2	2016-07-28T09:04	78.8298	1.0978	-2477	2477	400.2	404.9	2.0447	30.9914	34.987	2.0219	27.9596
PS100/044-2	2016-07-28T09:04	78.8298	1.0978	-2477	2477	400.3	405	2.0297	30.9787	34.9875	2.0069	27.9612
PS100/044-2	2016-07-28T09:04	78.8298	1.0978	-2477	2477	500.3	506.2	0.8292	29.9149	34.9089	0.8054	27.9851
PS100/044-2	2016-07-28T09:04	78.8298	1.0978	-2477	2477	600.4	607.7	0.6951	29.8647	34.9353	0.6666	28.0152
PS100/044-2	2016-07-28T09:04	78.8298	1.0978	-2477	2477	600.5	607.8	0.6908	29.8607	34.9348	0.6623	28.0151
PS100/044-2	2016-07-28T09:04	78.8298	1.0978	-2477	2477	600.5	607.8	0.6913	29.8612	34.9349	0.6628	28.0151
PS100/044-2	2016-07-28T09:04	78.8298	1.0978	-2477	2477	799.9	810	0.0292	29.3651	34.9151	-0.0058	28.0381
PS100/044-2	2016-07-28T09:04	78.8298	1.0978	-2477	2477	800.1	810.2	0.0289	29.3649	34.9151	-0.0061	28.0381
PS100/044-2	2016-07-28T09:04	78.8298	1.0978	-2477	2477	1000.3	1013.4	-0.2628	29.204	34.9152	-0.306	28.0537
PS100/044-2	2016-07-28T09:04	78.8298	1.0978	-2477	2477	1000.4	1013.5	-0.2626	29.2044	34.9155	-0.3058	28.0539
PS100/044-2	2016-07-28T09:04	78.8298	1.0978	-2477	2477	1000.5	1013.6	-0.2628	29.204	34.9151	-0.306	28.0536
PS100/044-2	2016-07-28T09:04	78.8298	1.0978	-2477	2477	1249.4	1266.6	-0.4584	29.1452	34.9142	-0.5132	28.0629
PS100/044-2	2016-07-28T09:04	78.8298	1.0978	-2477	2477	1499.8	1521.3	-0.5816	29.1482	34.9144	-0.6494	28.0693
PS100/044-2	2016-07-28T09:04	78.8298	1.0978	-2477	2477	1500.2	1521.7	-0.5819	29.1481	34.9144	-0.6497	28.0693
PS100/044-2	2016-07-28T09:04	78.8298	1.0978	-2477	2477	1749.7	1775.9	-0.6774	29.1725	34.9144	-0.7591	28.0741
PS100/044-2	2016-07-28T09:04	78.8298	1.0978	-2477	2477	1999.9	2031	-0.7139	29.2465	34.9156	-0.8113	28.0773
PS100/044-2	2016-07-28T09:04	78.8298	1.0978	-2477	2477	2000.2	2031.3	-0.7145	29.2461	34.9156	-0.8119	28.0773
PS100/044-2	2016-07-28T09:04	78.8298	1.0978	-2477	2477	2250.1	2286.5	-0.7396	29.3281	34.917	-0.8538	28.0802
PS100/044-2	2016-07-28T09:04	78.8298	1.0978	-2477	2477	2409.2	2449.1	-0.7381	29.3975	34.9223	-0.8639	28.085
PS100/044-2	2016-07-28T09:04	78.8298	1.0978	-2477	2477	2409.4	2449.3	-0.7382	29.3974	34.9222	-0.864	28.0849
PS100/044-2	2016-07-28T09:04	78.8298	1.0978	-2477	2477	2458.9	2499.9	-0.7384	29.4195	34.9254	-0.8679	28.0876
PS100/044-2	2016-07-28T09:04	78.8298	1.0978	-2477	2477	2459.4	2500.4	-0.7406	29.4182	34.9259	-0.8701	28.0881
PS100/044-4	2016-07-28T16:32	78.8272	1.0887	-2469	2469	10.1	10.2	3.9702	31.427	33.6855	3.9695	26.7436
PS100/044-4	2016-07-28T16:32	78.8272	1.0887	-2469	2469	10.2	10.3	4.0388	31.5013	33.7029	4.0381	26.7505
PS100/044-4	2016-07-28T16:32	78.8272	1.0887	-2469	2469	24.9	25.2	3.7308	32.0798	34.707	3.7291	27.5809
PS100/044-4	2016-07-28T16:32	78.8272	1.0887	-2469	2469	25.1	25.4	3.8023	32.147	34.7112	3.8006	27.577
PS100/044-4	2016-07-28T16:32	78.8272	1.0887	-2469	2469	49.9	50.4	3.6832	32.2373	34.933	3.6798	27.7659
PS100/044-4	2016-07-28T16:32	78.8272	1.0887	-2469	2469	50.2	50.7	3.6987	32.2523	34.9342	3.6953	27.7653
PS100/044-4	2016-07-28T16:32	78.8272	1.0887	-2469	2469	50.3	50.8	3.6859	32.24	34.9331	3.6825	27.7657
PS100/044-4	2016-07-28T16:32	78.8272	1.0887	-2469	2469	74.7	75.5	3.8875	32.5241	35.0436	3.8823	27.8332
PS100/044-4	2016-07-28T16:32	78.8272	1.0887	-2469	2469	100	101.1	4.0267	32.7008	35.0911	4.0196	27.8567
PS100/044-4	2016-07-28T16:32	78.8272	1.0887	-2469	2469	100	101.1	4.0247	32.699	35.0911	4.0176	27.8569
PS100/044-4	2016-07-28T16:32	78.8272	1.0887	-2469	2469	100.2	101.3	4.0264	32.7006	35.0911	4.0193	27.8567
PS100/044-4	2016-07-28T16:32	78.8272	1.0887	-2469	2469	125	126.4	3.9424	32.6354	35.0896	3.9336	27.8645
PS100/044-4	2016-07-28T16:32	78.8272	1.0887	-2469	2469	149.9	151.6	3.8246	32.5368	35.0844	3.8142	27.8727
PS100/044-4	2016-07-28T16:32	78.8272	1.0887	-2469	2469	150.1	151.8	3.8264	32.5388	35.0847	3.816	27.8728
PS100/044-4	2016-07-28T16:32	78.8272	1.0887	-2469	2469	175	176.9	3.5871	32.3194	35.065	3.5752	27.8815
PS100/044-4	2016-07-28T16:32	78.8272	1.0887	-2469	2469	200.3	202.5	3.5497	32.3021	35.0704	3.5361	27.8897
PS100/044-4	2016-07-28T16:32	78.8272	1.0887	-2469	2469	200.4	202.6	3.5469	32.2994	35.0701	3.5333	27.8898
PS100/044-4	2016-07-28T16:32	78.8272	1.0887	-2469	2469	200.4	202.6	3.5511	32.3037	35.0707	3.5375	27.8898
PS100/044-4	2016-07-28T16:32	78.8272	1.0887	-2469	2469	250	252.8	3.2415	32.0285	35.0445	3.2251	27.8995
PS100/044-4	2016-07-28T16:32	78.8272	1.0887	-2469	2469	301.5	304.9	2.9243	31.7548	35.026	2.9052	27.9147
PS100/044-4	2016-07-28T16:32	78.8272	1.0887	-2469	2469	301.6	305	2.9235	31.7542	35.026	2.9044	27.9147
PS100/044-4	2016-07-28T16:32	78.8272	1.0887	-2469	2469	301.7	305.1	2.9243	31.7551	35.0262	2.9052	27.9148
PS100/046-1	2016-07-29T02:26	79.4997	0.0813	-2761	2761	10.3	10.4	4.2108	32.1801	34.3278	4.2101	27.2295
PS100/046-1	2016-07-29T02:26	79.4997	0.0813	-2761	2761	24.8	25.1	2.8626	31.134	34.4889	2.8611	27.4897
PS100/046-1	2016-07-29T02:26	79.4997	0.0813	-2761	2761	38.1	38.5	2.7973	31.2435	34.6862	2.795	27.6532
PS100/046-1	2016-07-29T02:26	79.4997	0.0813	-2761	2761	74.9	75.7	3.2075	31.8454	34.9576	3.2027	27.8323
PS100/046-1	2016-07-29T02:26	79.4997	0.0813	-2761	2761	99.9	101	3.3604	32.033	35.0059	3.3539	27.8563
PS100/046-1	2016-07-29T02:26	79.4997	0.0813	-2761	2761	125	126.4	3.7411	32.4382	35.0699	3.7325	27.8696
PS100/046-1	2016-07-29T02:26	79.4997	0.0813	-2761	2761	149.7	151.4	3.5834	32.3017	35.0618	3.5733	27.8792
PS100/046-1	2016-07-29T02:26	79.4997	0.0813	-2761	2761	175.2	177.1	3.5024	32.2409	35.0616	3.4906	27.8872
PS100/046-1	2016-07-29T02:26	79.4997	0.0813	-2761	2761	200	202.2	3.3728	32.13	35.0536	3.3596	27.8937
PS100/046-1	2016-07-29T02:26	79.4997	0.0813	-2761	2761	249.9	252.7	3.1313	31.9251	35.0382	3.1151	27.9049
PS100/046-1	2016-07-29T02:26	79.4997	0.0813	-2761	2761	299.9	303.3	2.7736	31.6131	35.0171	2.755	27.9212
PS100/046-1	2016-07-29T02:26	79.4997	0.0813	-2761	2761	400	404.7	2.0584	30.9945	34.9759	2.0356	27.9496
PS100/046-1	2016-07-29T02:26	79.4997	0.0813	-2761	2761	499.6	505.6	1.3679	30.4141	34.949	1.3418	27.9808
PS100/046-1	2016-07-29T02:26	79.4997	0.0813	-2761	2761	600.1	607.4	0.7226	29.8791	34.9233	0.694	28.0038
PS100/046-1	2016-07-29T02:26	79.4997	0.0813	-2761	2761	699.9	708.6	0.3446	29.5987	34.9245	0.3128	28.0279
PS100/046-1	2016-07-29T02:26	79.4997	0.0813	-2761	2761	799.6	809.7	0.148	29.4727	34.9226	0.1122	28.0377
PS100/046-1	2016-07-29T02:26	79.4997	0.0813	-2761	2761	899.7	911.3	-0.1571	29.2466	34.9109	-0.1959	28.0447
PS100/046-1	2016-07-29T02:26	79.4997	0.0813	-2761	2761	1000	1013.1	-0.2675	29.1977	34.9124	-0.3106	28.0516
PS100/046-1	2016-07-29T02:26	79.4997	0.0813	-2761	2761	1499.9	1521.4	-0.6031	29.1327	34.9181	-0.6706	28.0732
PS100/046-1	2016-07-29T02:26	79.4997	0.0813	-2761	2761	1999.7	2030.9	-0.7078	29.255	34.9201	-0.8053	28.0807
PS100/046-1	2016-07-29T02:26	79.4997	0.0813	-2761	2761	2712	2758.9	-0.7182	29.5384	34.9274	-0.8676	28.0892
PS100/046-1	2016-07-29T02:26	79.4997	0.0813	-2761	2761	2762.5	2810.6	-0.7193	29.5582	34.9286	-0.8727	28.0904
PS100/048-1	2016-07-29T19:58	80.1563	0.2875	-3015	3015	9.7	9.8	-1.3799	25.6865	32.0044	-1.3801	25.7363
PS100/048-1	2016-07-29T19:58	80.1563	0.2875	-3015	3015	24.9	25.2	-1.6108	26.7393	33.7007	-1.6113	27.1196
PS100/048-1	2016-07-29T19:58	80.1563	0.2875	-3015	3015	49.7	50.2	-1.7701	26.9291	34.1311	-1.7711	27.4738
PS100/048-1	2016-07-29T19:58	80.1563	0.2875	-3015	3015	74.8	75.6	-1.6747	27.0733	34.2059	-1.6763	27.532
PS100/048-1	2016-07-29T19:58	80.1563	0.2875	-3015	3015	100.6	101.7	-0.7146	28.0271	34.3987	-0.7176	27.6547
PS100/048-1	2016-07-29T19:58	80.1563	0.2875	-3015	3015	125.4	126.8	0.4067	29.1546	34.6175	0.4017	27.7752
PS100/048-1	2016-07-29T19:58	80.1563	0.2875	-3015	3015	150.7	152.4	3.3068	31.9925	34.986	3.297	27.8459
PS100/048-1	2016-07-29T19:58	80.1563	0.2875	-3015	3015	175.2	177.2	3.6435	32.3624	35.0558	3.6315	27.8686
PS100/048-1	2016-07-29T19:58	80.1563	0.2875	-3015	3015	200.5	202.7	3.5999	32.3429	35.0653	3.5863	27.8807
PS100/048-1	2016-07-29T19:58	80.1563	0.2875	-3015	3015	249.9	252.7	3.1309	31.9133	35.0243	3.1148	27.8938
PS100/048-1	2016-07-29T19:58	80.1563	0.2875	-3015	3015	300.7	304.1	1.5378	30.4165	34.8796	1.5222	27.912
PS100/048-1	2016-07-29T19:58	80.1563	0.2875	-3015	3015	400.3	405	1.356	30.3265	34.9084	1.3355	27.9487
PS100/048-1	2016-07-29T19:58	80.1563	0.2875	-3015	3015	500.1	506.1	0.6812	29.7607	34.8751	0.658	27.9673
PS100/048-1	2016-07-29T19:58	80.1563	0.2875	-3015	3015	599.9	607.2	0.3933	29.559	34.8769	0.3664	27.9864
PS100/048-1	2016-07-29T19:58	80.1563	0.2875	-3015	3015	700.5	709.2	0.179	29.4234	34.8813	0.1482	28.0024
PS100/048-1	2016-07-29T19:58	80.1563	0.2875	-3015	3015	801.2	811.4	0.0416	29.3539	34.8856	0.0065	28.0136
PS100/048-1	2016-07-29T19:58	80.1563	0.2875	-3015	3015	1003.4	1016.6	-0.1741	29.2674	34.8968	-0.2182	28.0344
PS100/048-1	2016-07-29T19:58	80.1563	0.2875	-3015	3015	1499.8	1521.4	-0.4598	29.256	34.9195	-0.5291	28.0679
PS100/048-1	2016-07-29T19:58	80.1563	0.2875	-3015	3015	1999.6	2030.8	-0.6489	29.3081	34.924	-0.7473	28.0814
PS100/048-1	2016-07-29T19:58	80.1563	0.2875	-3015	3015	2500.5	2542.6	-0.7268	29.4462	34.9256	-0.8596	28.0875
PS100/048-1	2016-07-29T19:58	80.1563	0.2875	-3015	3015	2939.9	2992.5	-0.7077	29.6383	34.9303	-0.8758	28.0919
PS100/048-1	2016-07-29T19:58	80.1563	0.2875	-3015	3015	2990.2	3044	-0.7034	29.6614	34.9304	-0.8758	28.092
PS100/049-1	2016-07-30T06:03	80.5018	0.1767	-3188	3188	10.5	10.6	-1.5898	26.1095	32.8143	-1.59	26.399
PS100/049-1	2016-07-30T06:03	80.5018	0.1767	-3188	3188	24.8	25.1	-1.7222	26.7779	33.8813	-1.7227	27.2694
PS100/049-1	2016-07-30T06:03	80.5018	0.1767	-3188	3188	44.9	45.4	-1.7823	26.9192	34.1344	-1.7832	27.4768
PS100/049-1	2016-07-30T06:03	80.5018	0.1767	-3188	3188	44.9	45.4	-1.7846	26.9182	34.1356	-1.7855	27.4778
PS100/049-1	2016-07-30T06:03	80.5018	0.1767	-3188	3188	44.9	45.4	-1.7822	26.9192	34.1343	-1.7831	27.4767
PS100/049-1	2016-07-30T06:03	80.5018	0.1767	-3188	3188	74.9	75.7	-1.8159	26.9354	34.1763	-1.8174	27.5118
PS100/049-1	2016-07-30T06:03	80.5018	0.1767	-3188	3188	99.9	101	-1.2117	27.5517	34.3189	-1.2142	27.6092
PS100/049-1	2016-07-30T06:03	80.5018	0.1767	-3188	3188	125.3	126.7	0.0602	28.7886	34.5251	0.0556	27.7199
PS100/049-1	2016-07-30T06:03	80.5018	0.1767	-3188	3188	149.7	151.4	2.4802	31.1809	34.8895	2.4715	27.8441
PS100/049-1	2016-07-30T06:03	80.5018	0.1767	-3188	3188	200.3	202.5	3.0364	31.775	34.9861	3.0237	27.8719
PS100/049-1	2016-07-30T06:03	80.5018	0.1767	-3188	3188	250.1	252.9	2.5458	31.347	34.9659	2.5309	27.9001
PS100/049-1	2016-07-30T06:03	80.5018	0.1767	-3188	3188	300.5	303.9	1.9175	30.7827	34.9228	1.901	27.9177
PS100/049-1	2016-07-30T06:03	80.5018	0.1767	-3188	3188	400.8	405.5	1.1865	30.1651	34.8904	1.1666	27.9461
PS100/049-1	2016-07-30T06:03	80.5018	0.1767	-3188	3188	502.9	508.9	0.739	29.8157	34.88	0.7154	27.9676
PS100/049-1	2016-07-30T06:03	80.5018	0.1767	-3188	3188	600.9	608.2	0.4044	29.5699	34.878	0.3774	27.9866
PS100/049-1	2016-07-30T06:03	80.5018	0.1767	-3188	3188	701	709.7	0.2081	29.45	34.8831	0.1771	28.0022
PS100/049-1	2016-07-30T06:03	80.5018	0.1767	-3188	3188	800.3	810.5	0.0115	29.3287	34.8869	-0.0234	28.0163
PS100/049-1	2016-07-30T06:03	80.5018	0.1767	-3188	3188	900.4	912	-0.1262	29.2583	34.8909	-0.1652	28.0269
PS100/049-1	2016-07-30T06:03	80.5018	0.1767	-3188	3188	1000.2	1013.4	-0.2325	29.2159	34.8967	-0.2759	28.0372
PS100/049-1	2016-07-30T06:03	80.5018	0.1767	-3188	3188	1100.2	1115	-0.3003	29.2065	34.9027	-0.3485	28.0457
PS100/049-1	2016-07-30T06:03	80.5018	0.1767	-3188	3188	1150.3	1165.9	-0.3311	29.2046	34.906	-0.3817	28.05
PS100/049-1	2016-07-30T06:03	80.5018	0.1767	-3188	3188	1200.9	1217.3	-0.3575	29.2063	34.9089	-0.4106	28.0537
PS100/052-2	2016-07-30T23:02	80.7505	0.0865	-3181	3181	399.9	404.6	1.4841	30.4401	34.9111	1.4632	27.9416
PS100/052-2	2016-07-30T23:02	80.7505	0.0865	-3181	3181	400	404.7	1.4843	30.4404	34.9112	1.4634	27.9417
PS100/052-2	2016-07-30T23:02	80.7505	0.0865	-3181	3181	499.9	505.9	1.1677	30.2126	34.9141	1.1425	27.9668
PS100/052-2	2016-07-30T23:02	80.7505	0.0865	-3181	3181	598.9	606.2	0.5741	29.7201	34.8842	0.5463	27.9815
PS100/052-2	2016-07-30T23:02	80.7505	0.0865	-3181	3181	599	606.3	0.576	29.7219	34.8844	0.5482	27.9815
PS100/052-2	2016-07-30T23:02	80.7505	0.0865	-3181	3181	799.8	810	0.2658	29.5645	34.9099	0.2292	28.0209
PS100/052-2	2016-07-30T23:02	80.7505	0.0865	-3181	3181	799.8	810	0.2639	29.5625	34.9094	0.2273	28.0206
PS100/052-2	2016-07-30T23:02	80.7505	0.0865	-3181	3181	1000.2	1013.4	-0.1761	29.2774	34.9142	-0.22	28.0485
PS100/052-2	2016-07-30T23:02	80.7505	0.0865	-3181	3181	1000.4	1013.6	-0.1755	29.278	34.9141	-0.2194	28.0484
PS100/052-2	2016-07-30T23:02	80.7505	0.0865	-3181	3181	1000.6	1013.8	-0.1742	29.2794	34.9144	-0.2182	28.0486
PS100/052-2	2016-07-30T23:02	80.7505	0.0865	-3181	3181	1249.6	1266.8	-0.4365	29.1644	34.9147	-0.4916	28.0622
PS100/052-2	2016-07-30T23:02	80.7505	0.0865	-3181	3181	1500	1521.6	-0.5773	29.1538	34.9168	-0.6451	28.071
PS100/052-2	2016-07-30T23:02	80.7505	0.0865	-3181	3181	1500.3	1521.9	-0.5772	29.1541	34.9169	-0.645	28.0711
PS100/052-2	2016-07-30T23:02	80.7505	0.0865	-3181	3181	1750.5	1776.8	-0.613	29.2349	34.924	-0.6957	28.0791
PS100/052-2	2016-07-30T23:02	80.7505	0.0865	-3181	3181	2000	2031.2	-0.694	29.269	34.9229	-0.7917	28.0824
PS100/052-2	2016-07-30T23:02	80.7505	0.0865	-3181	3181	2000.2	2031.5	-0.6942	29.2689	34.9228	-0.7919	28.0823
PS100/052-2	2016-07-30T23:02	80.7505	0.0865	-3181	3181	2501.3	2543.4	-0.7326	29.4443	34.9292	-0.8654	28.0906
PS100/052-2	2016-07-30T23:02	80.7505	0.0865	-3181	3181	2501.7	2543.8	-0.7325	29.4444	34.929	-0.8653	28.0905
PS100/052-2	2016-07-30T23:02	80.7505	0.0865	-3181	3181	3103.3	3160	-0.7078	29.7036	34.9339	-0.8897	28.0954
PS100/052-2	2016-07-30T23:02	80.7505	0.0865	-3181	3181	3103.3	3160.1	-0.7077	29.7037	34.9339	-0.8896	28.0954
PS100/052-2	2016-07-30T23:02	80.7505	0.0865	-3181	3181	3153.5	3211.6	-0.7032	29.7268	34.9341	-0.8895	28.0956
PS100/052-2	2016-07-30T23:02	80.7505	0.0865	-3181	3181	3153.6	3211.7	-0.7031	29.7268	34.9339	-0.8894	28.0954
PS100/052-4	2016-07-31T07:10	80.7113	0.1522	-3207	3207	9.8	9.9	-1.6371	26.1011	32.8554	-1.6373	26.4335
PS100/052-4	2016-07-31T07:10	80.7113	0.1522	-3207	3207	9.9	10	-1.6402	26.0857	32.8375	-1.6404	26.419
PS100/052-4	2016-07-31T07:10	80.7113	0.1522	-3207	3207	20	20.2	-1.615	26.6222	33.5462	-1.6154	26.9942
PS100/052-4	2016-07-31T07:10	80.7113	0.1522	-3207	3207	20	20.2	-1.6147	26.6328	33.5606	-1.6151	27.0059
PS100/052-4	2016-07-31T07:10	80.7113	0.1522	-3207	3207	50	50.5	-1.8185	26.9105	34.1607	-1.8195	27.4991
PS100/052-4	2016-07-31T07:10	80.7113	0.1522	-3207	3207	50	50.5	-1.8176	26.9114	34.1609	-1.8186	27.4993
PS100/052-4	2016-07-31T07:10	80.7113	0.1522	-3207	3207	50	50.5	-1.8171	26.912	34.1612	-1.8181	27.4995
PS100/052-4	2016-07-31T07:10	80.7113	0.1522	-3207	3207	74.8	75.6	-1.496	27.2547	34.2519	-1.4977	27.5641
PS100/052-4	2016-07-31T07:10	80.7113	0.1522	-3207	3207	99.9	101	0.6976	29.3797	34.6012	0.6934	27.7445
PS100/052-4	2016-07-31T07:10	80.7113	0.1522	-3207	3207	99.9	101	0.6269	29.293	34.5672	0.6227	27.7214
PS100/052-4	2016-07-31T07:10	80.7113	0.1522	-3207	3207	99.9	101	0.5396	29.2143	34.5622	0.5355	27.7227
PS100/052-4	2016-07-31T07:10	80.7113	0.1522	-3207	3207	125.5	126.9	3.4641	32.1356	35.0037	3.4558	27.8445
PS100/052-4	2016-07-31T07:10	80.7113	0.1522	-3207	3207	150.1	151.8	3.6904	32.3899	35.0524	3.6801	27.8609
PS100/052-4	2016-07-31T07:10	80.7113	0.1522	-3207	3207	150.2	151.9	3.6917	32.3911	35.0524	3.6814	27.8608
PS100/052-4	2016-07-31T07:10	80.7113	0.1522	-3207	3207	175.3	177.3	3.6129	32.3347	35.0554	3.601	27.8713
PS100/052-4	2016-07-31T07:10	80.7113	0.1522	-3207	3207	200.4	202.6	3.3461	32.0861	35.0291	3.3329	27.8768
PS100/052-4	2016-07-31T07:10	80.7113	0.1522	-3207	3207	200.5	202.7	3.3484	32.0882	35.0291	3.3352	27.8766
PS100/052-4	2016-07-31T07:10	80.7113	0.1522	-3207	3207	200.5	202.7	3.3525	32.0923	35.0296	3.3393	27.8766
PS100/052-4	2016-07-31T07:10	80.7113	0.1522	-3207	3207	250.2	253	3.1996	31.9793	35.03	3.1833	27.8919
PS100/052-4	2016-07-31T07:10	80.7113	0.1522	-3207	3207	300.7	304.1	2.8941	31.7181	35.0143	2.8751	27.9081
PS100/052-4	2016-07-31T07:10	80.7113	0.1522	-3207	3207	300.7	304.1	2.8946	31.7181	35.0138	2.8756	27.9076
PS100/052-4	2016-07-31T07:10	80.7113	0.1522	-3207	3207	300.7	304.1	2.8937	31.7176	35.0141	2.8747	27.908
PS100/054-1	2016-07-31T22:11	80.3862	-1.4778	-4018	4018	9.2	9.3	-1.1756	24.8476	30.6483	-1.1758	24.6317
PS100/054-1	2016-07-31T22:11	80.3862	-1.4778	-4018	4018	35.2	35.6	-1.6974	26.4601	33.4045	-1.6981	26.8812
PS100/054-1	2016-07-31T22:11	80.3862	-1.4778	-4018	4018	35.2	35.6	-1.6975	26.4435	33.3816	-1.6982	26.8626
PS100/054-1	2016-07-31T22:11	80.3862	-1.4778	-4018	4018	35.2	35.6	-1.697	26.4443	33.3821	-1.6977	26.863
PS100/054-1	2016-07-31T22:11	80.3862	-1.4778	-4018	4018	49.1	49.6	-1.737	26.6675	33.7289	-1.7379	27.1459
PS100/054-1	2016-07-31T22:11	80.3862	-1.4778	-4018	4018	74.7	75.5	-1.7388	26.879	34.0091	-1.7403	27.3738
PS100/054-1	2016-07-31T22:11	80.3862	-1.4778	-4018	4018	99.6	100.7	-1.751	26.9741	34.1395	-1.753	27.4801
PS100/054-1	2016-07-31T22:11	80.3862	-1.4778	-4018	4018	124.6	126	-1.6661	27.1119	34.2175	-1.6688	27.5412
PS100/054-1	2016-07-31T22:11	80.3862	-1.4778	-4018	4018	149.5	151.2	-1.0751	27.7035	34.339	-1.0791	27.6206
PS100/054-1	2016-07-31T22:11	80.3862	-1.4778	-4018	4018	174.8	176.7	-0.3659	28.4256	34.4928	-0.3718	27.7153
PS100/054-1	2016-07-31T22:11	80.3862	-1.4778	-4018	4018	200	202.2	0.3756	29.166	34.622	0.3675	27.7808
PS100/054-1	2016-07-31T22:11	80.3862	-1.4778	-4018	4018	250	252.8	0.9572	29.8235	34.7961	0.9456	27.8852
PS100/054-1	2016-07-31T22:11	80.3862	-1.4778	-4018	4018	300.8	304.2	1.0575	29.9725	34.846	1.0432	27.9188
PS100/054-1	2016-07-31T22:11	80.3862	-1.4778	-4018	4018	400.8	405.5	0.9265	29.9262	34.8733	0.9075	27.9498
PS100/054-1	2016-07-31T22:11	80.3862	-1.4778	-4018	4018	500.4	506.4	0.5448	29.6378	34.8683	0.5222	27.9701
PS100/054-1	2016-07-31T22:11	80.3862	-1.4778	-4018	4018	598.9	606.2	0.4038	29.5687	34.8783	0.3769	27.9869
PS100/054-1	2016-07-31T22:11	80.3862	-1.4778	-4018	4018	699.7	708.4	0.2094	29.4488	34.8808	0.1784	28.0003
PS100/054-1	2016-07-31T22:11	80.3862	-1.4778	-4018	4018	799.9	810	0.0633	29.3713	34.8848	0.0281	28.0118
PS100/054-1	2016-07-31T22:11	80.3862	-1.4778	-4018	4018	899.7	911.3	-0.078	29.298	34.8892	-0.1174	28.0231
PS100/054-1	2016-07-31T22:11	80.3862	-1.4778	-4018	4018	999.8	1013	-0.1709	29.2662	34.8937	-0.2148	28.0317
PS100/054-1	2016-07-31T22:11	80.3862	-1.4778	-4018	4018	1502	1523.6	-0.5051	29.2154	34.9157	-0.5739	28.0669
PS100/054-1	2016-07-31T22:11	80.3862	-1.4778	-4018	4018	1999.7	2030.9	-0.6365	29.3186	34.9239	-0.7351	28.0807
PS100/055-1	2016-08-01T06:40	80.3735	-2.899	-3356	3356	9.7	9.8	-1.4065	24.5314	30.4549	-1.4066	24.4797
PS100/055-1	2016-08-01T06:40	80.3735	-2.899	-3356	3356	24.7	25	-1.599	25.6837	32.2277	-1.5994	25.9227
PS100/055-1	2016-08-01T06:40	80.3735	-2.899	-3356	3356	24.7	25	-1.6074	25.7498	32.328	-1.6078	26.0044
PS100/055-1	2016-08-01T06:40	80.3735	-2.899	-3356	3356	44.7	45.2	-1.6577	26.5532	33.483	-1.6586	26.944
PS100/055-1	2016-08-01T06:40	80.3735	-2.899	-3356	3356	44.7	45.2	-1.656	26.548	33.4738	-1.6569	26.9365
PS100/055-1	2016-08-01T06:40	80.3735	-2.899	-3356	3356	74.8	75.6	-1.6912	26.9139	34.003	-1.6927	27.3675
PS100/055-1	2016-08-01T06:40	80.3735	-2.899	-3356	3356	99.3	100.4	-1.3413	27.3239	34.1544	-1.3437	27.4801
PS100/055-1	2016-08-01T06:40	80.3735	-2.899	-3356	3356	99.3	100.4	-1.3414	27.3232	34.1535	-1.3438	27.4794
PS100/055-1	2016-08-01T06:40	80.3735	-2.899	-3356	3356	124.7	126.1	-1.0749	27.6217	34.2427	-1.0782	27.5425
PS100/055-1	2016-08-01T06:40	80.3735	-2.899	-3356	3356	149.8	151.5	-0.7737	27.9782	34.3688	-0.7782	27.633
PS100/055-1	2016-08-01T06:40	80.3735	-2.899	-3356	3356	174.5	176.4	-0.1329	28.6475	34.5255	-0.1391	27.7304
PS100/055-1	2016-08-01T06:40	80.3735	-2.899	-3356	3356	201.1	203.4	0.3389	29.1481	34.6391	0.3308	27.7967
PS100/055-1	2016-08-01T06:40	80.3735	-2.899	-3356	3356	249.9	252.7	1.0449	29.9087	34.8081	1.0332	27.889
PS100/055-1	2016-08-01T06:40	80.3735	-2.899	-3356	3356	300.3	303.7	1.2085	30.1154	34.8614	1.1938	27.9209
PS100/055-1	2016-08-01T06:40	80.3735	-2.899	-3356	3356	400.2	404.9	0.9732	29.9701	34.8781	0.954	27.9506
PS100/055-1	2016-08-01T06:40	80.3735	-2.899	-3356	3356	499.4	505.4	0.5871	29.6764	34.8716	0.5643	27.9702
PS100/055-1	2016-08-01T06:40	80.3735	-2.899	-3356	3356	599.6	606.9	0.3619	29.5302	34.8748	0.3351	27.9865
PS100/055-1	2016-08-01T06:40	80.3735	-2.899	-3356	3356	700	708.7	0.1963	29.4372	34.8802	0.1654	28.0005
PS100/055-1	2016-08-01T06:40	80.3735	-2.899	-3356	3356	800	810.1	0.0802	29.386	34.885	0.0449	28.011
PS100/055-1	2016-08-01T06:40	80.3735	-2.899	-3356	3356	899.7	911.3	-0.0357	29.336	34.8915	-0.0754	28.0227
PS100/055-1	2016-08-01T06:40	80.3735	-2.899	-3356	3356	1003.6	1016.8	-0.1187	29.3148	34.8967	-0.1632	28.0315
PS100/055-1	2016-08-01T06:40	80.3735	-2.899	-3356	3356	1502.6	1524.2	-0.4029	29.3042	34.9175	-0.473	28.0636
PS100/056-2	2016-08-01T15:49	80.3308	-4.0245	-2533	2533	300.8	304.2	0.8579	29.7892	34.8325	0.8441	27.9211
PS100/056-2	2016-08-01T15:49	80.3308	-4.0245	-2533	2533	300.8	304.2	0.858	29.7892	34.8324	0.8442	27.921
PS100/056-2	2016-08-01T15:49	80.3308	-4.0245	-2533	2533	300.8	304.2	0.8583	29.7894	34.8323	0.8445	27.9209
PS100/056-2	2016-08-01T15:49	80.3308	-4.0245	-2533	2533	400.7	405.4	0.7294	29.7481	34.8637	0.711	27.9548
PS100/056-2	2016-08-01T15:49	80.3308	-4.0245	-2533	2533	470.3	475.9	0.5402	29.6198	34.8679	0.5191	27.97
PS100/056-2	2016-08-01T15:49	80.3308	-4.0245	-2533	2533	600.5	607.8	0.3254	29.4992	34.8748	0.2988	27.9886
PS100/056-2	2016-08-01T15:49	80.3308	-4.0245	-2533	2533	600.6	607.9	0.3253	29.4989	34.8744	0.2987	27.9883
PS100/056-2	2016-08-01T15:49	80.3308	-4.0245	-2533	2533	600.7	608	0.3248	29.4986	34.8746	0.2982	27.9885
PS100/056-2	2016-08-01T15:49	80.3308	-4.0245	-2533	2533	799.8	809.9	0.05	29.3606	34.8858	0.0149	28.0133
PS100/056-2	2016-08-01T15:49	80.3308	-4.0245	-2533	2533	800	810.1	0.0501	29.3607	34.8857	0.015	28.0132
PS100/056-2	2016-08-01T15:49	80.3308	-4.0245	-2533	2533	1001	1014.2	-0.1337	29.3007	34.8965	-0.178	28.0321
PS100/056-2	2016-08-01T15:49	80.3308	-4.0245	-2533	2533	1001	1014.2	-0.1336	29.3008	34.8965	-0.1779	28.0321
PS100/056-2	2016-08-01T15:49	80.3308	-4.0245	-2533	2533	1001.1	1014.3	-0.1335	29.3009	34.8965	-0.1778	28.0321
PS100/056-2	2016-08-01T15:49	80.3308	-4.0245	-2533	2533	1250.2	1267.4	-0.275	29.2986	34.9093	-0.3317	28.0502
PS100/056-2	2016-08-01T15:49	80.3308	-4.0245	-2533	2533	1500.5	1522.1	-0.4029	29.3038	34.9181	-0.4729	28.0641
PS100/056-2	2016-08-01T15:49	80.3308	-4.0245	-2533	2533	1500.6	1522.2	-0.4029	29.3039	34.9182	-0.4729	28.0642
PS100/056-2	2016-08-01T15:49	80.3308	-4.0245	-2533	2533	1750.5	1776.8	-0.4853	29.3442	34.9245	-0.5698	28.0738
PS100/056-2	2016-08-01T15:49	80.3308	-4.0245	-2533	2533	2000.3	2031.5	-0.5515	29.3935	34.9268	-0.6515	28.0794
PS100/056-2	2016-08-01T15:49	80.3308	-4.0245	-2533	2533	2250.2	2286.7	-0.6485	29.4124	34.9259	-0.7644	28.0836
PS100/056-2	2016-08-01T15:49	80.3308	-4.0245	-2533	2533	2450.7	2491.6	-0.7169	29.4367	34.9282	-0.8462	28.089
PS100/056-2	2016-08-01T15:49	80.3308	-4.0245	-2533	2533	2505.5	2547.7	-0.7279	29.4504	34.9298	-0.8611	28.0909
PS100/056-2	2016-08-01T15:49	80.3308	-4.0245	-2533	2533	2505.5	2547.7	-0.7278	29.4505	34.9298	-0.861	28.0909
PS100/056-5	2016-08-01T20:45	80.3203	-3.8733	-2622	2622	10.3	10.4	-1.4284	24.5261	30.4697	-1.4286	24.4922
PS100/056-5	2016-08-01T20:45	80.3203	-3.8733	-2622	2622	10.3	10.4	-1.4227	24.5082	30.4395	-1.4229	24.4676
PS100/056-5	2016-08-01T20:45	80.3203	-3.8733	-2622	2622	10.3	10.4	-1.4149	24.4967	30.4159	-1.4151	24.4483
PS100/056-5	2016-08-01T20:45	80.3203	-3.8733	-2622	2622	10.3	10.4	-1.4154	24.4962	30.4157	-1.4156	24.4481
PS100/056-5	2016-08-01T20:45	80.3203	-3.8733	-2622	2622	25.3	25.6	-1.5512	25.4117	31.8014	-1.5516	25.5755
PS100/056-5	2016-08-01T20:45	80.3203	-3.8733	-2622	2622	25.3	25.6	-1.5503	25.407	31.794	-1.5507	25.5695
PS100/056-5	2016-08-01T20:45	80.3203	-3.8733	-2622	2622	50.2	50.7	-1.661	26.6128	33.566	-1.662	27.0115
PS100/056-5	2016-08-01T20:45	80.3203	-3.8733	-2622	2622	50.2	50.7	-1.66	26.6055	33.5547	-1.661	27.0023
PS100/056-5	2016-08-01T20:45	80.3203	-3.8733	-2622	2622	50.2	50.7	-1.6599	26.6092	33.5597	-1.6609	27.0064
PS100/056-5	2016-08-01T20:45	80.3203	-3.8733	-2622	2622	74.9	75.7	-1.6435	26.9397	33.9842	-1.645	27.3509
PS100/056-5	2016-08-01T20:45	80.3203	-3.8733	-2622	2622	100.3	101.4	-1.7885	26.9542	34.1545	-1.7905	27.4933
PS100/056-5	2016-08-01T20:45	80.3203	-3.8733	-2622	2622	100.3	101.4	-1.7881	26.9544	34.1544	-1.7901	27.4932
PS100/056-5	2016-08-01T20:45	80.3203	-3.8733	-2622	2622	100.3	101.4	-1.7878	26.9545	34.1541	-1.7898	27.493
PS100/056-5	2016-08-01T20:45	80.3203	-3.8733	-2622	2622	125.3	126.7	-1.7476	27.0515	34.2269	-1.7502	27.5511
PS100/056-5	2016-08-01T20:45	80.3203	-3.8733	-2622	2622	150.1	151.8	-1.0672	27.7218	34.3546	-1.0713	27.633
PS100/056-5	2016-08-01T20:45	80.3203	-3.8733	-2622	2622	150.1	151.8	-1.0879	27.7016	34.3507	-1.0919	27.6306
PS100/056-5	2016-08-01T20:45	80.3203	-3.8733	-2622	2622	150.1	151.8	-1.0814	27.7076	34.3514	-1.0855	27.6309
PS100/056-5	2016-08-01T20:45	80.3203	-3.8733	-2622	2622	175.1	177.1	-0.1991	28.589	34.522	-0.2053	27.7309
PS100/056-5	2016-08-01T20:45	80.3203	-3.8733	-2622	2622	200.3	202.5	0.2454	29.0567	34.6246	0.2375	27.7903
PS100/056-5	2016-08-01T20:45	80.3203	-3.8733	-2622	2622	200.3	202.5	0.2456	29.0568	34.6245	0.2377	27.7902
PS100/056-5	2016-08-01T20:45	80.3203	-3.8733	-2622	2622	200.3	202.5	0.2453	29.0564	34.6243	0.2374	27.79
PS100/056-5	2016-08-01T20:45	80.3203	-3.8733	-2622	2622	251.6	254.4	0.7681	29.6539	34.7872	0.7569	27.8903
PS100/057-1	2016-08-01T23:17	80.3037	-4.5145	-2053	2053	9.9	10	-0.767	24.61	29.9167	-0.7672	24.0291
PS100/057-1	2016-08-01T23:17	80.3037	-4.5145	-2053	2053	24.8	25.1	-1.6557	25.5946	32.1662	-1.6561	25.874
PS100/057-1	2016-08-01T23:17	80.3037	-4.5145	-2053	2053	24.8	25.1	-1.6567	25.593	32.1651	-1.6571	25.8732
PS100/057-1	2016-08-01T23:17	80.3037	-4.5145	-2053	2053	49.9	50.4	-1.7338	26.3189	33.24	-1.7347	26.7484
PS100/057-1	2016-08-01T23:17	80.3037	-4.5145	-2053	2053	75.1	75.9	-1.7148	26.7722	33.8327	-1.7163	27.2297
PS100/057-1	2016-08-01T23:17	80.3037	-4.5145	-2053	2053	99.8	100.9	-1.607	27.0653	34.1008	-1.6091	27.4447
PS100/057-1	2016-08-01T23:17	80.3037	-4.5145	-2053	2053	124.7	126.1	-1.7567	27.0307	34.2088	-1.7593	27.5366
PS100/057-1	2016-08-01T23:17	80.3037	-4.5145	-2053	2053	150	151.7	-0.9978	27.7681	34.3386	-1.002	27.6174
PS100/057-1	2016-08-01T23:17	80.3037	-4.5145	-2053	2053	174.4	176.3	0.0207	28.8076	34.5647	0.0142	27.7541
PS100/057-1	2016-08-01T23:17	80.3037	-4.5145	-2053	2053	200.1	202.3	0.5194	29.3371	34.6846	0.511	27.8228
PS100/057-1	2016-08-01T23:17	80.3037	-4.5145	-2053	2053	250	252.8	0.9178	29.8028	34.8134	0.9063	27.9017
PS100/057-1	2016-08-01T23:17	80.3037	-4.5145	-2053	2053	299.8	303.2	0.9688	29.8988	34.8507	0.9547	27.9285
PS100/057-1	2016-08-01T23:17	80.3037	-4.5145	-2053	2053	400.1	404.8	0.7312	29.7515	34.8664	0.7128	27.9568
PS100/057-1	2016-08-01T23:17	80.3037	-4.5145	-2053	2053	499.7	505.7	0.4364	29.5462	34.8711	0.4143	27.9789
PS100/057-1	2016-08-01T23:17	80.3037	-4.5145	-2053	2053	599.4	606.7	0.2849	29.4646	34.8758	0.2585	27.9917
PS100/057-1	2016-08-01T23:17	80.3037	-4.5145	-2053	2053	699.9	708.6	0.1503	29.398	34.8806	0.1197	28.0034
PS100/057-1	2016-08-01T23:17	80.3037	-4.5145	-2053	2053	800.4	810.5	0.0385	29.3513	34.8862	0.0035	28.0143
PS100/057-1	2016-08-01T23:17	80.3037	-4.5145	-2053	2053	899.8	911.4	-0.0511	29.3232	34.892	-0.0907	28.0239
PS100/057-1	2016-08-01T23:17	80.3037	-4.5145	-2053	2053	1000.2	1013.4	-0.1131	29.3179	34.8964	-0.1575	28.031
PS100/057-1	2016-08-01T23:17	80.3037	-4.5145	-2053	2053	1499.3	1520.9	-0.3686	29.3307	34.9156	-0.4389	28.0605
PS100/057-1	2016-08-01T23:17	80.3037	-4.5145	-2053	2053	1999.9	2031.1	-0.5776	29.3695	34.9247	-0.6772	28.0788
PS100/057-1	2016-08-01T23:17	80.3037	-4.5145	-2053	2053	2031.4	2063.3	-0.6009	29.3628	34.9249	-0.7023	28.0801
PS100/058-1	2016-08-02T02:20	80.2698	-4.99	-1468	1468	9.9	10	-1.2298	24.4706	30.1927	-1.23	24.2636
PS100/058-1	2016-08-02T02:20	80.2698	-4.99	-1468	1468	9.9	10	-1.2448	24.5306	30.2891	-1.245	24.342
PS100/058-1	2016-08-02T02:20	80.2698	-4.99	-1468	1468	20.1	20.3	-1.4956	25.2228	31.4861	-1.4959	25.3183
PS100/058-1	2016-08-02T02:20	80.2698	-4.99	-1468	1468	20.1	20.3	-1.4929	25.2309	31.4943	-1.4932	25.3249
PS100/058-1	2016-08-02T02:20	80.2698	-4.99	-1468	1468	50.1	50.6	-1.7091	26.3808	33.2981	-1.71	26.795
PS100/058-1	2016-08-02T02:20	80.2698	-4.99	-1468	1468	74.6	75.4	-1.7204	26.717	33.7626	-1.7219	27.1729
PS100/058-1	2016-08-02T02:20	80.2698	-4.99	-1468	1468	99.9	101	-1.6725	26.9917	34.0736	-1.6746	27.4244
PS100/058-1	2016-08-02T02:20	80.2698	-4.99	-1468	1468	125	126.4	-1.6064	27.1501	34.2016	-1.6091	27.5266
PS100/058-1	2016-08-02T02:20	80.2698	-4.99	-1468	1468	150.1	151.8	-0.801	27.9611	34.3765	-0.8054	27.6404
PS100/058-1	2016-08-02T02:20	80.2698	-4.99	-1468	1468	173.6	175.5	-0.2804	28.5075	34.5062	-0.2864	27.7221
PS100/058-1	2016-08-02T02:20	80.2698	-4.99	-1468	1468	200.2	202.4	0.4874	29.3074	34.6816	0.4791	27.8223
PS100/058-1	2016-08-02T02:20	80.2698	-4.99	-1468	1468	250.2	253	0.8366	29.7266	34.8056	0.8253	27.9007
PS100/058-1	2016-08-02T02:20	80.2698	-4.99	-1468	1468	300.1	303.5	0.9148	29.8468	34.8437	0.9009	27.9264
PS100/058-1	2016-08-02T02:20	80.2698	-4.99	-1468	1468	400.1	404.8	0.6782	29.7024	34.8621	0.66	27.9567
PS100/058-1	2016-08-02T02:20	80.2698	-4.99	-1468	1468	497.6	503.5	0.4644	29.5691	34.8708	0.4422	27.977
PS100/058-1	2016-08-02T02:20	80.2698	-4.99	-1468	1468	599.9	607.2	0.2695	29.4517	34.8759	0.2432	27.9927
PS100/058-1	2016-08-02T02:20	80.2698	-4.99	-1468	1468	700.3	709	0.1449	29.3931	34.8801	0.1143	28.0033
PS100/058-1	2016-08-02T02:20	80.2698	-4.99	-1468	1468	800.3	810.4	0.0388	29.3514	34.886	0.0038	28.0141
PS100/058-1	2016-08-02T02:20	80.2698	-4.99	-1468	1468	900.5	912.1	-0.0425	29.3305	34.8915	-0.0822	28.0231
PS100/058-1	2016-08-02T02:20	80.2698	-4.99	-1468	1468	1000.3	1013.5	-0.1198	29.3126	34.8969	-0.1642	28.0317
PS100/058-1	2016-08-02T02:20	80.2698	-4.99	-1468	1468	1402.7	1422.6	-0.312	29.3345	34.9114	-0.3772	28.0541
PS100/058-1	2016-08-02T02:20	80.2698	-4.99	-1468	1468	1452.5	1473.2	-0.3322	29.3398	34.913	-0.4001	28.0565
PS100/059-1	2016-08-02T07:12	80.2682	-5.4905	-906	906	10.2	10.3	-1.2298	24.532	30.2757	-1.23	24.3309
PS100/059-1	2016-08-02T07:12	80.2682	-5.4905	-906	906	19.4	19.6	-1.3105	24.9333	30.8975	-1.3108	24.8368
PS100/059-1	2016-08-02T07:12	80.2682	-5.4905	-906	906	19.4	19.6	-1.3031	24.9243	30.8776	-1.3034	24.8205
PS100/059-1	2016-08-02T07:12	80.2682	-5.4905	-906	906	49.8	50.3	-1.7188	26.4323	33.3807	-1.7197	26.8624
PS100/059-1	2016-08-02T07:12	80.2682	-5.4905	-906	906	49.9	50.4	-1.7171	26.3842	33.3119	-1.718	26.8064
PS100/059-1	2016-08-02T07:12	80.2682	-5.4905	-906	906	74.5	75.3	-1.7117	26.762	33.8153	-1.7132	27.2155
PS100/059-1	2016-08-02T07:12	80.2682	-5.4905	-906	906	100	101.1	-1.6333	27.022	34.0707	-1.6354	27.421
PS100/059-1	2016-08-02T07:12	80.2682	-5.4905	-906	906	100	101.1	-1.6336	27.0214	34.0702	-1.6357	27.4206
PS100/059-1	2016-08-02T07:12	80.2682	-5.4905	-906	906	124.3	125.7	-0.9978	27.7174	34.2856	-1.0012	27.5744
PS100/059-1	2016-08-02T07:12	80.2682	-5.4905	-906	906	149.6	151.3	-0.2173	28.5004	34.4402	-0.2225	27.6656
PS100/059-1	2016-08-02T07:12	80.2682	-5.4905	-906	906	175	176.9	0.3479	29.0891	34.5674	0.3409	27.7383
PS100/059-1	2016-08-02T07:12	80.2682	-5.4905	-906	906	199.9	202.1	0.7148	29.5014	34.6799	0.7061	27.8071
PS100/059-1	2016-08-02T07:12	80.2682	-5.4905	-906	906	200	202.2	0.7143	29.5009	34.6797	0.7056	27.8069
PS100/059-1	2016-08-02T07:12	80.2682	-5.4905	-906	906	250.8	253.6	0.8378	29.7463	34.8294	0.8264	27.9198
PS100/059-1	2016-08-02T07:12	80.2682	-5.4905	-906	906	301	304.4	0.8127	29.7709	34.8593	0.799	27.9456
PS100/059-1	2016-08-02T07:12	80.2682	-5.4905	-906	906	400.3	405	0.5608	29.6042	34.8661	0.543	27.9671
PS100/059-1	2016-08-02T07:12	80.2682	-5.4905	-906	906	500.1	506.1	0.3961	29.5119	34.8714	0.3741	27.9815
PS100/059-1	2016-08-02T07:12	80.2682	-5.4905	-906	906	599.4	606.7	0.3248	29.4974	34.8737	0.2982	27.9877
PS100/059-1	2016-08-02T07:12	80.2682	-5.4905	-906	906	699.3	708	0.2716	29.4981	34.8755	0.2403	27.9925
PS100/059-1	2016-08-02T07:12	80.2682	-5.4905	-906	906	800.1	810.2	0.1944	29.4791	34.8784	0.1583	27.9995
PS100/059-1	2016-08-02T07:12	80.2682	-5.4905	-906	906	839.4	850.1	0.1616	29.4696	34.8798	0.1237	28.0025
PS100/059-1	2016-08-02T07:12	80.2682	-5.4905	-906	906	889.5	901	0.1351	29.4701	34.881	0.0947	28.0051
PS100/060-1	2016-08-02T09:36	80.2468	-6.0183	-362	362	9.7	9.8	-1.0447	24.5006	30.0471	-1.0449	24.1416
PS100/060-1	2016-08-02T09:36	80.2468	-6.0183	-362	362	9.7	9.8	-1.045	24.5024	30.0499	-1.0452	24.1438
PS100/060-1	2016-08-02T09:36	80.2468	-6.0183	-362	362	9.7	9.8	-1.0451	24.5073	30.0565	-1.0453	24.1492
PS100/060-1	2016-08-02T09:36	80.2468	-6.0183	-362	362	9.7	9.8	-1.0429	24.4971	30.0406	-1.0431	24.1362
PS100/060-1	2016-08-02T09:36	80.2468	-6.0183	-362	362	9.7	9.8	-1.0361	24.4846	30.017	-1.0363	24.117
PS100/060-1	2016-08-02T09:36	80.2468	-6.0183	-362	362	9.7	9.8	-1.0249	24.4551	29.9661	-1.0251	24.0755
PS100/060-1	2016-08-02T09:36	80.2468	-6.0183	-362	362	9.7	9.8	-1.0202	24.446	29.9492	-1.0204	24.0617
PS100/060-1	2016-08-02T09:36	80.2468	-6.0183	-362	362	9.7	9.8	-1.0112	24.4297	29.9183	-1.0114	24.0365
PS100/060-1	2016-08-02T09:36	80.2468	-6.0183	-362	362	26.6	26.9	-1.4409	25.8447	32.2767	-1.4414	25.9588
PS100/060-1	2016-08-02T09:36	80.2468	-6.0183	-362	362	26.6	26.9	-1.394	25.8193	32.1911	-1.3945	25.8881
PS100/060-1	2016-08-02T09:36	80.2468	-6.0183	-362	362	26.6	26.9	-1.4341	25.8486	32.2747	-1.4346	25.957
PS100/060-1	2016-08-02T09:36	80.2468	-6.0183	-362	362	50.2	50.7	-1.4566	26.6217	33.3483	-1.4576	26.8291
PS100/060-1	2016-08-02T09:36	80.2468	-6.0183	-362	362	50.2	50.7	-1.4538	26.6191	33.3416	-1.4548	26.8236
PS100/060-1	2016-08-02T09:36	80.2468	-6.0183	-362	362	74.7	75.5	-1.3467	27.1788	33.9764	-1.3484	27.3358
PS100/060-1	2016-08-02T09:36	80.2468	-6.0183	-362	362	99.7	100.8	-1.6595	27.0433	34.1306	-1.6616	27.4704
PS100/060-1	2016-08-02T09:36	80.2468	-6.0183	-362	362	124.6	126	-1.2511	27.5191	34.3036	-1.2542	27.5982
PS100/060-1	2016-08-02T09:36	80.2468	-6.0183	-362	362	149.7	151.4	0.1252	28.8607	34.5322	0.1195	27.7222
PS100/060-1	2016-08-02T09:36	80.2468	-6.0183	-362	362	175	176.9	0.6849	29.457	34.6706	0.6774	27.8014
PS100/060-1	2016-08-02T09:36	80.2468	-6.0183	-362	362	200.1	202.3	0.8172	29.6329	34.7359	0.8083	27.8457
PS100/060-1	2016-08-02T09:36	80.2468	-6.0183	-362	362	250	252.8	0.8008	29.7187	34.8356	0.7895	27.9271
PS100/060-1	2016-08-02T09:36	80.2468	-6.0183	-362	362	299.8	303.2	0.6716	29.6452	34.8552	0.6583	27.9512
PS100/060-1	2016-08-02T09:36	80.2468	-6.0183	-362	362	342	345.9	0.5705	29.5853	34.8656	0.5555	27.9659
PS100/061-1	2016-08-02T13:14	80.2045	-6.9945	-287	287	9.9	10	-1.0655	24.75	30.4038	-1.0657	24.431
PS100/061-1	2016-08-02T13:14	80.2045	-6.9945	-287	287	9.9	10	-1.0726	24.7599	30.4244	-1.0728	24.4478
PS100/061-1	2016-08-02T13:14	80.2045	-6.9945	-287	287	20.3	20.5	-1.1177	24.83	30.5589	-1.1181	24.5579
PS100/061-1	2016-08-02T13:14	80.2045	-6.9945	-287	287	20.3	20.5	-1.0849	24.7665	30.4398	-1.0853	24.4606
PS100/061-1	2016-08-02T13:14	80.2045	-6.9945	-287	287	50.1	50.6	-1.3999	26.6384	33.308	-1.401	26.7948
PS100/061-1	2016-08-02T13:14	80.2045	-6.9945	-287	287	50.1	50.6	-1.4001	26.6296	33.2961	-1.4012	26.7852
PS100/061-1	2016-08-02T13:14	80.2045	-6.9945	-287	287	74.9	75.7	-1.332	27.1907	33.9759	-1.3337	27.3349
PS100/061-1	2016-08-02T13:14	80.2045	-6.9945	-287	287	74.9	75.7	-1.3373	27.1837	33.9723	-1.339	27.3321
PS100/061-1	2016-08-02T13:14	80.2045	-6.9945	-287	287	100.3	101.4	-1.4501	27.2411	34.1641	-1.4524	27.4914
PS100/061-1	2016-08-02T13:14	80.2045	-6.9945	-287	287	100.4	101.5	-1.4484	27.2418	34.163	-1.4507	27.4905
PS100/061-1	2016-08-02T13:14	80.2045	-6.9945	-287	287	125.5	126.9	-0.5455	28.152	34.3596	-0.5494	27.6158
PS100/061-1	2016-08-02T13:14	80.2045	-6.9945	-287	287	125.5	126.9	-0.5707	28.1241	34.3506	-0.5746	27.6096
PS100/061-1	2016-08-02T13:14	80.2045	-6.9945	-287	287	150	151.7	0.4683	29.1884	34.5777	0.4622	27.7395
PS100/061-1	2016-08-02T13:14	80.2045	-6.9945	-287	287	150	151.7	0.4667	29.1865	34.577	0.4606	27.7391
PS100/061-1	2016-08-02T13:14	80.2045	-6.9945	-287	287	174.7	176.6	0.9281	29.7101	34.7272	0.9202	27.8314
PS100/061-1	2016-08-02T13:14	80.2045	-6.9945	-287	287	174.7	176.6	0.9256	29.7062	34.725	0.9177	27.8298
PS100/061-1	2016-08-02T13:14	80.2045	-6.9945	-287	287	200.3	202.5	1.2738	30.1081	34.8386	1.2641	27.8977
PS100/061-1	2016-08-02T13:14	80.2045	-6.9945	-287	287	200.3	202.5	1.2692	30.1032	34.8375	1.2595	27.8971
PS100/061-1	2016-08-02T13:14	80.2045	-6.9945	-287	287	220.4	222.9	1.127	30.0048	34.8577	1.1165	27.9232
PS100/061-1	2016-08-02T13:14	80.2045	-6.9945	-287	287	220.5	223	1.1281	30.0056	34.8575	1.1176	27.923
PS100/061-1	2016-08-02T13:14	80.2045	-6.9945	-287	287	268.7	271.8	0.7895	29.7375	34.8614	0.7774	27.9487
PS100/061-1	2016-08-02T13:14	80.2045	-6.9945	-287	287	268.7	271.8	0.7896	29.7376	34.8614	0.7775	27.9487
PS100/062-1	2016-08-02T16:15	80.1475	-7.9533	-310	310	10	10.1	-0.8011	24.6728	30.0343	-0.8013	24.1251
PS100/062-1	2016-08-02T16:15	80.1475	-7.9533	-310	310	10	10.1	-0.8624	24.7048	30.1384	-0.8626	24.211
PS100/062-1	2016-08-02T16:15	80.1475	-7.9533	-310	310	35.1	35.5	-1.5096	25.585	31.989	-1.5102	25.7269
PS100/062-1	2016-08-02T16:15	80.1475	-7.9533	-310	310	35.2	35.6	-1.5106	25.5774	31.9796	-1.5112	25.7193
PS100/062-1	2016-08-02T16:15	80.1475	-7.9533	-310	310	50.2	50.7	-1.5745	26.0395	32.6761	-1.5754	26.2864
PS100/062-1	2016-08-02T16:15	80.1475	-7.9533	-310	310	50.2	50.7	-1.5757	26.0427	32.6818	-1.5766	26.291
PS100/062-1	2016-08-02T16:15	80.1475	-7.9533	-310	310	75	75.8	-1.5162	26.6242	33.4029	-1.5177	26.8752
PS100/062-1	2016-08-02T16:15	80.1475	-7.9533	-310	310	75	75.8	-1.5178	26.6219	33.4015	-1.5193	26.8741
PS100/062-1	2016-08-02T16:15	80.1475	-7.9533	-310	310	99.4	100.5	-0.6103	27.8041	33.9803	-0.6133	27.3116
PS100/062-1	2016-08-02T16:15	80.1475	-7.9533	-310	310	99.4	100.5	-0.6145	27.7957	33.9737	-0.6175	27.3064
PS100/062-1	2016-08-02T16:15	80.1475	-7.9533	-310	310	125.1	126.5	-0.1598	28.4774	34.3598	-0.1642	27.5978
PS100/062-1	2016-08-02T16:15	80.1475	-7.9533	-310	310	125.2	126.6	-0.1593	28.4774	34.3591	-0.1637	27.5972
PS100/062-1	2016-08-02T16:15	80.1475	-7.9533	-310	310	150	151.7	0.4651	29.1719	34.5597	0.459	27.7252
PS100/062-1	2016-08-02T16:15	80.1475	-7.9533	-310	310	150.1	151.8	0.4628	29.1693	34.5588	0.4567	27.7246
PS100/062-1	2016-08-02T16:15	80.1475	-7.9533	-310	310	175.5	177.5	0.7043	29.4539	34.6445	0.6967	27.7791
PS100/062-1	2016-08-02T16:15	80.1475	-7.9533	-310	310	175.6	177.6	0.7042	29.4534	34.6439	0.6966	27.7787
PS100/062-1	2016-08-02T16:15	80.1475	-7.9533	-310	310	200.8	203	0.95	29.7441	34.7311	0.9408	27.8332
PS100/062-1	2016-08-02T16:15	80.1475	-7.9533	-310	310	200.9	203.1	0.949	29.743	34.7307	0.9398	27.833
PS100/062-1	2016-08-02T16:15	80.1475	-7.9533	-310	310	250.5	253.3	0.9095	29.8149	34.8381	0.898	27.9221
PS100/062-1	2016-08-02T16:15	80.1475	-7.9533	-310	310	250.7	253.5	0.9137	29.8184	34.8378	0.9022	27.9216
PS100/062-1	2016-08-02T16:15	80.1475	-7.9533	-310	310	302	305.5	0.7568	29.7227	34.8589	0.7432	27.9489
PS100/062-1	2016-08-02T16:15	80.1475	-7.9533	-310	310	302.1	305.6	0.7561	29.7223	34.8591	0.7425	27.9491
PS100/063-1	2016-08-02T18:40	80.0127	-8.3947	-144	144	10	10.1	-0.479	25.435	30.7252	-0.4792	24.6741
PS100/063-1	2016-08-02T18:40	80.0127	-8.3947	-144	144	10	10.1	-0.4832	25.4324	30.726	-0.4834	24.6749
PS100/063-1	2016-08-02T18:40	80.0127	-8.3947	-144	144	10	10.1	-0.4845	25.4336	30.7289	-0.4847	24.6773
PS100/063-1	2016-08-02T18:40	80.0127	-8.3947	-144	144	10	10.1	-0.4677	25.434	30.7124	-0.4679	24.6634
PS100/063-1	2016-08-02T18:40	80.0127	-8.3947	-144	144	10	10.1	-0.4653	25.435	30.7113	-0.4655	24.6624
PS100/063-1	2016-08-02T18:40	80.0127	-8.3947	-144	144	20.2	20.4	-1.1583	25.6025	31.6474	-1.1587	25.441
PS100/063-1	2016-08-02T18:40	80.0127	-8.3947	-144	144	20.2	20.4	-1.1631	25.5839	31.6272	-1.1635	25.4248
PS100/063-1	2016-08-02T18:40	80.0127	-8.3947	-144	144	20.2	20.4	-1.1622	25.5843	31.6268	-1.1626	25.4244
PS100/063-1	2016-08-02T18:40	80.0127	-8.3947	-144	144	49.9	50.4	-1.7031	25.6178	32.2343	-1.7039	25.9304
PS100/063-1	2016-08-02T18:40	80.0127	-8.3947	-144	144	49.9	50.4	-1.7031	25.6186	32.2354	-1.7039	25.9313
PS100/063-1	2016-08-02T18:40	80.0127	-8.3947	-144	144	49.9	50.4	-1.7027	25.6176	32.2336	-1.7035	25.9298
PS100/063-1	2016-08-02T18:40	80.0127	-8.3947	-144	144	75.3	76.1	-1.7248	25.7934	32.4852	-1.7261	26.1347
PS100/063-1	2016-08-02T18:40	80.0127	-8.3947	-144	144	75.3	76.1	-1.7248	25.7942	32.4863	-1.7261	26.1356
PS100/063-1	2016-08-02T18:40	80.0127	-8.3947	-144	144	75.3	76.1	-1.7245	25.7915	32.4823	-1.7258	26.1324
PS100/063-1	2016-08-02T18:40	80.0127	-8.3947	-144	144	100.3	101.4	-1.542	26.6483	33.4492	-1.5441	26.9135
PS100/063-1	2016-08-02T18:40	80.0127	-8.3947	-144	144	100.3	101.4	-1.5423	26.6478	33.4489	-1.5444	26.9133
PS100/063-1	2016-08-02T18:40	80.0127	-8.3947	-144	144	100.3	101.4	-1.5427	26.6466	33.4477	-1.5448	26.9123
PS100/063-1	2016-08-02T18:40	80.0127	-8.3947	-144	144	126.9	128.3	-0.9019	27.5369	33.9296	-0.9054	27.2823
PS100/063-1	2016-08-02T18:40	80.0127	-8.3947	-144	144	126.9	128.3	-0.9025	27.5393	33.9336	-0.906	27.2856
PS100/063-1	2016-08-02T18:40	80.0127	-8.3947	-144	144	126.9	128.3	-0.8901	27.5554	33.9415	-0.8936	27.2915
PS100/063-1	2016-08-02T18:40	80.0127	-8.3947	-144	144	126.9	128.3	-0.8819	27.5669	33.9478	-0.8854	27.2963
PS100/063-1	2016-08-02T18:40	80.0127	-8.3947	-144	144	126.9	128.3	-0.8823	27.567	33.9484	-0.8858	27.2968
PS100/064-1	2016-08-02T19:47	80.056	-8.3483	-204	204	9.9	10	-0.6822	25.2726	30.7155	-0.6824	24.6728
PS100/064-1	2016-08-02T19:47	80.056	-8.3483	-204	204	9.9	10	-0.5954	25.2221	30.5602	-0.5956	24.5445
PS100/064-1	2016-08-02T19:47	80.056	-8.3483	-204	204	9.9	10	-0.6165	25.2314	30.5939	-0.6167	24.5724
PS100/064-1	2016-08-02T19:47	80.056	-8.3483	-204	204	9.9	10	-0.6189	25.2372	30.6041	-0.6191	24.5808
PS100/064-1	2016-08-02T19:47	80.056	-8.3483	-204	204	9.9	10	-0.6419	25.2481	30.6419	-0.6421	24.612
PS100/064-1	2016-08-02T19:47	80.056	-8.3483	-204	204	9.9	10	-0.6097	25.2395	30.5978	-0.6099	24.5754
PS100/064-1	2016-08-02T19:47	80.056	-8.3483	-204	204	9.9	10	-0.618	25.2448	30.6133	-0.6182	24.5882
PS100/064-1	2016-08-02T19:47	80.056	-8.3483	-204	204	24.6	24.9	-1.1816	25.4916	31.5187	-1.1821	25.3373
PS100/064-1	2016-08-02T19:47	80.056	-8.3483	-204	204	24.6	24.9	-1.1875	25.4938	31.5279	-1.188	25.3449
PS100/064-1	2016-08-02T19:47	80.056	-8.3483	-204	204	24.6	24.9	-1.1675	25.4858	31.496	-1.168	25.3186
PS100/064-1	2016-08-02T19:47	80.056	-8.3483	-204	204	49.8	50.3	-1.6548	25.7017	32.2978	-1.6556	25.9809
PS100/064-1	2016-08-02T19:47	80.056	-8.3483	-204	204	49.8	50.3	-1.6343	25.7082	32.2845	-1.6351	25.9697
PS100/064-1	2016-08-02T19:47	80.056	-8.3483	-204	204	74.9	75.7	-1.4358	26.315	32.8875	-1.4373	26.4545
PS100/064-1	2016-08-02T19:47	80.056	-8.3483	-204	204	74.9	75.7	-1.4309	26.3205	32.8896	-1.4324	26.4561
PS100/064-1	2016-08-02T19:47	80.056	-8.3483	-204	204	100.1	101.2	-1.1405	27.1462	33.6825	-1.143	27.0905
PS100/064-1	2016-08-02T19:47	80.056	-8.3483	-204	204	100.1	101.2	-1.1462	27.1367	33.6759	-1.1487	27.0854
PS100/064-1	2016-08-02T19:47	80.056	-8.3483	-204	204	125	126.4	-0.6022	27.9593	34.1644	-0.606	27.4603
PS100/064-1	2016-08-02T19:47	80.056	-8.3483	-204	204	125.1	126.5	-0.6024	27.9589	34.164	-0.6062	27.46
PS100/064-1	2016-08-02T19:47	80.056	-8.3483	-204	204	149.9	151.6	-0.1156	28.5507	34.3923	-0.1209	27.6219
PS100/064-1	2016-08-02T19:47	80.056	-8.3483	-204	204	150	151.7	-0.117	28.5497	34.3925	-0.1223	27.6221
PS100/064-1	2016-08-02T19:47	80.056	-8.3483	-204	204	192.2	194.3	0.744	29.529	34.6877	0.7356	27.8115
PS100/064-1	2016-08-02T19:47	80.056	-8.3483	-204	204	192.2	194.3	0.7437	29.5289	34.6879	0.7353	27.8117
PS100/065-1	2016-08-02T21:14	80.143	-8.2517	-328	328	9.8	9.9	0.3531	25.4787	29.9554	0.3528	24.0214
PS100/065-1	2016-08-02T21:14	80.143	-8.2517	-328	328	9.9	10	0.5124	25.5002	29.8284	0.5121	23.9122
PS100/065-1	2016-08-02T21:14	80.143	-8.2517	-328	328	20.1	20.3	-0.5278	25.4554	30.7961	-0.5283	24.7331
PS100/065-1	2016-08-02T21:14	80.143	-8.2517	-328	328	20.1	20.3	-0.5109	25.4569	30.7809	-0.5114	24.7202
PS100/065-1	2016-08-02T21:14	80.143	-8.2517	-328	328	49.8	50.3	-1.521	26.0345	32.6107	-1.5219	26.2319
PS100/065-1	2016-08-02T21:14	80.143	-8.2517	-328	328	49.8	50.3	-1.5199	26.0303	32.6037	-1.5208	26.2262
PS100/065-1	2016-08-02T21:14	80.143	-8.2517	-328	328	75.2	76	-1.5263	26.6043	33.3866	-1.5278	26.8622
PS100/065-1	2016-08-02T21:14	80.143	-8.2517	-328	328	75.2	76	-1.5267	26.6042	33.3869	-1.5282	26.8625
PS100/065-1	2016-08-02T21:14	80.143	-8.2517	-328	328	100.1	101.2	-0.6795	27.8109	34.0669	-0.6824	27.3846
PS100/065-1	2016-08-02T21:14	80.143	-8.2517	-328	328	100.2	101.3	-0.6823	27.8063	34.0638	-0.6852	27.3822
PS100/065-1	2016-08-02T21:14	80.143	-8.2517	-328	328	125.1	126.5	-0.1071	28.5365	34.3791	-0.1115	27.6107
PS100/065-1	2016-08-02T21:14	80.143	-8.2517	-328	328	125.1	126.5	-0.1081	28.5349	34.3781	-0.1125	27.61
PS100/065-1	2016-08-02T21:14	80.143	-8.2517	-328	328	149.7	151.4	0.2935	28.9936	34.5183	0.2876	27.7017
PS100/065-1	2016-08-02T21:14	80.143	-8.2517	-328	328	149.7	151.4	0.2891	28.9888	34.5169	0.2832	27.7008
PS100/065-1	2016-08-02T21:14	80.143	-8.2517	-328	328	175.2	177.1	0.7568	29.506	34.6538	0.7492	27.7833
PS100/065-1	2016-08-02T21:14	80.143	-8.2517	-328	328	175.2	177.2	0.7565	29.5059	34.6539	0.7489	27.7834
PS100/065-1	2016-08-02T21:14	80.143	-8.2517	-328	328	199.8	202	1.0256	29.8213	34.7469	1.0164	27.8409
PS100/065-1	2016-08-02T21:14	80.143	-8.2517	-328	328	199.9	202.1	1.0258	29.8216	34.7471	1.0165	27.8411
PS100/065-1	2016-08-02T21:14	80.143	-8.2517	-328	328	250.1	252.9	0.9001	29.8127	34.846	0.8886	27.9291
PS100/065-1	2016-08-02T21:14	80.143	-8.2517	-328	328	250.1	252.9	0.9008	29.8135	34.8462	0.8893	27.9292
PS100/065-1	2016-08-02T21:14	80.143	-8.2517	-328	328	316	319.6	0.7355	29.7163	34.8661	0.7212	27.956
PS100/065-1	2016-08-02T21:14	80.143	-8.2517	-328	328	316	319.6	0.7351	29.716	34.8662	0.7208	27.9561
PS100/066-1	2016-08-02T22:38	80.2165	-8.1913	-289	289	9.7	9.8	-1.053	24.801	30.46	-1.0532	24.4762
PS100/066-1	2016-08-02T22:38	80.2165	-8.1913	-289	289	9.7	9.8	-1.0497	24.8018	30.4577	-1.0499	24.4742
PS100/066-1	2016-08-02T22:38	80.2165	-8.1913	-289	289	19.8	20	-1.1733	24.9156	30.7318	-1.1737	24.6993
PS100/066-1	2016-08-02T22:38	80.2165	-8.1913	-289	289	19.9	20.1	-1.1698	24.9108	30.7217	-1.1702	24.691
PS100/066-1	2016-08-02T22:38	80.2165	-8.1913	-289	289	49.5	50	-1.5859	26.3234	33.0812	-1.5868	26.6157
PS100/066-1	2016-08-02T22:38	80.2165	-8.1913	-289	289	49.5	50	-1.5869	26.3214	33.0796	-1.5878	26.6144
PS100/066-1	2016-08-02T22:38	80.2165	-8.1913	-289	289	49.5	50	-1.5864	26.3229	33.0811	-1.5873	26.6156
PS100/066-1	2016-08-02T22:38	80.2165	-8.1913	-289	289	74.7	75.5	-0.9121	27.452	33.8584	-0.9141	27.2249
PS100/066-1	2016-08-02T22:38	80.2165	-8.1913	-289	289	99.6	100.7	-0.1899	28.3985	34.3043	-0.1933	27.5544
PS100/066-1	2016-08-02T22:38	80.2165	-8.1913	-289	289	99.6	100.7	-0.1673	28.4321	34.3236	-0.1707	27.5688
PS100/066-1	2016-08-02T22:38	80.2165	-8.1913	-289	289	99.6	100.7	-0.1782	28.4165	34.3151	-0.1816	27.5625
PS100/066-1	2016-08-02T22:38	80.2165	-8.1913	-289	289	125	126.4	0.2842	28.9666	34.5083	0.2793	27.6941
PS100/066-1	2016-08-02T22:38	80.2165	-8.1913	-289	289	149.6	151.3	0.7433	29.4792	34.6494	0.7368	27.7806
PS100/066-1	2016-08-02T22:38	80.2165	-8.1913	-289	289	149.7	151.4	0.7417	29.4769	34.6482	0.7352	27.7797
PS100/066-1	2016-08-02T22:38	80.2165	-8.1913	-289	289	149.7	151.4	0.7405	29.4756	34.6478	0.734	27.7795
PS100/066-1	2016-08-02T22:38	80.2165	-8.1913	-289	289	174.7	176.6	0.9561	29.7393	34.7337	0.9482	27.8348
PS100/066-1	2016-08-02T22:38	80.2165	-8.1913	-289	289	200	202.2	0.9541	29.7854	34.7803	0.945	27.8725
PS100/066-1	2016-08-02T22:38	80.2165	-8.1913	-289	289	200	202.2	0.9541	29.7854	34.7803	0.945	27.8725
PS100/066-1	2016-08-02T22:38	80.2165	-8.1913	-289	289	200	202.2	0.9539	29.7853	34.7804	0.9448	27.8726
PS100/066-1	2016-08-02T22:38	80.2165	-8.1913	-289	289	250.1	252.9	0.7835	29.7103	34.844	0.7723	27.935
PS100/066-1	2016-08-02T22:38	80.2165	-8.1913	-289	289	277.4	280.6	0.803	29.7505	34.8579	0.7904	27.945
PS100/066-1	2016-08-02T22:38	80.2165	-8.1913	-289	289	277.4	280.6	0.8031	29.7505	34.8577	0.7905	27.9449
PS100/067-1	2016-08-03T00:39	80.3032	-8.071	-270	270	9.5	9.6	-1.046	24.7427	30.3745	-1.0462	24.4068
PS100/067-1	2016-08-03T00:39	80.3032	-8.071	-270	270	9.5	9.6	-1.0354	24.7211	30.3347	-1.0356	24.3743
PS100/067-1	2016-08-03T00:39	80.3032	-8.071	-270	270	9.5	9.6	-1.0378	24.7274	30.3456	-1.038	24.3832
PS100/067-1	2016-08-03T00:39	80.3032	-8.071	-270	270	9.5	9.6	-1.0299	24.7071	30.3102	-1.0301	24.3543
PS100/067-1	2016-08-03T00:39	80.3032	-8.071	-270	270	9.5	9.6	-1.0026	24.6622	30.2223	-1.0028	24.2824
PS100/067-1	2016-08-03T00:39	80.3032	-8.071	-270	270	9.5	9.6	-0.9964	24.6593	30.2122	-0.9966	24.2741
PS100/067-1	2016-08-03T00:39	80.3032	-8.071	-270	270	9.5	9.6	-1.0078	24.672	30.2407	-1.008	24.2975
PS100/067-1	2016-08-03T00:39	80.3032	-8.071	-270	270	20.2	20.4	-1.2565	25.2422	31.261	-1.2569	25.1303
PS100/067-1	2016-08-03T00:39	80.3032	-8.071	-270	270	20.2	20.4	-1.3225	25.3663	31.4994	-1.3229	25.3252
PS100/067-1	2016-08-03T00:39	80.3032	-8.071	-270	270	20.3	20.5	-1.2695	25.2675	31.309	-1.2699	25.1695
PS100/067-1	2016-08-03T00:39	80.3032	-8.071	-270	270	49.9	50.4	-1.5825	26.4001	33.1832	-1.5835	26.6985
PS100/067-1	2016-08-03T00:39	80.3032	-8.071	-270	270	49.9	50.4	-1.5831	26.406	33.1921	-1.5841	26.7057
PS100/067-1	2016-08-03T00:39	80.3032	-8.071	-270	270	49.9	50.4	-1.5836	26.4031	33.1886	-1.5846	26.7029
PS100/067-1	2016-08-03T00:39	80.3032	-8.071	-270	270	74.9	75.7	-1.0364	27.3419	33.8483	-1.0383	27.2213
PS100/067-1	2016-08-03T00:39	80.3032	-8.071	-270	270	100	101.1	-0.1633	28.4543	34.3484	-0.1667	27.5887
PS100/067-1	2016-08-03T00:39	80.3032	-8.071	-270	270	124.6	126	0.3164	29.0174	34.5392	0.3115	27.7172
PS100/067-1	2016-08-03T00:39	80.3032	-8.071	-270	270	149.7	151.4	0.7496	29.489	34.655	0.7431	27.7847
PS100/067-1	2016-08-03T00:39	80.3032	-8.071	-270	270	174.9	176.8	0.9662	29.7514	34.7379	0.9582	27.8375
PS100/067-1	2016-08-03T00:39	80.3032	-8.071	-270	270	200.2	202.4	0.9039	29.7547	34.7966	0.8948	27.8889
PS100/067-1	2016-08-03T00:39	80.3032	-8.071	-270	270	200.2	202.4	0.9046	29.7549	34.7961	0.8955	27.8885
PS100/067-1	2016-08-03T00:39	80.3032	-8.071	-270	270	257.6	260.5	0.7881	29.7231	34.8509	0.7765	27.9403
PS100/067-1	2016-08-03T00:39	80.3032	-8.071	-270	270	257.6	260.5	0.7884	29.7234	34.851	0.7768	27.9403
PS100/068-1	2016-08-03T02:23	80.3835	-7.9745	-248	248	9.7	9.8	-1.0744	24.8498	30.5476	-1.0746	24.5477
PS100/068-1	2016-08-03T02:23	80.3835	-7.9745	-248	248	9.7	9.8	-1.0753	24.8508	30.5499	-1.0755	24.5496
PS100/068-1	2016-08-03T02:23	80.3835	-7.9745	-248	248	9.7	9.8	-1.0786	24.8486	30.5503	-1.0788	24.55
PS100/068-1	2016-08-03T02:23	80.3835	-7.9745	-248	248	9.7	9.8	-1.0579	24.8063	30.4721	-1.0581	24.4861
PS100/068-1	2016-08-03T02:23	80.3835	-7.9745	-248	248	9.7	9.8	-1.0509	24.7932	30.4474	-1.0511	24.4659
PS100/068-1	2016-08-03T02:23	80.3835	-7.9745	-248	248	9.7	9.8	-0.9802	24.6142	30.1352	-0.9804	24.2114
PS100/068-1	2016-08-03T02:23	80.3835	-7.9745	-248	248	9.7	9.8	-0.9722	24.5462	30.0358	-0.9724	24.1307
PS100/068-1	2016-08-03T02:23	80.3835	-7.9745	-248	248	25.2	25.5	-1.5793	25.9115	32.5202	-1.5797	26.1599
PS100/068-1	2016-08-03T02:23	80.3835	-7.9745	-248	248	25.2	25.5	-1.5789	25.9024	32.5072	-1.5793	26.1493
PS100/068-1	2016-08-03T02:23	80.3835	-7.9745	-248	248	25.2	25.5	-1.5775	25.8934	32.4932	-1.5779	26.1379
PS100/068-1	2016-08-03T02:23	80.3835	-7.9745	-248	248	50.1	50.6	-1.5089	26.64	33.4323	-1.5099	26.8988
PS100/068-1	2016-08-03T02:23	80.3835	-7.9745	-248	248	50.2	50.7	-1.5147	26.6281	33.4223	-1.5157	26.8909
PS100/068-1	2016-08-03T02:23	80.3835	-7.9745	-248	248	75.1	75.9	-0.7725	27.7106	34.0517	-0.7746	27.3761
PS100/068-1	2016-08-03T02:23	80.3835	-7.9745	-248	248	100	101.1	-0.337	28.3078	34.3487	-0.3403	27.5973
PS100/068-1	2016-08-03T02:23	80.3835	-7.9745	-248	248	100	101.1	-0.3359	28.308	34.3477	-0.3392	27.5965
PS100/068-1	2016-08-03T02:23	80.3835	-7.9745	-248	248	125.3	126.7	0.3212	29.02	34.5368	0.3163	27.715
PS100/068-1	2016-08-03T02:23	80.3835	-7.9745	-248	248	150.4	152.1	0.6737	29.4243	34.6554	0.6673	27.7897
PS100/068-1	2016-08-03T02:23	80.3835	-7.9745	-248	248	175.2	177.2	1.2268	29.9992	34.7663	1.2184	27.8427
PS100/068-1	2016-08-03T02:23	80.3835	-7.9745	-248	248	200	202.2	1.0603	29.9045	34.8153	1.051	27.8936
PS100/068-1	2016-08-03T02:23	80.3835	-7.9745	-248	248	200.1	202.3	1.0614	29.9057	34.8156	1.0521	27.8938
PS100/068-1	2016-08-03T02:23	80.3835	-7.9745	-248	248	239	241.7	0.9982	29.9011	34.857	0.9871	27.9314
PS100/068-1	2016-08-03T02:23	80.3835	-7.9745	-248	248	239	241.7	0.9951	29.8996	34.8585	0.984	27.9328
PS100/069-1	2016-08-03T04:02	80.4625	-7.8883	-240	240	10.2	10.3	-1.2088	24.6712	30.4428	-1.209	24.4659
PS100/069-1	2016-08-03T04:02	80.4625	-7.8883	-240	240	10.2	10.3	-1.2096	24.6409	30.4026	-1.2098	24.4333
PS100/069-1	2016-08-03T04:02	80.4625	-7.8883	-240	240	10.2	10.3	-1.2098	24.6431	30.4058	-1.21	24.4359
PS100/069-1	2016-08-03T04:02	80.4625	-7.8883	-240	240	20.6	20.8	-1.3491	25.1273	31.2011	-1.3495	25.0839
PS100/069-1	2016-08-03T04:02	80.4625	-7.8883	-240	240	20.6	20.8	-1.3459	25.1215	31.1899	-1.3463	25.0747
PS100/069-1	2016-08-03T04:02	80.4625	-7.8883	-240	240	20.6	20.8	-1.3458	25.1219	31.1903	-1.3462	25.075
PS100/069-1	2016-08-03T04:02	80.4625	-7.8883	-240	240	50.1	50.6	-1.5457	26.4378	33.1942	-1.5467	26.7064
PS100/069-1	2016-08-03T04:02	80.4625	-7.8883	-240	240	50.1	50.6	-1.5489	26.431	33.1883	-1.5499	26.7017
PS100/069-1	2016-08-03T04:02	80.4625	-7.8883	-240	240	74.7	75.5	-1.3103	27.1057	33.8345	-1.312	27.2194
PS100/069-1	2016-08-03T04:02	80.4625	-7.8883	-240	240	74.7	75.5	-1.3102	27.1063	33.8352	-1.3119	27.22
PS100/069-1	2016-08-03T04:02	80.4625	-7.8883	-240	240	100.1	101.2	-0.6048	27.9768	34.2065	-0.6078	27.4944
PS100/069-1	2016-08-03T04:02	80.4625	-7.8883	-240	240	100.1	101.2	-0.5886	27.998	34.2167	-0.5917	27.502
PS100/069-1	2016-08-03T04:02	80.4625	-7.8883	-240	240	124.9	126.3	0.1191	28.8025	34.4774	0.1144	27.6783
PS100/069-1	2016-08-03T04:02	80.4625	-7.8883	-240	240	124.9	126.3	0.1096	28.7946	34.4776	0.1049	27.6789
PS100/069-1	2016-08-03T04:02	80.4625	-7.8883	-240	240	149.8	151.5	0.7047	29.4492	34.6535	0.6983	27.7863
PS100/069-1	2016-08-03T04:02	80.4625	-7.8883	-240	240	149.8	151.5	0.709	29.4538	34.6546	0.7026	27.7869
PS100/069-1	2016-08-03T04:02	80.4625	-7.8883	-240	240	175.6	177.6	0.9234	29.716	34.7395	0.9155	27.8416
PS100/069-1	2016-08-03T04:02	80.4625	-7.8883	-240	240	175.6	177.6	0.9235	29.716	34.7394	0.9156	27.8416
PS100/069-1	2016-08-03T04:02	80.4625	-7.8883	-240	240	200.7	202.9	0.9345	29.7685	34.7799	0.9254	27.8735
PS100/069-1	2016-08-03T04:02	80.4625	-7.8883	-240	240	200.8	203	0.9346	29.7687	34.78	0.9254	27.8736
PS100/069-1	2016-08-03T04:02	80.4625	-7.8883	-240	240	228.5	231.1	0.9747	29.8671	34.8457	0.9641	27.9239
PS100/069-1	2016-08-03T04:02	80.4625	-7.8883	-240	240	228.5	231.1	0.9756	29.8681	34.8459	0.965	27.924
PS100/070-1	2016-08-03T05:52	80.5287	-7.8222	-270	270	9.7	9.8	-0.5517	24.6397	29.7436	-0.5519	23.8831
PS100/070-1	2016-08-03T05:52	80.5287	-7.8222	-270	270	9.7	9.8	-0.5491	24.6395	29.7408	-0.5493	23.8808
PS100/070-1	2016-08-03T05:52	80.5287	-7.8222	-270	270	9.7	9.8	-0.5582	24.6408	29.7514	-0.5584	23.8896
PS100/070-1	2016-08-03T05:52	80.5287	-7.8222	-270	270	24.3	24.6	-1.3378	25.2925	31.4123	-1.3382	25.2549
PS100/070-1	2016-08-03T05:52	80.5287	-7.8222	-270	270	24.3	24.6	-1.3322	25.3051	31.4236	-1.3326	25.264
PS100/070-1	2016-08-03T05:52	80.5287	-7.8222	-270	270	24.3	24.6	-1.2976	25.2731	31.3436	-1.298	25.1982
PS100/070-1	2016-08-03T05:52	80.5287	-7.8222	-270	270	39.8	40.2	-1.4543	25.7178	32.109	-1.455	25.823
PS100/070-1	2016-08-03T05:52	80.5287	-7.8222	-270	270	39.8	40.2	-1.456	25.7206	32.1146	-1.4567	25.8276
PS100/070-1	2016-08-03T05:52	80.5287	-7.8222	-270	270	75.8	76.6	-1.4223	26.6582	33.3441	-1.4239	26.8248
PS100/070-1	2016-08-03T05:52	80.5287	-7.8222	-270	270	75.9	76.7	-1.4243	26.6539	33.3404	-1.4259	26.8218
PS100/070-1	2016-08-03T05:52	80.5287	-7.8222	-270	270	100.6	101.7	-0.9157	27.6024	34.0507	-0.9185	27.3809
PS100/070-1	2016-08-03T05:52	80.5287	-7.8222	-270	270	100.8	101.9	-0.9038	27.6142	34.0532	-0.9066	27.3825
PS100/070-1	2016-08-03T05:52	80.5287	-7.8222	-270	270	125.3	126.7	-0.0449	28.6005	34.394	-0.0494	27.6196
PS100/070-1	2016-08-03T05:52	80.5287	-7.8222	-270	270	125.4	126.8	-0.0449	28.6004	34.3938	-0.0494	27.6194
PS100/070-1	2016-08-03T05:52	80.5287	-7.8222	-270	270	150.4	152.1	0.5071	29.2187	34.5736	0.5009	27.7339
PS100/070-1	2016-08-03T05:52	80.5287	-7.8222	-270	270	150.5	152.2	0.5082	29.2196	34.5735	0.502	27.7338
PS100/070-1	2016-08-03T05:52	80.5287	-7.8222	-270	270	175.9	177.9	0.575	29.3804	34.6933	0.5676	27.8264
PS100/070-1	2016-08-03T05:52	80.5287	-7.8222	-270	270	176	178	0.5738	29.3798	34.6938	0.5664	27.8269
PS100/070-1	2016-08-03T05:52	80.5287	-7.8222	-270	270	202.8	205.1	0.933	29.7852	34.8019	0.9237	27.8913
PS100/070-1	2016-08-03T05:52	80.5287	-7.8222	-270	270	203.3	205.6	0.9314	29.7845	34.8025	0.9221	27.8919
PS100/070-1	2016-08-03T05:52	80.5287	-7.8222	-270	270	256.7	259.6	0.8872	29.8122	34.8558	0.8754	27.9378
PS100/070-1	2016-08-03T05:52	80.5287	-7.8222	-270	270	256.8	259.7	0.8868	29.8119	34.8558	0.875	27.9379
PS100/072-1	2016-08-03T09:38	80.638	-7.7442	-102	102	10	10.1	-1.219	24.4476	30.1506	-1.2192	24.2292
PS100/072-1	2016-08-03T09:38	80.638	-7.7442	-102	102	10	10.1	-1.2231	24.4587	30.1698	-1.2233	24.2449
PS100/072-1	2016-08-03T09:38	80.638	-7.7442	-102	102	10	10.1	-1.2309	24.4661	30.1877	-1.2311	24.2596
PS100/072-1	2016-08-03T09:38	80.638	-7.7442	-102	102	10	10.1	-1.2446	24.4933	30.2384	-1.2448	24.3009
PS100/072-1	2016-08-03T09:38	80.638	-7.7442	-102	102	10	10.1	-1.249	24.4908	30.2394	-1.2492	24.3018
PS100/072-1	2016-08-03T09:38	80.638	-7.7442	-102	102	10	10.1	-1.2326	24.4442	30.1598	-1.2328	24.237
PS100/072-1	2016-08-03T09:38	80.638	-7.7442	-102	102	10	10.1	-1.2318	24.4409	30.1545	-1.232	24.2327
PS100/072-1	2016-08-03T09:38	80.638	-7.7442	-102	102	10	10.1	-1.2317	24.441	30.1545	-1.2319	24.2327
PS100/072-1	2016-08-03T09:38	80.638	-7.7442	-102	102	10	10.1	-1.2425	24.4484	30.1754	-1.2427	24.2498
PS100/072-1	2016-08-03T09:38	80.638	-7.7442	-102	102	10	10.1	-1.2394	24.4533	30.1789	-1.2396	24.2526
PS100/072-1	2016-08-03T09:38	80.638	-7.7442	-102	102	10	10.1	-1.2396	24.4522	30.1776	-1.2398	24.2516
PS100/072-1	2016-08-03T09:38	80.638	-7.7442	-102	102	10	10.1	-1.2384	24.4401	30.1601	-1.2386	24.2373
PS100/072-1	2016-08-03T09:38	80.638	-7.7442	-102	102	10	10.1	-1.2346	24.4352	30.1496	-1.2348	24.2288
PS100/072-1	2016-08-03T09:38	80.638	-7.7442	-102	102	20	20.2	-1.4996	25.2319	31.5029	-1.4999	25.3321
PS100/072-1	2016-08-03T09:38	80.638	-7.7442	-102	102	20.1	20.3	-1.5103	25.2487	31.5372	-1.5106	25.3601
PS100/072-1	2016-08-03T09:38	80.638	-7.7442	-102	102	25	25.3	-1.6144	25.4772	31.9595	-1.6148	25.7052
PS100/072-1	2016-08-03T09:38	80.638	-7.7442	-102	102	50.4	50.9	-1.5481	26.5309	33.3253	-1.5491	26.813
PS100/072-1	2016-08-03T09:38	80.638	-7.7442	-102	102	50.4	50.9	-1.5492	26.5227	33.3152	-1.5502	26.8048
PS100/072-1	2016-08-03T09:38	80.638	-7.7442	-102	102	75.7	76.5	-0.3748	28.2324	34.3055	-0.3772	27.5642
PS100/072-1	2016-08-03T09:38	80.638	-7.7442	-102	102	75.8	76.6	-0.3749	28.2323	34.3054	-0.3773	27.5641
PS100/072-1	2016-08-03T09:38	80.638	-7.7442	-102	102	92.4	93.4	-0.3399	28.2825	34.3228	-0.3429	27.5765
PS100/072-1	2016-08-03T09:38	80.638	-7.7442	-102	102	92.5	93.5	-0.3353	28.2883	34.3253	-0.3383	27.5783
PS100/075-1	2016-08-03T21:54	80.2508	-9.0068	-302	302	9.6	9.7	-0.5306	25.414	30.7499	-0.5308	24.6958
PS100/075-1	2016-08-03T21:54	80.2508	-9.0068	-302	302	9.6	9.7	-0.2894	25.407	30.4971	-0.2896	24.4833
PS100/075-1	2016-08-03T21:54	80.2508	-9.0068	-302	302	23.5	23.8	-1.2052	25.6012	31.6933	-1.2057	25.4795
PS100/075-1	2016-08-03T21:54	80.2508	-9.0068	-302	302	29.8	30.1	-1.2768	25.6522	31.8351	-1.2774	25.5964
PS100/075-1	2016-08-03T21:54	80.2508	-9.0068	-302	302	29.8	30.1	-1.2769	25.6528	31.836	-1.2775	25.5971
PS100/075-1	2016-08-03T21:54	80.2508	-9.0068	-302	302	49.8	50.3	-1.4205	26.1208	32.6193	-1.4215	26.2364
PS100/075-1	2016-08-03T21:54	80.2508	-9.0068	-302	302	74.9	75.7	-1.438	26.5128	33.162	-1.4396	26.6774
PS100/075-1	2016-08-03T21:54	80.2508	-9.0068	-302	302	74.9	75.7	-1.4385	26.5117	33.1611	-1.4401	26.6767
PS100/075-1	2016-08-03T21:54	80.2508	-9.0068	-302	302	99.8	100.9	-1.0372	27.3614	33.8602	-1.0398	27.231
PS100/075-1	2016-08-03T21:54	80.2508	-9.0068	-302	302	99.8	100.9	-1.0416	27.3536	33.8545	-1.0442	27.2266
PS100/075-1	2016-08-03T21:54	80.2508	-9.0068	-302	302	124.3	125.7	-0.3403	28.2847	34.3064	-0.3444	27.5633
PS100/075-1	2016-08-03T21:54	80.2508	-9.0068	-302	302	124.3	125.7	-0.3449	28.2828	34.3091	-0.349	27.5657
PS100/075-1	2016-08-03T21:54	80.2508	-9.0068	-302	302	149.7	151.4	0.3686	29.0783	34.5453	0.3626	27.7192
PS100/075-1	2016-08-03T21:54	80.2508	-9.0068	-302	302	149.7	151.4	0.3693	29.0796	34.5463	0.3633	27.72
PS100/075-1	2016-08-03T21:54	80.2508	-9.0068	-302	302	174.7	176.6	0.7191	29.4789	34.661	0.7115	27.7915
PS100/075-1	2016-08-03T21:54	80.2508	-9.0068	-302	302	174.7	176.6	0.7197	29.4788	34.6602	0.7121	27.7908
PS100/075-1	2016-08-03T21:54	80.2508	-9.0068	-302	302	199.7	201.9	1.181	29.9719	34.7677	1.1715	27.8471
PS100/075-1	2016-08-03T21:54	80.2508	-9.0068	-302	302	199.7	201.9	1.1801	29.9718	34.7685	1.1706	27.8478
PS100/075-1	2016-08-03T21:54	80.2508	-9.0068	-302	302	250.1	252.9	0.7805	29.7088	34.8454	0.7693	27.9363
PS100/075-1	2016-08-03T21:54	80.2508	-9.0068	-302	302	250.1	252.9	0.7805	29.7088	34.8454	0.7693	27.9363
PS100/075-1	2016-08-03T21:54	80.2508	-9.0068	-302	302	288.7	292	0.7478	29.7102	34.8608	0.7348	27.9509
PS100/075-1	2016-08-03T21:54	80.2508	-9.0068	-302	302	288.8	292.1	0.7476	29.7098	34.8604	0.7346	27.9506
PS100/076-1	2016-08-04T00:20	80.3413	-10.0032	-325	325	9.7	9.8	0.4779	26.5072	31.1608	0.4776	24.9863
PS100/076-1	2016-08-04T00:20	80.3413	-10.0032	-325	325	9.7	9.8	0.5667	26.4651	31.017	0.5664	24.8662
PS100/076-1	2016-08-04T00:20	80.3413	-10.0032	-325	325	24.7	25	-1.094	25.8881	31.9642	-1.0945	25.696
PS100/076-1	2016-08-04T00:20	80.3413	-10.0032	-325	325	34.8	35.2	-1.6552	25.7113	32.3207	-1.6558	25.9995
PS100/076-1	2016-08-04T00:20	80.3413	-10.0032	-325	325	34.8	35.2	-1.6552	25.7124	32.3222	-1.6558	26.0008
PS100/076-1	2016-08-04T00:20	80.3413	-10.0032	-325	325	34.8	35.2	-1.6333	25.719	32.3075	-1.6339	25.9883
PS100/076-1	2016-08-04T00:20	80.3413	-10.0032	-325	325	49.8	50.3	-1.7445	25.7226	32.4246	-1.7453	26.0859
PS100/076-1	2016-08-04T00:20	80.3413	-10.0032	-325	325	49.8	50.3	-1.7448	25.7212	32.423	-1.7456	26.0846
PS100/076-1	2016-08-04T00:20	80.3413	-10.0032	-325	325	74.9	75.7	-1.7275	26.0504	32.8445	-1.7288	26.4268
PS100/076-1	2016-08-04T00:20	80.3413	-10.0032	-325	325	74.9	75.7	-1.7274	26.0542	32.8497	-1.7287	26.431
PS100/076-1	2016-08-04T00:20	80.3413	-10.0032	-325	325	99.9	101	-1.4299	26.755	33.4708	-1.4321	26.9279
PS100/076-1	2016-08-04T00:20	80.3413	-10.0032	-325	325	99.9	101	-1.4334	26.7467	33.4633	-1.4356	26.9219
PS100/076-1	2016-08-04T00:20	80.3413	-10.0032	-325	325	124.9	126.3	-0.6806	27.7892	34.0234	-0.6843	27.3495
PS100/076-1	2016-08-04T00:20	80.3413	-10.0032	-325	325	149.9	151.6	-0.0851	28.5716	34.3857	-0.0905	27.615
PS100/076-1	2016-08-04T00:20	80.3413	-10.0032	-325	325	149.9	151.6	-0.0875	28.5684	34.3842	-0.0928	27.6139
PS100/076-1	2016-08-04T00:20	80.3413	-10.0032	-325	325	174.7	176.6	0.4646	29.187	34.5651	0.4574	27.7297
PS100/076-1	2016-08-04T00:20	80.3413	-10.0032	-325	325	200.1	202.3	0.8137	29.6015	34.6991	0.8048	27.8163
PS100/076-1	2016-08-04T00:20	80.3413	-10.0032	-325	325	249.6	252.4	1.1169	29.9868	34.8285	1.105	27.9006
PS100/076-1	2016-08-04T00:20	80.3413	-10.0032	-325	325	300	303.4	0.751	29.7209	34.8643	0.7375	27.9536
PS100/076-1	2016-08-04T00:20	80.3413	-10.0032	-325	325	300	303.4	0.7523	29.7219	34.8641	0.7388	27.9533
PS100/076-1	2016-08-04T00:20	80.3413	-10.0032	-325	325	309.5	313	0.7505	29.7254	34.865	0.7365	27.9542
PS100/076-1	2016-08-04T00:20	80.3413	-10.0032	-325	325	309.5	313	0.7514	29.7257	34.8644	0.7374	27.9536
PS100/077-1	2016-08-04T03:22	80.4318	-10.9883	-295	295	9.6	9.7	0.0131	25.9685	30.9301	0.0128	24.8212
PS100/077-1	2016-08-04T03:22	80.4318	-10.9883	-295	295	9.7	9.8	0.2155	25.913	30.6541	0.2152	24.5901
PS100/077-1	2016-08-04T03:22	80.4318	-10.9883	-295	295	25.3	25.6	-1.6356	25.6774	32.2584	-1.636	25.9485
PS100/077-1	2016-08-04T03:22	80.4318	-10.9883	-295	295	25.3	25.6	-1.6278	25.6815	32.2556	-1.6282	25.946
PS100/077-1	2016-08-04T03:22	80.4318	-10.9883	-295	295	50.3	50.8	-1.7105	25.745	32.4181	-1.7113	26.0799
PS100/077-1	2016-08-04T03:22	80.4318	-10.9883	-295	295	50.3	50.8	-1.7092	25.7445	32.416	-1.71	26.0781
PS100/077-1	2016-08-04T03:22	80.4318	-10.9883	-295	295	75.1	75.9	-1.7099	25.9849	32.7342	-1.7112	26.3368
PS100/077-1	2016-08-04T03:22	80.4318	-10.9883	-295	295	75.1	75.9	-1.7135	25.9806	32.7322	-1.7148	26.3352
PS100/077-1	2016-08-04T03:22	80.4318	-10.9883	-295	295	99.9	101	-1.6166	26.4064	33.1986	-1.6185	26.7119
PS100/077-1	2016-08-04T03:22	80.4318	-10.9883	-295	295	99.9	101	-1.6216	26.3912	33.1831	-1.6235	26.6994
PS100/077-1	2016-08-04T03:22	80.4318	-10.9883	-295	295	125.1	126.5	-1.3192	27.0472	33.7323	-1.3221	27.1368
PS100/077-1	2016-08-04T03:22	80.4318	-10.9883	-295	295	125.1	126.5	-1.3217	27.0448	33.7318	-1.3246	27.1365
PS100/077-1	2016-08-04T03:22	80.4318	-10.9883	-295	295	150	151.7	-0.6306	27.9504	34.1689	-0.6352	27.4652
PS100/077-1	2016-08-04T03:22	80.4318	-10.9883	-295	295	150.1	151.8	-0.6339	27.946	34.1666	-0.6385	27.4634
PS100/077-1	2016-08-04T03:22	80.4318	-10.9883	-295	295	174	175.9	0.1992	28.8849	34.4662	0.1925	27.665
PS100/077-1	2016-08-04T03:22	80.4318	-10.9883	-295	295	174.1	176	0.1916	28.8768	34.464	0.1849	27.6636
PS100/077-1	2016-08-04T03:22	80.4318	-10.9883	-295	295	199.8	202	0.6316	29.3778	34.6122	0.6231	27.7577
PS100/077-1	2016-08-04T03:22	80.4318	-10.9883	-295	295	199.9	202.1	0.6305	29.3766	34.6118	0.622	27.7574
PS100/077-1	2016-08-04T03:22	80.4318	-10.9883	-295	295	250.3	253.1	0.8974	29.7397	34.7545	0.886	27.8556
PS100/077-1	2016-08-04T03:22	80.4318	-10.9883	-295	295	250.3	253.1	0.8983	29.741	34.7552	0.8869	27.8561
PS100/077-1	2016-08-04T03:22	80.4318	-10.9883	-295	295	284.3	287.5	0.8347	29.7616	34.8326	0.8217	27.9226
PS100/077-1	2016-08-04T03:22	80.4318	-10.9883	-295	295	284.3	287.5	0.8347	29.7618	34.8329	0.8217	27.9229
PS100/078-1	2016-08-04T05:46	80.4302	-12.007	-268	268	9.9	10	1.1478	26.4059	30.3663	1.1474	24.3129
PS100/078-1	2016-08-04T05:46	80.4302	-12.007	-268	268	9.9	10	1.1536	26.4246	30.3843	1.1532	24.327
PS100/078-1	2016-08-04T05:46	80.4302	-12.007	-268	268	25.2	25.5	-1.2664	25.8218	32.0581	-1.2669	25.7769
PS100/078-1	2016-08-04T05:46	80.4302	-12.007	-268	268	31.7	32	-1.551	25.6802	32.1667	-1.5515	25.8721
PS100/078-1	2016-08-04T05:46	80.4302	-12.007	-268	268	31.7	32	-1.5467	25.6824	32.165	-1.5473	25.8706
PS100/078-1	2016-08-04T05:46	80.4302	-12.007	-268	268	50	50.5	-1.7073	25.7077	32.3632	-1.7081	26.0352
PS100/078-1	2016-08-04T05:46	80.4302	-12.007	-268	268	50	50.5	-1.7083	25.7078	32.3644	-1.7091	26.0362
PS100/078-1	2016-08-04T05:46	80.4302	-12.007	-268	268	74.9	75.7	-1.7015	25.8843	32.5858	-1.7028	26.216
PS100/078-1	2016-08-04T05:46	80.4302	-12.007	-268	268	74.9	75.7	-1.6958	25.8851	32.5806	-1.6971	26.2116
PS100/078-1	2016-08-04T05:46	80.4302	-12.007	-268	268	100	101.1	-1.6909	26.3131	33.1523	-1.6928	26.6761
PS100/078-1	2016-08-04T05:46	80.4302	-12.007	-268	268	100	101.1	-1.6903	26.3148	33.154	-1.6922	26.6775
PS100/078-1	2016-08-04T05:46	80.4302	-12.007	-268	268	124.8	126.2	-1.4048	26.956	33.7037	-1.4076	27.1162
PS100/078-1	2016-08-04T05:46	80.4302	-12.007	-268	268	150.1	151.8	-0.4679	28.1341	34.2325	-0.4727	27.5095
PS100/078-1	2016-08-04T05:46	80.4302	-12.007	-268	268	150.1	151.8	-0.7056	27.8673	34.1414	-0.7101	27.4461
PS100/078-1	2016-08-04T05:46	80.4302	-12.007	-268	268	174.9	176.8	0.0773	28.7604	34.4382	0.0708	27.649
PS100/078-1	2016-08-04T05:46	80.4302	-12.007	-268	268	174.9	176.8	0.0854	28.7661	34.4366	0.0788	27.6473
PS100/078-1	2016-08-04T05:46	80.4302	-12.007	-268	268	199.9	202.1	0.6315	29.392	34.6307	0.623	27.7726
PS100/078-1	2016-08-04T05:46	80.4302	-12.007	-268	268	199.9	202.1	0.624	29.3839	34.6285	0.6155	27.7713
PS100/078-1	2016-08-04T05:46	80.4302	-12.007	-268	268	250.2	253	0.8433	29.7415	34.8174	0.832	27.9098
PS100/078-1	2016-08-04T05:46	80.4302	-12.007	-268	268	250.2	253	0.843	29.7414	34.8176	0.8317	27.9099
PS100/078-1	2016-08-04T05:46	80.4302	-12.007	-268	268	258.4	261.3	0.8301	29.7389	34.8239	0.8184	27.9159
PS100/078-1	2016-08-04T05:46	80.4302	-12.007	-268	268	258.5	261.4	0.8297	29.7387	34.824	0.818	27.916
PS100/079-1	2016-08-04T15:50	80.4477	-12.8462	-280	280	10	10.1	-1.377	25.3765	31.577	-1.3772	25.3894
PS100/079-1	2016-08-04T15:50	80.4477	-12.8462	-280	280	10	10.1	-1.3667	25.3712	31.5589	-1.3669	25.3745
PS100/079-1	2016-08-04T15:50	80.4477	-12.8462	-280	280	10	10.1	-1.3271	25.3265	31.456	-1.3273	25.2901
PS100/079-1	2016-08-04T15:50	80.4477	-12.8462	-280	280	10	10.1	-1.2598	25.2682	31.3059	-1.26	25.1668
PS100/079-1	2016-08-04T15:50	80.4477	-12.8462	-280	280	25	25.3	-1.6622	25.5424	32.1011	-1.6626	25.8213
PS100/079-1	2016-08-04T15:50	80.4477	-12.8462	-280	280	25	25.3	-1.662	25.5443	32.1035	-1.6624	25.8232
PS100/079-1	2016-08-04T15:50	80.4477	-12.8462	-280	280	50.2	50.7	-1.7413	25.7269	32.4268	-1.7421	26.0876
PS100/079-1	2016-08-04T15:50	80.4477	-12.8462	-280	280	50.2	50.7	-1.7429	25.7218	32.4215	-1.7437	26.0833
PS100/079-1	2016-08-04T15:50	80.4477	-12.8462	-280	280	75.1	75.9	-1.7253	25.9012	32.6352	-1.7266	26.2566
PS100/079-1	2016-08-04T15:50	80.4477	-12.8462	-280	280	75.1	75.9	-1.7266	25.9152	32.656	-1.7279	26.2736
PS100/079-1	2016-08-04T15:50	80.4477	-12.8462	-280	280	100.3	101.4	-1.6758	26.4312	33.2989	-1.6777	26.7949
PS100/079-1	2016-08-04T15:50	80.4477	-12.8462	-280	280	100.3	101.4	-1.6761	26.43	33.2976	-1.678	26.7938
PS100/079-1	2016-08-04T15:50	80.4477	-12.8462	-280	280	125.2	126.6	-1.0321	27.3445	33.8155	-1.0354	27.1946
PS100/079-1	2016-08-04T15:50	80.4477	-12.8462	-280	280	125.2	126.6	-1.0201	27.3561	33.8178	-1.0234	27.1961
PS100/079-1	2016-08-04T15:50	80.4477	-12.8462	-280	280	150.1	151.8	-0.4685	28.1224	34.2174	-0.4733	27.4973
PS100/079-1	2016-08-04T15:50	80.4477	-12.8462	-280	280	150.1	151.8	-0.4762	28.1152	34.2164	-0.481	27.4968
PS100/079-1	2016-08-04T15:50	80.4477	-12.8462	-280	280	175.1	177.1	0.0791	28.7528	34.4259	0.0725	27.639
PS100/079-1	2016-08-04T15:50	80.4477	-12.8462	-280	280	175.1	177.1	0.0801	28.7537	34.426	0.0735	27.639
PS100/079-1	2016-08-04T15:50	80.4477	-12.8462	-280	280	200.3	202.5	0.5385	29.2689	34.574	0.5301	27.7325
PS100/079-1	2016-08-04T15:50	80.4477	-12.8462	-280	280	200.3	202.5	0.5286	29.2572	34.5698	0.5202	27.7297
PS100/079-1	2016-08-04T15:50	80.4477	-12.8462	-280	280	266.3	269.3	0.8192	29.7102	34.7942	0.8072	27.8927
PS100/079-1	2016-08-04T15:50	80.4477	-12.8462	-280	280	266.3	269.3	0.8208	29.712	34.7947	0.8087	27.893
PS100/080-1	2016-08-04T18:14	80.6	-13.6033	-134	134	10	10.1	-1.1397	25.7628	31.8516	-1.1399	25.606
PS100/080-1	2016-08-04T18:14	80.6	-13.6033	-134	134	10	10.1	-1.1387	25.7616	31.8489	-1.1389	25.6038
PS100/080-1	2016-08-04T18:14	80.6	-13.6033	-134	134	20	20.2	-1.457	25.6845	32.0782	-1.4574	25.7981
PS100/080-1	2016-08-04T18:14	80.6	-13.6033	-134	134	20	20.2	-1.5054	25.6811	32.1258	-1.5058	25.8379
PS100/080-1	2016-08-04T18:14	80.6	-13.6033	-134	134	30.3	30.6	-1.7028	25.6555	32.2982	-1.7033	25.9823
PS100/080-1	2016-08-04T18:14	80.6	-13.6033	-134	134	30.3	30.6	-1.688	25.649	32.2731	-1.6885	25.9616
PS100/080-1	2016-08-04T18:14	80.6	-13.6033	-134	134	50.5	51	-1.753	25.7212	32.4315	-1.7538	26.0917
PS100/080-1	2016-08-04T18:14	80.6	-13.6033	-134	134	50.5	51	-1.7523	25.7229	32.4331	-1.7531	26.0929
PS100/080-1	2016-08-04T18:14	80.6	-13.6033	-134	134	75.1	75.9	-1.5728	26.3839	33.1342	-1.5743	26.6584
PS100/080-1	2016-08-04T18:14	80.6	-13.6033	-134	134	75.1	75.9	-1.5325	26.4442	33.1726	-1.534	26.6886
PS100/080-1	2016-08-04T18:14	80.6	-13.6033	-134	134	100.2	101.3	-1.1736	27.2654	33.8828	-1.1761	27.2541
PS100/080-1	2016-08-04T18:14	80.6	-13.6033	-134	134	100.2	101.3	-1.1899	27.2473	33.8764	-1.1924	27.2495
PS100/080-1	2016-08-04T18:14	80.6	-13.6033	-134	134	124.9	126.3	-0.1145	28.4439	34.2644	-0.1189	27.5184
PS100/080-1	2016-08-04T18:14	80.6	-13.6033	-134	134	124.9	126.3	-0.1027	28.4544	34.2651	-0.1071	27.5184
PS100/080-1	2016-08-04T18:14	80.6	-13.6033	-134	134	124.9	126.3	-0.102	28.4557	34.2661	-0.1064	27.5192
PS100/080-1	2016-08-04T18:14	80.6	-13.6033	-134	134	124.9	126.3	-0.1009	28.4568	34.2663	-0.1053	27.5193
PS100/080-1	2016-08-04T18:14	80.6	-13.6033	-134	134	124.9	126.3	-0.105	28.4522	34.2648	-0.1094	27.5183
PS100/080-1	2016-08-04T18:14	80.6	-13.6033	-134	134	124.9	126.3	-0.1079	28.4488	34.2635	-0.1123	27.5174
PS100/080-1	2016-08-04T18:14	80.6	-13.6033	-134	134	124.9	126.3	-0.1052	28.4513	34.2638	-0.1096	27.5175
PS100/080-1	2016-08-04T18:14	80.6	-13.6033	-134	134	124.9	126.3	-0.1017	28.4536	34.2629	-0.1061	27.5166
PS100/080-1	2016-08-04T18:14	80.6	-13.6033	-134	134	124.9	126.3	-0.1043	28.451	34.2624	-0.1087	27.5163
PS100/080-1	2016-08-04T18:14	80.6	-13.6033	-134	134	124.9	126.3	-0.1054	28.4506	34.2631	-0.1098	27.5169
PS100/081-1	2016-08-04T19:29	80.5223	-13.3962	-275	275	9.6	9.7	0.1169	26.3228	31.2881	0.1166	25.1055
PS100/081-1	2016-08-04T19:29	80.5223	-13.3962	-275	275	19.7	19.9	-1.5149	25.6532	32.0979	-1.5152	25.8154
PS100/081-1	2016-08-04T19:29	80.5223	-13.3962	-275	275	29.6	29.9	-1.6941	25.6295	32.2532	-1.6946	25.9455
PS100/081-1	2016-08-04T19:29	80.5223	-13.3962	-275	275	29.7	30	-1.694	25.6309	32.255	-1.6945	25.947
PS100/081-1	2016-08-04T19:29	80.5223	-13.3962	-275	275	50	50.5	-1.7296	25.7415	32.4343	-1.7304	26.0934
PS100/081-1	2016-08-04T19:29	80.5223	-13.3962	-275	275	50	50.5	-1.7347	25.7364	32.4328	-1.7355	26.0923
PS100/081-1	2016-08-04T19:29	80.5223	-13.3962	-275	275	75.1	75.9	-1.6541	26.148	32.8983	-1.6555	26.4688
PS100/081-1	2016-08-04T19:29	80.5223	-13.3962	-275	275	75.1	75.9	-1.6557	26.1477	32.8997	-1.6571	26.47
PS100/081-1	2016-08-04T19:29	80.5223	-13.3962	-275	275	100.3	101.4	-1.185	27.1378	33.7209	-1.1874	27.1232
PS100/081-1	2016-08-04T19:29	80.5223	-13.3962	-275	275	100.3	101.4	-1.184	27.1379	33.7199	-1.1864	27.1223
PS100/081-1	2016-08-04T19:29	80.5223	-13.3962	-275	275	100.3	101.4	-1.1856	27.1398	33.7243	-1.188	27.126
PS100/081-1	2016-08-04T19:29	80.5223	-13.3962	-275	275	100.3	101.4	-1.1862	27.1375	33.7218	-1.1886	27.124
PS100/081-1	2016-08-04T19:29	80.5223	-13.3962	-275	275	150.1	151.8	0.1788	28.8244	34.4239	0.1731	27.6319
PS100/081-1	2016-08-04T19:29	80.5223	-13.3962	-275	275	150.1	151.8	0.1835	28.8287	34.4243	0.1778	27.632
PS100/081-1	2016-08-04T19:29	80.5223	-13.3962	-275	275	175	177	0.6307	29.3562	34.5999	0.6233	27.7478
PS100/081-1	2016-08-04T19:29	80.5223	-13.3962	-275	275	175	177	0.6265	29.3506	34.5973	0.6191	27.7459
PS100/081-1	2016-08-04T19:29	80.5223	-13.3962	-275	275	200.1	202.3	0.917	29.6992	34.7103	0.9079	27.8186
PS100/081-1	2016-08-04T19:29	80.5223	-13.3962	-275	275	200.1	202.3	0.9153	29.6962	34.7083	0.9062	27.8171
PS100/081-1	2016-08-04T19:29	80.5223	-13.3962	-275	275	225.3	227.8	0.9358	29.7732	34.7698	0.9255	27.8654
PS100/081-1	2016-08-04T19:29	80.5223	-13.3962	-275	275	225.3	227.8	0.9364	29.7737	34.7698	0.9261	27.8653
PS100/081-1	2016-08-04T19:29	80.5223	-13.3962	-275	275	266.8	269.8	0.8918	29.7643	34.7827	0.8796	27.8787
PS100/081-1	2016-08-04T19:29	80.5223	-13.3962	-275	275	266.8	269.8	0.892	29.7644	34.7826	0.8798	27.8786
PS100/082-2	2016-08-04T23:20	80.4485	-13.1885	-289	289	10	10.1	-1.3461	25.1318	31.2104	-1.3463	25.0913
PS100/082-2	2016-08-04T23:20	80.4485	-13.1885	-289	289	10	10.1	-1.2312	24.9859	30.8925	-1.2314	24.8309
PS100/082-2	2016-08-04T23:20	80.4485	-13.1885	-289	289	14.9	15.1	-1.5149	25.3347	31.6632	-1.5151	25.4625
PS100/082-2	2016-08-04T23:20	80.4485	-13.1885	-289	289	14.9	15.1	-1.5141	25.3333	31.6604	-1.5143	25.4602
PS100/082-2	2016-08-04T23:20	80.4485	-13.1885	-289	289	49.6	50.1	-1.6993	25.6639	32.2941	-1.7001	25.9789
PS100/082-2	2016-08-04T23:20	80.4485	-13.1885	-289	289	49.6	50.1	-1.6985	25.6632	32.2923	-1.6993	25.9774
PS100/082-2	2016-08-04T23:20	80.4485	-13.1885	-289	289	49.6	50.1	-1.698	25.6627	32.291	-1.6988	25.9763
PS100/082-2	2016-08-04T23:20	80.4485	-13.1885	-289	289	74.6	75.4	-1.6634	25.9428	32.625	-1.6647	26.247
PS100/082-2	2016-08-04T23:20	80.4485	-13.1885	-289	289	100	101.1	-1.5593	26.6126	33.4195	-1.5613	26.8898
PS100/082-2	2016-08-04T23:20	80.4485	-13.1885	-289	289	100	101.1	-1.5644	26.6079	33.4187	-1.5664	26.8893
PS100/082-2	2016-08-04T23:20	80.4485	-13.1885	-289	289	100	101.1	-1.5658	26.601	33.4108	-1.5678	26.8829
PS100/082-2	2016-08-04T23:20	80.4485	-13.1885	-289	289	124.9	126.3	-1.1565	27.297	33.8912	-1.1596	27.2604
PS100/082-2	2016-08-04T23:20	80.4485	-13.1885	-289	289	149.6	151.3	-0.5049	28.119	34.2542	-0.5097	27.5287
PS100/082-2	2016-08-04T23:20	80.4485	-13.1885	-289	289	149.6	151.3	-0.5282	28.0969	34.2508	-0.5329	27.527
PS100/082-2	2016-08-04T23:20	80.4485	-13.1885	-289	289	149.6	151.3	-0.5078	28.1144	34.2513	-0.5126	27.5265
PS100/082-2	2016-08-04T23:20	80.4485	-13.1885	-289	289	174.9	176.8	0.2149	28.9027	34.4715	0.2081	27.6684
PS100/082-2	2016-08-04T23:20	80.4485	-13.1885	-289	289	199.8	202	0.6804	29.4181	34.6101	0.6718	27.753
PS100/082-2	2016-08-04T23:20	80.4485	-13.1885	-289	289	199.8	202	0.6775	29.4145	34.6086	0.6689	27.752
PS100/082-2	2016-08-04T23:20	80.4485	-13.1885	-289	289	199.8	202	0.674	29.4116	34.6088	0.6654	27.7523
PS100/082-2	2016-08-04T23:20	80.4485	-13.1885	-289	289	249.6	252.4	1.0516	29.87	34.751	1.0399	27.8426
PS100/082-2	2016-08-04T23:20	80.4485	-13.1885	-289	289	280.6	283.8	1.0855	29.9308	34.7731	1.0722	27.8582
PS100/082-2	2016-08-04T23:20	80.4485	-13.1885	-289	289	280.6	283.8	1.0852	29.9307	34.7733	1.0719	27.8584
PS100/083-1	2016-08-05T01:55	80.3713	-12.9508	-260	260	9.7	9.8	-1.3969	25.3709	31.5906	-1.3971	25.4009
PS100/083-1	2016-08-05T01:55	80.3713	-12.9508	-260	260	9.8	9.9	-1.3834	25.352	31.5504	-1.3836	25.368
PS100/083-1	2016-08-05T01:55	80.3713	-12.9508	-260	260	14.2	14.4	-1.473	25.4826	31.8219	-1.4732	25.5904
PS100/083-1	2016-08-05T01:55	80.3713	-12.9508	-260	260	14.3	14.5	-1.465	25.4697	31.7956	-1.4652	25.5689
PS100/083-1	2016-08-05T01:55	80.3713	-12.9508	-260	260	24.7	25	-1.6742	25.6288	32.2336	-1.6746	25.9292
PS100/083-1	2016-08-05T01:55	80.3713	-12.9508	-260	260	24.7	25	-1.6708	25.628	32.2288	-1.6712	25.9252
PS100/083-1	2016-08-05T01:55	80.3713	-12.9508	-260	260	49.4	49.9	-1.7453	25.709	32.4068	-1.7461	26.0714
PS100/083-1	2016-08-05T01:55	80.3713	-12.9508	-260	260	49.4	49.9	-1.7452	25.7086	32.4062	-1.746	26.0709
PS100/083-1	2016-08-05T01:55	80.3713	-12.9508	-260	260	75	75.8	-1.7464	25.8484	32.5853	-1.7477	26.2165
PS100/083-1	2016-08-05T01:55	80.3713	-12.9508	-260	260	75	75.8	-1.7466	25.8468	32.5833	-1.7479	26.2149
PS100/083-1	2016-08-05T01:55	80.3713	-12.9508	-260	260	100	101.1	-1.7052	26.2763	33.1172	-1.7071	26.6479
PS100/083-1	2016-08-05T01:55	80.3713	-12.9508	-260	260	100	101.1	-1.7054	26.2754	33.1162	-1.7073	26.6471
PS100/083-1	2016-08-05T01:55	80.3713	-12.9508	-260	260	125.3	126.7	-1.3793	27.0051	33.7422	-1.3822	27.1467
PS100/083-1	2016-08-05T01:55	80.3713	-12.9508	-260	260	125.5	126.9	-1.3774	27.0078	33.7436	-1.3803	27.1478
PS100/083-1	2016-08-05T01:55	80.3713	-12.9508	-260	260	150.5	152.2	-0.6865	27.8945	34.1563	-0.691	27.4573
PS100/083-1	2016-08-05T01:55	80.3713	-12.9508	-260	260	150.6	152.3	-0.6845	27.8972	34.1576	-0.689	27.4583
PS100/083-1	2016-08-05T01:55	80.3713	-12.9508	-260	260	174.1	176	-0.0405	28.6227	34.3886	-0.0468	27.6151
PS100/083-1	2016-08-05T01:55	80.3713	-12.9508	-260	260	174.5	176.4	-0.0273	28.6362	34.3914	-0.0337	27.6167
PS100/083-1	2016-08-05T01:55	80.3713	-12.9508	-260	260	199.2	201.4	0.648	29.3871	34.6063	0.6395	27.7519
PS100/083-1	2016-08-05T01:55	80.3713	-12.9508	-260	260	199.4	201.6	0.6443	29.3836	34.6058	0.6358	27.7517
PS100/083-1	2016-08-05T01:55	80.3713	-12.9508	-260	260	245.2	248	1.0798	29.8877	34.745	1.0682	27.8359
PS100/083-1	2016-08-05T01:55	80.3713	-12.9508	-260	260	245.2	248	1.076	29.8843	34.7449	1.0644	27.8361
PS100/084-1	2016-08-05T03:38	80.2988	-12.7633	-168	168	9.8	9.9	-1.4284	25.6378	31.9896	-1.4286	25.7255
PS100/084-1	2016-08-05T03:38	80.2988	-12.7633	-168	168	16.6	16.8	-1.5185	25.6958	32.1622	-1.5188	25.8677
PS100/084-1	2016-08-05T03:38	80.2988	-12.7633	-168	168	16.7	16.9	-1.5139	25.6977	32.1598	-1.5142	25.8657
PS100/084-1	2016-08-05T03:38	80.2988	-12.7633	-168	168	16.7	16.9	-1.5172	25.6965	32.1617	-1.5175	25.8673
PS100/084-1	2016-08-05T03:38	80.2988	-12.7633	-168	168	16.7	16.9	-1.5155	25.6967	32.1601	-1.5158	25.8659
PS100/084-1	2016-08-05T03:38	80.2988	-12.7633	-168	168	16.7	16.9	-1.5192	25.6952	32.1621	-1.5195	25.8676
PS100/084-1	2016-08-05T03:38	80.2988	-12.7633	-168	168	19.3	19.5	-1.5954	25.6694	32.2075	-1.5957	25.9063
PS100/084-1	2016-08-05T03:38	80.2988	-12.7633	-168	168	19.4	19.6	-1.6037	25.6646	32.2098	-1.604	25.9083
PS100/084-1	2016-08-05T03:38	80.2988	-12.7633	-168	168	30.2	30.5	-1.596	25.7096	32.2569	-1.5965	25.9464
PS100/084-1	2016-08-05T03:38	80.2988	-12.7633	-168	168	30.2	30.5	-1.5963	25.7097	32.2573	-1.5968	25.9467
PS100/084-1	2016-08-05T03:38	80.2988	-12.7633	-168	168	50	50.5	-1.7421	25.7303	32.4325	-1.7429	26.0922
PS100/084-1	2016-08-05T03:38	80.2988	-12.7633	-168	168	50	50.5	-1.7423	25.7304	32.4328	-1.7431	26.0925
PS100/084-1	2016-08-05T03:38	80.2988	-12.7633	-168	168	75.5	76.3	-1.7315	25.9317	32.684	-1.7328	26.2964
PS100/084-1	2016-08-05T03:38	80.2988	-12.7633	-168	168	75.5	76.3	-1.7321	25.9299	32.6822	-1.7334	26.295
PS100/084-1	2016-08-05T03:38	80.2988	-12.7633	-168	168	99.8	100.9	-1.6431	26.2555	33.0194	-1.645	26.5669
PS100/084-1	2016-08-05T03:38	80.2988	-12.7633	-168	168	99.8	100.9	-1.6448	26.2609	33.0288	-1.6467	26.5746
PS100/084-1	2016-08-05T03:38	80.2988	-12.7633	-168	168	125.3	126.7	-1.436	26.8865	33.6428	-1.4388	27.0677
PS100/084-1	2016-08-05T03:38	80.2988	-12.7633	-168	168	125.3	126.7	-1.4505	26.8687	33.6346	-1.4533	27.0615
PS100/084-1	2016-08-05T03:38	80.2988	-12.7633	-168	168	149.9	151.6	-0.916	27.6026	34.0204	-0.9202	27.3564
PS100/084-1	2016-08-05T03:38	80.2988	-12.7633	-168	168	149.9	151.6	-0.919	27.6016	34.0225	-0.9232	27.3582
PS100/084-1	2016-08-05T03:38	80.2988	-12.7633	-168	168	166.1	167.9	-0.0563	28.6	34.3812	-0.0623	27.6099
PS100/084-1	2016-08-05T03:38	80.2988	-12.7633	-168	168	166.1	167.9	-0.0339	28.6246	34.3886	-0.0399	27.6147
PS100/085-1	2016-08-05T05:21	80.2322	-12.6145	-97	97	10.1	10.2	-0.6176	25.5758	31.0539	-0.6178	24.9444
PS100/085-1	2016-08-05T05:21	80.2322	-12.6145	-97	97	10.1	10.2	-0.5728	25.6139	31.0587	-0.573	24.9468
PS100/085-1	2016-08-05T05:21	80.2322	-12.6145	-97	97	10.1	10.2	-0.546	25.6226	31.0428	-0.5462	24.9331
PS100/085-1	2016-08-05T05:21	80.2322	-12.6145	-97	97	10.1	10.2	-0.4868	25.6388	31.0037	-0.487	24.8995
PS100/085-1	2016-08-05T05:21	80.2322	-12.6145	-97	97	10.1	10.2	-0.4779	25.6515	31.0115	-0.4781	24.9055
PS100/085-1	2016-08-05T05:21	80.2322	-12.6145	-97	97	10.1	10.2	-0.4543	25.6689	31.0104	-0.4545	24.9038
PS100/085-1	2016-08-05T05:21	80.2322	-12.6145	-97	97	10.1	10.2	-0.4771	25.6603	31.0223	-0.4773	24.9142
PS100/085-1	2016-08-05T05:21	80.2322	-12.6145	-97	97	10.1	10.2	-0.4934	25.6495	31.0247	-0.4936	24.9167
PS100/085-1	2016-08-05T05:21	80.2322	-12.6145	-97	97	10.1	10.2	-0.4994	25.6584	31.0426	-0.4996	24.9314
PS100/085-1	2016-08-05T05:21	80.2322	-12.6145	-97	97	10.1	10.2	-0.5018	25.6733	31.0649	-0.502	24.9495
PS100/085-1	2016-08-05T05:21	80.2322	-12.6145	-97	97	10.1	10.2	-0.4908	25.6802	31.0628	-0.491	24.9474
PS100/085-1	2016-08-05T05:21	80.2322	-12.6145	-97	97	20	20.2	-1.4875	25.7275	32.1702	-1.4879	25.8735
PS100/085-1	2016-08-05T05:21	80.2322	-12.6145	-97	97	20	20.2	-1.5021	25.7233	32.1802	-1.5025	25.8819
PS100/085-1	2016-08-05T05:21	80.2322	-12.6145	-97	97	20	20.2	-1.4972	25.7241	32.176	-1.4976	25.8784
PS100/085-1	2016-08-05T05:21	80.2322	-12.6145	-97	97	30	30.3	-1.5049	25.7456	32.2078	-1.5054	25.9044
PS100/085-1	2016-08-05T05:21	80.2322	-12.6145	-97	97	30	30.3	-1.5048	25.7462	32.2085	-1.5053	25.905
PS100/085-1	2016-08-05T05:21	80.2322	-12.6145	-97	97	50.2	50.7	-1.6477	25.7532	32.3609	-1.6486	26.032
PS100/085-1	2016-08-05T05:21	80.2322	-12.6145	-97	97	50.2	50.7	-1.6483	25.7549	32.3639	-1.6492	26.0345
PS100/085-1	2016-08-05T05:21	80.2322	-12.6145	-97	97	75.4	76.2	-1.6763	25.9695	32.6756	-1.6776	26.2884
PS100/085-1	2016-08-05T05:21	80.2322	-12.6145	-97	97	75.5	76.3	-1.6843	25.9215	32.618	-1.6856	26.2417
PS100/085-1	2016-08-05T05:21	80.2322	-12.6145	-97	97	86.7	87.6	-1.6544	26.1202	32.853	-1.656	26.432
PS100/085-1	2016-08-05T05:21	80.2322	-12.6145	-97	97	86.7	87.6	-1.6546	26.1192	32.8518	-1.6562	26.431
PS100/086-1	2016-08-05T07:29	80.0258	-12.0013	-123	123	10	10.1	0.5264	26.42	30.9991	0.5261	24.8538
PS100/086-1	2016-08-05T07:29	80.0258	-12.0013	-123	123	10	10.1	0.9492	26.5138	30.6981	0.9488	24.5901
PS100/086-1	2016-08-05T07:29	80.0258	-12.0013	-123	123	10	10.1	0.9738	26.5255	30.6887	0.9734	24.5813
PS100/086-1	2016-08-05T07:29	80.0258	-12.0013	-123	123	10	10.1	1.1156	26.5475	30.577	1.1152	24.4838
PS100/086-1	2016-08-05T07:29	80.0258	-12.0013	-123	123	10	10.1	1.1826	26.5724	30.5429	1.1822	24.4527
PS100/086-1	2016-08-05T07:29	80.0258	-12.0013	-123	123	10	10.1	1.2549	26.5919	30.4968	1.2545	24.4116
PS100/086-1	2016-08-05T07:29	80.0258	-12.0013	-123	123	10	10.1	1.3182	26.6099	30.4578	1.3178	24.3767
PS100/086-1	2016-08-05T07:29	80.0258	-12.0013	-123	123	19.6	19.8	-0.4818	26.2117	31.7552	-0.4823	25.5067
PS100/086-1	2016-08-05T07:29	80.0258	-12.0013	-123	123	19.6	19.8	-0.477	26.2125	31.7513	-0.4775	25.5034
PS100/086-1	2016-08-05T07:29	80.0258	-12.0013	-123	123	30	30.3	-1.2354	25.9381	32.1805	-1.236	25.8754
PS100/086-1	2016-08-05T07:29	80.0258	-12.0013	-123	123	30	30.3	-1.2345	25.9379	32.1793	-1.2351	25.8744
PS100/086-1	2016-08-05T07:29	80.0258	-12.0013	-123	123	40.1	40.5	-1.4453	25.8273	32.2493	-1.446	25.9367
PS100/086-1	2016-08-05T07:29	80.0258	-12.0013	-123	123	40.1	40.5	-1.4456	25.8273	32.2497	-1.4463	25.937
PS100/086-1	2016-08-05T07:29	80.0258	-12.0013	-123	123	49.8	50.3	-1.5897	25.7579	32.3045	-1.5906	25.9849
PS100/086-1	2016-08-05T07:29	80.0258	-12.0013	-123	123	49.8	50.3	-1.5925	25.757	32.3063	-1.5934	25.9864
PS100/086-1	2016-08-05T07:29	80.0258	-12.0013	-123	123	49.8	50.3	-1.592	25.7574	32.3064	-1.5929	25.9865
PS100/086-1	2016-08-05T07:29	80.0258	-12.0013	-123	123	74.9	75.7	-1.6681	25.8642	32.5213	-1.6694	26.1628
PS100/086-1	2016-08-05T07:29	80.0258	-12.0013	-123	123	74.9	75.7	-1.6685	25.8647	32.5224	-1.6698	26.1637
PS100/086-1	2016-08-05T07:29	80.0258	-12.0013	-123	123	99.9	101	-1.5627	26.2538	32.9278	-1.5646	26.4905
PS100/086-1	2016-08-05T07:29	80.0258	-12.0013	-123	123	99.9	101	-1.5655	26.246	32.9202	-1.5674	26.4844
PS100/086-1	2016-08-05T07:29	80.0258	-12.0013	-123	123	105.8	107	-1.5004	26.421	33.0856	-1.5026	26.6171
PS100/086-1	2016-08-05T07:29	80.0258	-12.0013	-123	123	105.8	107	-1.5175	26.371	33.0357	-1.5196	26.577
PS100/087-1	2016-08-05T09:48	79.795	-11.8945	-200	200	10.1	10.2	0.266	26.1942	30.9688	0.2657	24.8415
PS100/087-1	2016-08-05T09:48	79.795	-11.8945	-200	200	10.1	10.2	0.2813	26.1843	30.9405	0.281	24.818
PS100/087-1	2016-08-05T09:48	79.795	-11.8945	-200	200	20.2	20.4	-0.9511	26.0352	32.0139	-0.9515	25.732
PS100/087-1	2016-08-05T09:48	79.795	-11.8945	-200	200	20.3	20.5	-0.9561	26.0358	32.02	-0.9566	25.7371
PS100/087-1	2016-08-05T09:48	79.795	-11.8945	-200	200	30.1	30.4	-1.588	25.7139	32.2542	-1.5885	25.944
PS100/087-1	2016-08-05T09:48	79.795	-11.8945	-200	200	35	35.4	-1.6349	25.7024	32.2862	-1.6355	25.9711
PS100/087-1	2016-08-05T09:48	79.795	-11.8945	-200	200	35	35.4	-1.6354	25.7032	32.2878	-1.636	25.9724
PS100/087-1	2016-08-05T09:48	79.795	-11.8945	-200	200	50.3	50.8	-1.7067	25.7014	32.3536	-1.7075	26.0274
PS100/087-1	2016-08-05T09:48	79.795	-11.8945	-200	200	50.3	50.8	-1.707	25.7002	32.3523	-1.7078	26.0263
PS100/087-1	2016-08-05T09:48	79.795	-11.8945	-200	200	75.3	76.1	-1.6814	25.8664	32.5387	-1.6827	26.1772
PS100/087-1	2016-08-05T09:48	79.795	-11.8945	-200	200	75.3	76.1	-1.6791	25.8744	32.5472	-1.6804	26.1841
PS100/087-1	2016-08-05T09:48	79.795	-11.8945	-200	200	99.7	100.8	-1.4436	26.5515	33.206	-1.4457	26.7133
PS100/087-1	2016-08-05T09:48	79.795	-11.8945	-200	200	99.7	100.8	-1.4466	26.5395	33.1928	-1.4487	26.7026
[truncated: 2,259 more rows]
